# Supplementary material for: Identification of key modules and hub genes associated with lung function in idiopathic pulmonary fibrosis
Source: PeerJ. 2020 Sep 8;8:e9848. doi: 10.7717/peerj.9848 (PMC7485506; doi:10.7717/peerj.9848)
Supplement: Supplemental Information 6 [file peerj-08-9848-s006.zip]

Archive with 2 entries (2 files):
- GSE32537IPFclinical.csv
- GSE32537IPF.csv
