# Supplementary material for: Identification of key modules and hub genes associated with lung function in idiopathic pulmonary fibrosis
Source: PeerJ. 2020 Sep 8;8:e9848. doi: 10.7717/peerj.9848 (PMC7485506; doi:10.7717/peerj.9848)
Supplement: Supplemental Information 6 [file peerj-08-9848-s006.zip › GSE32537IPFclinical.csv]

Sample	age	gender	smoking status	pack years	SGRQ score	FVC% predicted	Dlco% predicted
GSM806204	70	2	0	0	76.3	47.3937	35.6983
GSM806205	54	1	1	20	67.69	39.1468	16.3949
GSM806207	63	2	0	0	30.84	69.1384	60.7892
GSM806208	67	1	1	20	58.34	21.2819	17.0321
GSM806209	64	1	1	40	36.08	50.1491	22.3564
GSM806210	68	1	0	0	7.69	56.0046	68.9922
GSM806212	55	1	1	18	65.77	66.6882	25.4479
GSM806216	72	1	1	4	17.54	58.3892	47.7609
GSM806219	64	2	1	30	44.3	98.7167	71.2894
GSM806220	43	2	1	15	16.95	68.9543	91.8046
GSM806222	73	2	0	0	70.77	79.7553	49.8048
GSM806225	64	1	1	26	4.26	83.6581	70.7555
GSM806226	62	1	1	525	44.06	73.5657	33.1345
GSM806227	54	1	1	4	39.79	82.2202	65.1009
GSM806228	45	2	0	0	36.75	65.283	50.9171
GSM806229	68	2	0	0	50.04	39.0782	66.9007
GSM806230	74	2	0	0	80.26	88.6389	56.8406
GSM806231	73	1	1	13	43.53	71.9694	55.5774
GSM806232	54	1	0	0	59.85	39.2507	25.0389
GSM806234	53	1	1	315	72.84	66.4101	34.8569
GSM806235	72	1	1	48	57.29	87.1082	59.0991
GSM806237	58	2	1	24	59.52	37.9859	25.8843
GSM806238	66	1	0	0	64.83	58.438	45.8009
GSM806239	69	1	0	0	73.55	36.9672	25.592
GSM806240	62	1	0	0	60.32	93.5258	92.6893
GSM806241	62	1	1	315	66.38	40.1302	10.5113
GSM806242	77	2	0	0	61.96	68.6082	39.871
GSM806247	65	1	1	5	29.38	54.0904	55.9064
GSM806250	66	1	0	0	45.24	47.0414	40.9918
GSM806252	62	1	1	18	51.58	76.3459	59.3256
GSM806253	72	1	1	15	64.39	50.8722	52.1649
GSM806254	70	2	1	88	31.87	75.136	38.3775
GSM806255	64	1	0	0	26.59	95.7082	61.6442
GSM806259	65	2	1	56	20.54	75.7511	55.3467
GSM806260	67	2	1	4	31.4	81.367	80.0697
GSM806261	57	1	1	40	82.92	59.2824	32.7506
GSM806262	59	2	1	3	6.99	78.2748	44.456
GSM806263	68	1	1	30	22.94	62.5633	66.8946
GSM806264	37	1	1	38	67.88	36.7338	16.478
GSM806267	65	2	1	24	52.44	72.2686	66.194
GSM806268	60	1	1	70	53.5	79.4722	25.8161
GSM806274	62	1	1	30	38.35	64.8163	49.2878
GSM806275	68	1	1	30	23.29	67.0055	55.67
GSM806276	68	1	1	25	7.43	58.2406	68.2766
GSM806277	59	1	0	0	18.4	69.3332	95.074
GSM806278	55	1	1	20	76.22	45.5949	26.1771
GSM806279	62	2	1	285	65.34	63.9772	61.4202
GSM806281	53	1	1	33	83.97	52.7947	21.7373
GSM806284	71	1	1	80	27.5	61.8618	38.556
GSM806285	65	1	0	0	77.79	38.2204	28.4973
GSM806287	60	1	0	0	74.72	35.7998	24.396
GSM806292	70	1	1	74	69.6	53.7662	41.3018
GSM806293	42	2	1	27	32.75	80.6185	107.616
GSM806294	72	1	1	16	35.05	61.667	35.509
GSM806297	57	1	0	0	30.09	71.0193	45.4037
GSM806298	69	1	0	0	48.78	52.544	50.1908
GSM806299	74	2	1	14	34.85	72.9793	68.4721
GSM806300	58	1	1	5	12.8	59.5192	59.0134
GSM806301	76	1	1	11	61.61	52.5868	47.3265
GSM806302	61	1	1	90	75.27	62.8672	40.5412
GSM806307	64	2	1	20	31.39	69.1586	34.7709
GSM806308	58	1	1	75	22.33	85.5307	58.4865
GSM806310	66	1	1	30	47.46	58.6887	45.6453
GSM806313	57	1	1	55	6.13	71.2909	68.4705
GSM806314	72	1	0	0	31.72	52.0986	43.0693
GSM806315	68	1	1	34	65.41	67.7518	52.8938
GSM806318	69	1	1	40	67.34	55.7869	14.454
GSM806320	57	2	1	20	83.07	39.7005	19.6543
GSM806321	63	1	1	40	28.23	61.7415	31.93
GSM806322	65	2	1	5	47.46	66.4746	46.9543
GSM806324	65	2	1	22	60.31	47.1441	35.6119
GSM806327	56	1	1	30	38.56	50.6913	38.8783
GSM806332	53	1	1	375	39.33	60.7162	59.6144
GSM806333	64	1	0	0	12.75	72.0232	67.1449
GSM806335	73	1	0	0	43.54	60.2828	33.5387
GSM806336	62	2	0	0	76.18	42.7697	30.2996
GSM806339	63	1	0	0	11.89	61.7169	49.8221
GSM806340	72	1	1	24	40.31	71.6953	40.5407
GSM806342	67	1	0	0	40.84	60.1861	41.2412
GSM806344	69	2	1	75	38.09	81.6999	49.564
GSM806352	58	1	0	0	57.14	39.8659	22.1222
GSM806354	65	1	1	66	55.36	81.6497	26.697
GSM806355	54	2	0	0	43.27	77.6967	66.3196
GSM806356	65	1	1	55	42.46	49.6374	44.406
GSM806357	50	2	0	0	52.33	56.2492	46.3998
GSM806358	56	1	1	8	69.32	80.3471	17.8319
GSM806361	68	2	0	0	25.57	87.5041	88.2566
GSM806362	82	1	1	50	49.13	89.1395	50.174
GSM806363	65	2	0	0	43.04	53.6809	32.9923
GSM806364	60	2	0	0	62.08	45.3237	31.2295
GSM806368	57	1	1	20	49.44	70.11	16.473
GSM806369	36	2	1	25	59.04	52.076	12.2184
GSM806370	57	2	0	0	63.83	57.6282	60.3456
