# Supplementary material for: Identification of key modules and hub genes associated with lung function in idiopathic pulmonary fibrosis
Source: PeerJ. 2020 Sep 8;8:e9848. doi: 10.7717/peerj.9848 (PMC7485506; doi:10.7717/peerj.9848)
Supplement: Supplemental Information 6 [file peerj-08-9848-s006.zip › GSE32537IPF.csv]

SubstanceBXH	GSM806204	GSM806205	GSM806207	GSM806208	GSM806209	GSM806210	GSM806212	GSM806216	GSM806219	GSM806220	GSM806222	GSM806225	GSM806226	GSM806227	GSM806228	GSM806229	GSM806230	GSM806231	GSM806232	GSM806234	GSM806235	GSM806237	GSM806238	GSM806239	GSM806240	GSM806241	GSM806242	GSM806247	GSM806250	GSM806252	GSM806253	GSM806254	GSM806255	GSM806259	GSM806260	GSM806261	GSM806262	GSM806263	GSM806264	GSM806267	GSM806268	GSM806274	GSM806275	GSM806276	GSM806277	GSM806278	GSM806279	GSM806281	GSM806284
PRKCZ	6.752508055	6.833698097	6.020738735	6.425854545	7.231225496	6.387352532	6.251046945	6.203939537	6.720125553	6.700906837	6.313628177	7.367771286	6.265337825	6.63429323	6.288760225	6.523828481	6.64928051	6.885498934	6.202917037	5.686651118	6.865234076	6.663013497	6.476155516	6.65275286	6.779857473	5.703455432	6.524501725	6.701294531	6.897672933	6.14805198	6.481768601	6.619139104	6.510729465	7.111267868	7.052172542	6.854553477	7.185257409	6.455172806	6.327293443	6.550334001	6.298114402	6.781639951	6.267181292	6.366281426	6.391564186	7.046739572	6.716062541	7.416021352	6.424771556
KCNAB2	8.097603137	6.756272958	6.915748065	6.842302885	7.799555873	6.823631245	7.183154069	6.719893636	7.548273331	7.16794157	7.079634	7.41861016	7.071972113	7.419798156	6.952231419	7.182043581	6.829935709	7.282971132	7.33902602	7.896823992	7.951776636	7.004208153	7.135785285	6.961662255	7.903468983	6.697132724	6.692626089	7.019775323	6.908554255	7.140807277	6.912450415	7.028261674	6.991115892	5.494518926	7.014579439	7.736134593	7.431909613	7.307697431	7.19995352	6.657357257	7.030197749	8.070606096	6.711628639	6.927581736	6.791216858	6.727772935	7.638622304	7.254678627	7.631668145
PER3	6.974268606	6.119287116	5.681765022	6.050922336	5.191599141	7.45022567	7.112509135	7.274273847	7.631016766	7.268261023	8.324001232	5.674141893	7.782090792	6.514691997	6.95710921	7.89698763	7.897265617	8.10579096	6.311444688	6.296767881	5.74776411	5.174405733	6.758152646	5.904047764	6.072958726	7.14774128	5.547774053	7.948380674	7.571732545	7.350665464	7.72835466	5.303683896	8.02066251	8.07494758	6.961700362	5.846905388	6.985454372	7.765462342	7.72233583	8.406101689	7.193894529	7.397969112	6.927825283	7.920144672	6.163594894	4.957628303	7.610757529	5.336443357	7.705359804
SPSB1	6.440072247	7.879710024	6.319296294	7.14856865	6.471652872	6.553012615	6.879238662	6.38224086	6.225578336	6.228000136	6.605510345	6.463089067	6.938017363	6.282965657	6.539341098	6.717082958	5.935693987	6.644813368	7.607970486	7.007624161	5.970129579	7.651032583	6.379855119	6.96035589	5.834306546	8.116910208	6.694429286	6.555306498	6.327515666	6.560324448	6.801763065	5.854380843	6.054647129	6.537956735	6.271304795	6.904298543	7.957745983	6.545765253	7.586281093	6.475944785	6.884872925	6.158720872	6.075701382	6.537040347	6.473686237	6.342700767	6.24329571	7.457684185	6.896448378
RBP7	4.431541137	4.321158056	4.692910106	4.165871537	4.392946216	4.681954641	4.45906686	5.691096402	3.716436305	4.514038037	3.687159245	3.777492482	3.990826164	4.182212736	4.384964092	3.849324838	4.933495631	4.021647869	4.647448226	4.64742826	4.491964863	4.89028048	4.259036285	3.936800858	4.153654174	4.495754388	4.570127956	3.999908127	4.541384185	4.857606813	4.231413657	4.086043357	5.216187809	4.508270842	4.191590286	4.261345553	4.327661258	5.323228173	4.738891312	4.071155565	4.491518721	3.801478626	5.04471736	4.772543414	4.05730591	4.407740686	4.56669804	4.535519479	4.602277837
PGD	9.324988216	9.316003369	8.185561311	8.792676914	9.343849052	8.630319352	8.955811162	8.842062147	8.946010195	9.048601613	8.083777158	8.992420476	8.811574466	8.846735653	8.484514714	8.742147283	8.368835926	8.668840935	9.704775527	8.999942397	9.544560176	8.823296998	8.747399166	8.841010348	9.44986924	9.046228355	8.606966549	8.661215741	8.661485046	8.700074171	8.569054042	8.753197722	7.951662695	8.122632022	8.769835433	9.519187414	8.657241909	8.812173334	9.136890177	8.465307188	8.473636306	9.320253523	8.486739887	8.761554788	8.728384702	9.17008296	9.171759563	8.855851843	8.541380307
RNU5E-1	9.537856829	8.591886045	8.113956136	9.062239151	8.683351365	8.776982713	9.552191809	10.36874681	9.690882291	9.582628077	8.606883547	9.989175532	8.717206599	9.261394097	9.368186764	8.088283338	9.572965421	9.8885697	8.908640816	9.563012752	9.455981644	9.183813137	9.368438452	8.66573331	9.060111294	8.643394288	9.564965623	8.930045157	9.910626154	9.919792514	10.20018636	9.313273666	10.35001172	10.90060092	9.713287728	9.473067996	9.054777853	9.122309078	8.6655069	8.656744515	9.999170624	9.576072497	10.04914439	8.946446125	9.339040992	9.333331593	8.28694299	9.700972071	10.10001348
TNFRSF1B	8.181427357	7.202288157	7.229515268	6.909038843	6.898612649	7.020167197	6.574772386	7.653287556	7.505422777	7.6240572	7.098985707	6.636025796	6.976181161	7.490112494	7.197101372	7.280439669	6.893990576	7.199566971	7.659603691	7.641772377	7.622779702	7.367352856	7.152290056	6.86146917	7.44376843	7.673559027	6.718782432	7.208454011	7.034750181	7.146892541	6.868360801	7.097262741	6.980779097	5.720884601	6.797614946	6.835774582	7.571040252	7.096759683	7.002236465	6.716863442	7.016228728	8.176231369	7.073787265	7.149923196	7.085316295	6.828760319	7.44748309	7.164278041	7.177855137
C1orf158	3.72173684	3.511855348	4.983517111	6.233707344	5.584312709	3.815262283	4.134908958	5.592789293	4.844349147	3.872326061	3.609787557	5.997171069	3.522167088	3.649632824	4.324798331	3.610090525	4.488789118	5.306112258	3.550370033	4.671576565	4.160859768	3.551203377	5.577229275	4.616688881	3.816445553	3.854960962	5.140040866	5.136093822	4.958784189	5.54586244	6.828110382	4.467635187	4.04304157	5.329827724	5.803807111	5.106054009	4.210234634	4.685456574	5.512314253	5.228229178	5.30572146	3.647410237	4.072857441	4.933068167	5.524305498	4.088866303	4.073963002	6.101769911	4.728710497
PDPN	6.333474879	6.537307274	6.261319062	6.868025293	6.785634076	6.998437267	6.498283974	7.030638269	6.519533638	6.772503639	6.203478175	6.553359907	6.461612532	6.897587296	6.188025595	6.439243617	6.485976591	6.516729458	7.267459939	6.601738341	6.823994542	6.894967275	6.195321233	6.695693565	6.75024787	7.669789656	6.425583129	6.498755112	6.388275545	6.094148404	6.113331315	6.313975745	6.127081174	6.169744569	6.371205415	6.808427428	7.20199344	6.884677457	6.680373538	6.933503346	6.48504982	6.35596642	6.405232168	6.91252355	6.505140604	6.242636636	6.296085379	6.839729377	6.070165503
TMEM51-AS1	4.662813322	5.304634154	7.23167929	5.225380399	4.070144573	6.170397907	4.141337649	3.892373065	4.381820845	3.959598063	5.726004565	4.515448586	4.303279007	6.074878563	4.733760845	4.62865896	4.924664267	4.669677189	3.87678483	4.866053318	4.698667929	4.722894185	4.877348862	6.247601017	5.24151584	4.011445979	4.734011328	5.882636054	4.885828201	4.084057187	4.478206929	5.109413441	5.019827751	3.935195095	4.344910988	3.911737426	4.771067986	3.546521044	3.416907082	5.735341862	4.83546216	3.729250546	4.995649591	4.432339532	4.698842875	4.783621984	5.877311671	3.237470453	3.359266443
FHAD1	4.93515539	4.054683619	5.226930183	6.363771539	6.231373781	4.243740751	5.250649271	5.284795327	5.40316773	4.807159634	4.631079316	6.631722746	4.604562218	4.524109216	4.974432915	4.212350975	4.543480163	5.832989589	4.00645328	4.717121872	4.716287851	4.166210417	5.861175914	5.186398725	4.836656912	4.041730866	5.756103267	5.650277653	5.165346519	5.737253912	6.908679622	4.937279896	4.647475286	5.882087553	5.613788678	5.29169314	5.303172399	5.308248621	5.97236037	5.820432391	5.791856037	4.41319305	4.672435254	5.459171697	5.805480788	4.722338331	4.587739141	6.077465096	5.952667112
MRTO4	5.894594026	6.761851336	5.409169774	5.811287635	6.318673749	5.893854606	6.006447922	7.00167896	5.733646569	5.905959035	5.624998918	5.903215136	6.208841391	5.90393895	5.705806038	5.697332326	5.752845091	5.778802444	6.874327816	6.140947505	6.098232769	5.607825893	5.829338041	5.760354402	6.126658674	6.691555758	5.597847039	5.724189034	6.064075349	6.179746075	5.601509057	5.700873768	5.566945051	6.266765672	6.082803635	6.799283992	5.86389432	6.314978685	6.264140546	5.657336379	5.993631248	6.058080886	5.615581012	6.281138198	5.944194231	6.309801831	5.679527389	6.501348197	5.752771246
PLA2G5	5.361369273	5.824577726	5.439057724	5.085083961	4.840339221	5.679391562	4.866014049	5.812750673	5.346563225	5.161476503	4.993163569	4.413195046	4.838722574	5.851733868	4.1475861	5.37096218	5.094876079	5.327729451	5.02325044	5.39181898	5.030850948	5.582387594	4.787942131	5.565255738	5.095624611	5.527813815	4.645558512	5.132385906	5.083493153	5.119619913	5.019226066	5.146718786	5.466135162	4.53821272	5.399972819	4.687702722	4.926388254	4.843969916	5.087909208	5.3240856	5.082234096	4.640623308	5.344884997	5.154841529	4.493815416	4.870939513	5.546888445	4.91068979	4.430176451
UBXN10	5.664813898	5.198518538	7.697938948	8.760291715	7.862658308	5.986599103	6.769212118	7.55631672	7.197467045	5.913651921	5.991873585	8.546518466	5.823269114	4.940000054	6.636046285	5.80197501	6.183807272	7.645268615	4.636162769	6.398784264	5.698959605	5.082449233	7.84015317	6.84121953	5.271400128	5.730837334	7.901563902	7.302805472	6.994249473	7.868978525	9.144785414	6.526338603	5.681731721	7.71288343	8.37126275	7.812547402	6.950484302	6.972176139	8.03969793	7.713182529	7.659390254	4.909688003	6.666113104	7.425439302	7.364368076	5.84479822	6.01225129	8.452520424	7.5017032
ALPL	7.995354923	8.188778478	5.609839192	6.088684762	8.697221825	7.805232586	7.039515234	6.390479379	7.763742524	8.035109244	7.231276091	7.434210251	8.022331318	6.820707264	7.637905154	7.590129868	6.114801751	7.479769712	8.231156497	6.024936162	7.912413058	8.006113535	6.817905112	8.338525461	7.67422933	7.831478397	6.392971755	7.191580586	7.455030921	6.988446705	5.557602954	7.369135272	6.881923498	5.856815259	7.50211008	7.665731183	7.93321442	7.043737129	7.389347354	8.732750974	6.173708149	8.417355529	7.840517147	8.040636468	7.191577785	8.637020395	7.477884825	6.840646291	5.899325232
LINC00339	5.818532776	6.032600199	5.343032127	6.020658317	5.540577976	5.253011871	5.104962982	5.707434019	5.452498717	6.155670367	5.976957283	5.634397086	5.430852058	5.469412789	6.246943287	5.759528113	5.241769549	5.039479403	5.845349232	6.404030085	5.604902615	5.328243072	5.672673474	6.241252809	5.338026907	5.922163957	5.930510827	6.278695123	6.247820437	5.550744586	5.990970876	6.674473723	5.424387261	6.643339214	6.12879611	5.75664796	5.392243425	5.977717631	5.408356795	5.511548611	6.315995165	5.696975266	5.893051784	5.949168353	6.445258515	5.395262565	5.092472016	5.724337814	5.332412757
C1QA	8.145982321	7.187813366	5.941347156	5.625184291	6.862360856	7.038619807	5.93733419	6.86168506	7.556497538	7.46877314	6.241805728	6.796159803	6.439342758	7.060348622	5.843648813	7.065888957	6.493924722	7.026389522	6.762135905	7.471688688	8.211186495	7.130851409	6.756788593	6.575614674	7.820347749	6.86022619	5.57600531	6.398069344	6.34704613	6.677258913	5.983808795	6.970163176	6.553484187	5.025587163	6.786022637	7.662298635	6.149204475	6.452443017	6.029094081	6.062698037	5.535217845	8.030677977	6.525951396	6.321513524	6.624522766	7.982411383	7.532320488	6.362068599	6.280506892
C1QC	9.376664332	8.29942215	6.911954589	6.936250507	8.343388271	8.089951099	7.029197943	7.851155778	8.831717231	8.363930442	7.657977384	8.118674065	8.059397956	8.316675583	7.035153205	8.296427949	7.552949059	8.142372647	8.279386356	8.381664635	8.625097826	8.280880883	8.199455816	7.9849602	8.710197784	8.075261497	6.242223857	7.484121225	7.295000718	7.741222745	7.235944849	7.904718393	7.412483904	6.038899602	8.12777543	8.755258922	7.45090924	8.15372689	7.742087962	7.79629961	6.830383994	9.447989211	7.983332835	7.709350095	7.93535766	8.579128937	8.359467993	7.724027844	7.273403571
C1QB	10.16462895	8.88671757	7.475202966	7.689170933	9.159165652	8.69131037	7.949947379	8.641424091	9.513537646	8.951701865	8.125007695	9.061697203	8.679333421	9.027702048	7.688155412	8.905821501	8.346645051	9.061786281	9.178670112	9.039976006	9.956816835	8.913857759	8.77810437	8.719208004	9.993565402	8.521307286	6.610622986	8.523825041	8.271269179	8.452791353	7.954988882	8.790224262	7.776305155	6.491134541	8.952117105	9.684431298	8.203301587	8.696926108	8.044184566	8.133928759	7.47246991	10.09289384	8.637729938	8.400329064	8.512165409	9.88009169	9.306007604	8.428920529	7.448373864
RCAN3	6.944467775	6.408803836	6.738570034	7.423317106	7.6616999	6.701912413	7.076206369	7.170736446	7.028141447	6.650609973	6.998736547	7.885672098	7.001896676	6.546123101	7.021891629	6.328694629	6.429310646	7.519024596	6.140376578	7.292079308	6.902996111	6.513981646	7.318749986	6.59701314	6.79270669	6.738429233	7.209425915	7.395444405	7.072993981	7.430037396	7.949632773	6.792753637	6.437237517	7.45411461	7.266207659	7.181757526	7.007373235	7.062120249	7.529674483	7.583348499	7.371567857	6.967922416	6.78358046	7.02622085	7.480160035	7.431402659	6.807056959	7.668312026	7.267003558
SDHD	9.025679723	8.489142026	8.628530986	8.800267221	9.166834286	8.703683882	8.331551467	9.70613131	9.100685089	9.068530572	8.555868905	9.064759492	7.988010039	9.223631002	8.663835454	9.059123869	8.699571504	8.829066114	8.866816017	9.107171851	9.435280111	8.51176769	8.906499973	8.547492549	9.169542923	9.115250636	8.405215724	8.606497514	9.074537479	9.068320763	8.919469721	9.27079936	8.553901835	8.471472086	9.315954015	9.273506707	8.269522055	8.31151957	8.530125244	8.133833907	8.530695032	9.230251526	9.182546859	8.766562799	8.276076043	8.234879835	8.715069255	8.957951181	8.444268959
ZNF593	5.334300551	4.945050898	5.247790528	5.512477283	5.167860212	5.084236235	5.209180579	5.974253117	5.214434322	5.526320949	4.59662733	5.228698903	4.847788767	4.827956436	5.007295619	4.892431513	5.073237389	5.2454875	5.436429338	5.565070867	5.424818638	5.488710451	5.497789062	5.034030187	5.07721049	5.588250719	5.316479799	4.345541322	5.190428223	5.175358328	5.438575425	5.182310547	5.548060647	5.868002369	5.497654893	4.821993936	5.434278118	5.629995349	5.149033972	4.809039978	5.235159489	5.204929213	5.74141616	4.81852956	4.884154584	5.110607445	4.697427472	5.780352058	5.589071298
CD52	9.277959304	8.234658287	6.950041582	6.52038124	8.957105344	8.0374203	8.217246782	8.340837778	8.921494429	8.247595935	7.949765675	8.644692064	8.029466205	8.489676652	7.762218876	8.061073183	7.9871228	8.748414933	8.574679235	9.119465789	9.613160157	7.94271568	8.0097765	7.373547554	9.453742817	7.538274231	7.303105566	7.826310664	8.195609395	8.261492291	7.353576965	8.810558498	7.537135343	5.723838671	8.84016242	9.168872429	7.892348234	8.062839969	7.819518519	7.620096055	7.441115949	9.414047125	8.20930377	8.074816905	7.47996653	9.137839753	9.199561859	8.475013653	8.158865562
SFN	7.799513945	7.758854917	6.989605587	7.290539582	7.64191456	5.936984907	7.749058437	7.541889873	7.436091699	7.7939462	6.693476727	7.624997025	6.898705435	6.312851208	7.499322335	6.915860372	6.644552319	6.486563899	7.623453775	6.358508452	7.662791463	7.657307096	7.787678816	7.106297853	7.277323186	7.218101298	7.385906807	7.453931779	7.45623941	7.20825662	7.399136435	6.833234083	7.123803266	8.062051831	7.387490084	9.021916903	8.451816191	7.313709384	7.455193021	6.943414881	7.399136435	7.783977111	7.451353745	7.212751262	7.789978753	8.819605338	6.9860243	7.902822129	7.712871089
NUDC	6.753415809	7.131068662	7.029368842	7.366123328	6.89928114	6.582523614	6.563256804	7.438024151	7.000098041	6.910494532	6.773367235	7.24892521	6.47403907	6.78581261	6.712412176	6.681858343	6.604183231	7.000104467	7.21747515	7.047793545	7.108671669	6.876236599	7.508420415	6.760342367	6.862267564	7.006359136	7.130217105	6.758156903	6.878133797	7.086928917	7.821338317	6.964573537	6.748844171	7.291857311	7.297223517	7.659648719	6.880279546	6.871155192	7.037552942	6.710355511	6.992915032	7.012301742	7.025648374	6.849754743	7.473503881	7.202128553	6.723587393	7.293276365	7.179590598
STX12	8.483088054	8.896389104	7.892332387	8.242760567	8.870724716	8.425376241	8.244190506	8.44956231	8.591048119	8.186343486	8.127809708	8.135348533	8.757100835	9.059487223	8.170163002	8.866519264	8.211374053	8.440680572	9.153407319	8.176380507	8.968506501	8.814117601	8.201681055	8.869371236	9.067909159	8.497288171	7.849898161	8.284474326	8.550620438	8.171163729	7.74808152	8.956391057	7.856715031	7.846976649	8.686297718	8.554806183	8.364688053	8.562502016	8.383818132	8.088791831	8.08618022	8.839037442	8.359751219	8.295388714	7.654963647	8.511484104	8.756521839	8.42275425	7.806359102
SCARNA1	3.835421837	4.284931589	3.568266834	3.690716078	3.797588035	3.675307641	4.121786596	5.147699656	3.846343102	4.172153186	3.915582932	3.837659014	3.777618187	3.910852801	3.618656685	3.889291279	3.80552849	3.794826391	3.878808099	4.624455865	4.212282825	3.454042642	4.054665293	3.598427003	3.709870633	4.185024488	3.873960669	3.865330703	3.898966229	4.109514905	3.899570956	3.718300968	4.20647479	4.664350961	4.437946646	5.145760513	4.350859712	3.936725421	3.292685459	3.586908558	4.009403453	3.987999828	3.923468172	3.923468172	5.029656536	5.694475242	3.59572951	4.050994516	4.510887234
THEMIS2	6.9127547	6.586484276	5.598713724	6.078439652	6.476134612	6.456566472	5.963580109	6.301731165	6.414713903	6.741444293	5.741561299	6.208628895	6.538825781	6.886099349	5.91515109	6.064050631	5.851260452	6.260825944	6.495979585	7.24448063	6.883990703	7.050622976	6.351678345	6.577369126	7.043876956	6.923207959	6.443692027	6.114869422	5.888797861	6.143788236	6.271548594	6.047252307	5.793155926	4.036643576	5.916112872	6.182619901	6.694338217	6.018446583	5.974747067	5.705389289	5.690012083	7.052921189	5.912471178	6.090069576	5.997354777	6.53165887	6.995896447	6.048537527	5.909909471
SMPDL3B	6.124934896	5.050708905	5.66668003	6.128020366	6.316408514	5.474111668	6.400803638	5.371807865	5.737349023	6.924800347	5.399937106	6.075780634	6.709479637	5.305151659	6.315709842	5.627089974	5.092440566	5.648379887	4.852496608	5.642508099	6.610986078	6.352124337	5.688723939	6.222643646	6.357691882	6.141028337	5.342502684	5.90344691	5.819365845	5.804700082	5.05541599	5.691148769	5.166248037	5.581077521	5.656831393	6.135517919	6.465161264	5.834311311	5.955225791	5.645890212	6.085276603	6.534287078	5.7647151	5.522847643	5.59400898	5.65493644	5.9293084	7.171286232	5.317366009
PTPRU	5.937667582	5.951844422	6.304532008	6.740675844	6.874500198	5.968716822	6.538384219	6.336151998	6.162937848	6.510959709	5.881264868	7.042723392	5.689936977	6.009812022	6.103933145	6.120674435	6.175689673	6.18549309	5.912830369	5.572768546	5.694028604	6.013691005	6.484579187	6.130690533	6.11343058	5.740267088	6.478594168	6.227930883	6.462834864	6.333615545	7.018836182	5.790494411	6.015794289	7.461439412	6.430188131	6.542705587	6.716595925	6.285832523	6.262168715	6.288141494	6.476544797	6.132657386	5.948549054	6.168796993	6.314286447	5.911109458	5.883711316	6.889522096	6.525075463
SERINC2	7.105381515	6.887531538	6.974181377	7.732262189	7.832932911	6.921326907	7.542688489	7.172485866	7.18979008	7.414385246	6.939933387	7.585743908	6.921787686	6.187782902	7.079984541	6.856046364	6.786803334	6.743072378	7.214361008	6.974820973	6.926678427	7.642727971	7.255180104	6.938092958	7.248645525	7.240794284	7.12736033	7.1898625	7.31222099	7.197003691	7.468931368	6.46765844	7.200198004	8.20236592	7.267180034	8.236170284	7.403961267	7.492901567	7.8592109	7.107626287	7.665446761	6.929351921	7.104360574	7.181671377	7.448118558	7.464010393	6.747329807	7.589903511	7.636364352
FAM167B	5.669377638	4.859514606	4.998538717	5.279818004	4.497625493	5.203776329	4.692083145	4.628530038	5.327057319	5.404231198	5.229418536	4.834842598	4.517632143	5.233225801	4.627466477	4.945158349	5.262424144	4.891100251	5.216748611	5.305256416	5.313397739	5.53016709	5.219256748	4.774833191	5.174341732	5.416591806	4.598351748	5.026526252	5.185219341	5.117098087	5.039233245	5.265040367	5.137321296	5.384380542	5.081646003	5.189979197	4.759138578	5.502534566	4.930902494	5.237038662	4.902145251	5.847178603	5.752270589	5.048494294	4.751126443	4.554654407	5.426818777	5.446233305	4.65976922
LCK	7.188015366	5.17692072	5.941081657	5.351599093	5.227387722	5.70951078	5.242545045	5.693867678	6.603489645	5.900912977	5.943908788	5.523705714	5.47157664	5.895009504	5.887979574	6.149927542	5.862923387	5.929440131	5.575580908	6.428189109	5.994128318	5.539493236	6.106225665	5.091882384	5.783379435	6.184039619	5.711280465	5.662592285	5.438879841	6.168369899	5.666541983	6.043535495	5.6185423	5.662276761	5.923767876	5.44516547	5.61690429	5.734083497	5.504461591	5.263738643	5.883290853	6.813296171	5.901567131	5.355746623	5.822175611	5.280277744	6.631503516	5.746609531	5.713909136
GJA4	6.151382211	6.500970258	6.22671395	6.510335591	5.756741278	6.487719061	5.651846137	6.126363286	6.113163575	6.699437393	6.290471429	5.707821026	6.005050999	6.588523955	6.323411568	6.472762208	6.077947907	6.132760112	6.412672698	6.462347058	6.241079901	6.765387777	6.166073524	6.210309757	6.725493294	7.016939489	6.360862114	5.961737807	6.4017758	6.095966707	6.132943866	6.554405418	6.89729114	6.308646096	6.114424941	6.077503743	6.101963543	6.400706901	6.153018686	6.295971788	6.323785993	6.295156036	6.344936063	6.226667003	5.923625181	6.418849435	6.557337989	6.535301695	5.442317592
TEKT2	4.317761528	4.192001597	6.204002339	7.253054156	6.380624237	4.230200715	5.480006437	6.20107242	5.839103327	4.965437165	4.881543125	7.137462316	4.17565069	4.456703731	5.354377266	4.649645525	5.06909451	5.961893798	3.888322172	5.188528998	4.754751848	4.069401141	6.715828215	5.624225836	4.66577215	4.680517749	6.73573029	6.528115637	5.721212006	6.827187544	8.274310346	5.457358362	5.049976338	6.390942727	6.631870583	6.185740084	5.494916691	5.814030887	6.384943784	6.084087963	6.099943431	4.138679336	5.124758082	6.087318655	6.172025127	4.540404916	4.70416055	7.255260038	6.155701808
ZC3H12A	6.115287122	5.95888119	6.007409581	6.538037909	5.228354605	5.773612057	6.043434169	5.963728852	5.922460914	6.053086916	5.630093509	5.822021059	5.540317435	5.747833295	5.936272204	6.756983893	6.030832454	5.548987615	5.972261954	6.070828508	5.971017484	6.412297033	6.044539451	6.28267001	5.79815227	6.657545454	6.172335822	5.641185769	5.664730165	5.81552826	6.028814823	5.821263525	5.55835559	5.463167096	5.957774758	5.645302014	6.410677563	5.723009136	5.889284658	5.520153445	5.996968671	6.250312383	5.772318113	5.915052708	5.945499172	5.616995024	6.178002785	6.140140191	6.051049769
DNALI1	5.641116134	5.803413301	6.483244633	7.711767143	7.468644788	6.217969171	6.566096286	7.293652311	6.657689742	5.697877358	6.192407445	7.771025295	6.01980923	5.674858128	6.406450841	6.154361833	6.039992231	7.018344013	5.504026653	6.061602132	6.233281822	5.672249917	7.295228316	6.755978456	5.749187543	5.919231937	7.188903753	7.004780784	6.846896531	7.074427647	7.900548192	6.484241548	5.795174957	7.047633073	7.526049197	7.364938972	6.82115868	6.880514952	7.405916049	7.116453267	6.690294728	5.703732596	6.342887213	6.947816584	7.044812202	6.500057411	5.637523957	7.60366937	7.104787619
MACF1	9.504904812	9.597555585	9.378914989	9.036879407	9.40138904	9.644744343	9.279780667	8.797346505	9.906212041	9.242692338	9.931755862	9.146833382	9.970723057	10.11095581	9.740269326	10.15607065	10.07532172	10.11359649	9.238139276	8.974762515	9.649961	9.475801654	9.15089426	9.845016757	9.68826981	9.206410978	9.469873185	9.684621786	9.609220774	9.321564673	9.235913717	10.05240576	9.576004039	8.981341113	8.997111081	8.672944224	9.476754848	9.54369073	9.298324254	10.02237748	9.733249365	9.684586137	9.247099587	9.141377557	8.920157417	9.423974144	9.993513321	9.045582556	9.261401648
MFSD2A	7.519889698	8.987435487	5.687278409	6.430081491	7.374826969	7.42907001	7.030696254	6.878474629	7.581746352	7.696317512	6.833242104	6.985400685	7.80567704	7.478946658	6.876334719	7.792152184	6.381409231	7.244644609	7.942155763	5.850061433	7.60664524	7.717165295	6.762920285	8.615095489	7.45331825	7.669764067	5.700789385	6.781230504	7.046145216	6.42442118	6.074649673	7.341506543	6.450191483	5.300262252	7.37677738	7.344000686	7.545170517	6.486455279	6.619889446	7.384568778	5.337491387	8.16950442	6.725444137	7.254032043	7.124406474	8.310853164	7.258766868	6.436544023	5.684223372
SMAP2	8.766804097	8.169892561	7.867487762	9.024194738	8.312929688	8.579545784	8.142890566	8.766095101	8.38450404	8.198308103	8.008539594	8.035213366	8.211645606	8.214753798	8.133383381	7.945657184	7.422450075	8.488412953	8.686739652	10.08443127	7.757602221	9.183630221	8.293257301	8.710065198	7.907040774	9.020618554	8.417806261	8.095477609	8.128241891	8.49331604	8.245333921	7.723459937	7.57107422	7.432018649	8.005926088	8.181630288	8.726704831	8.110914315	8.414203608	7.938056683	8.270878227	8.930247006	7.634358697	8.138901559	8.225583223	7.90558014	8.40959038	8.255660785	8.03720433
MIR30E	4.256921142	3.910644301	4.185258296	3.382392761	3.537380552	3.810438636	3.861292374	4.215647253	4.05167324	3.654297896	4.087005986	4.215944169	3.960215126	3.565437854	4.18706516	4.081573727	4.085731689	4.218296389	3.240954085	3.67766023	4.15340681	3.136972986	3.8140032	3.213662311	3.864227559	3.16243659	3.946447228	4.767962138	4.305548752	3.703619288	3.421854766	3.680060852	4.675903869	4.101537093	3.322523644	3.570716358	4.023824236	3.407892395	3.193359693	4.178611	3.89168895	3.81377893	3.830197479	3.692832961	4.355596832	3.856411437	3.899966047	3.183928716	3.441733233
CTPS1	6.837344962	7.209042774	5.970201114	5.936197215	6.078899626	6.705744624	6.284075975	6.28026252	6.385311843	6.425921793	6.315805455	6.112720571	6.771307268	6.628549025	6.473779429	6.874929185	6.367185204	6.451959754	7.661066168	6.201361624	6.517351573	6.640208808	6.518946192	7.097977353	6.084684571	6.920881939	6.326181486	6.531132583	6.396452124	6.198215572	5.809164934	6.244998509	6.147013157	6.227482244	6.124444598	6.925380343	6.533412951	6.352293188	6.079898125	6.226280103	5.84981675	6.755026119	6.128451738	6.523320873	6.074099141	6.795363122	6.287166373	5.897825854	6.350004787
CCDC30	4.459900607	4.773794886	5.599553635	6.205132014	6.259281682	4.654063227	5.378946368	5.83314716	5.110003808	4.919883786	5.118092552	6.757752745	5.117605948	4.729667224	5.496241252	4.731266052	5.00445129	6.213780895	4.236176041	4.912504864	4.620901277	4.60510532	6.167023568	5.596200145	4.205044447	4.249335659	6.121937849	6.236034731	5.736419355	5.989329814	6.986459713	5.407164752	5.074099717	6.089883452	6.071116027	5.722516143	5.468485017	5.300373753	5.676259554	6.114190496	6.053146718	4.360759221	4.827078389	5.55659988	6.326982593	5.612802771	4.599479751	6.003235544	5.81738991
FAM183A	4.236617847	4.313261436	6.165105156	7.350544646	7.09559864	4.093797297	5.51253431	7.376890596	6.119167593	4.984313007	4.607691384	7.394879425	4.124685719	4.588719333	5.672951456	4.379611909	5.558400497	6.405773398	4.098189615	5.77596216	4.748229157	4.469623859	6.896055863	5.73548905	4.407384458	4.431365626	6.814386717	5.84747294	6.35922456	6.536276125	8.117161593	5.649152893	5.280357419	6.794830293	7.587674071	6.660818323	5.856324184	5.605619629	6.617232213	6.339675911	6.414630419	4.337738855	5.519280335	6.100783578	6.322933462	4.840564413	4.764512229	6.995648203	6.133122063
CFAP57	4.148095609	3.894141051	6.112320554	7.240127912	6.657497514	3.748756333	5.217546162	6.211667963	5.709950814	4.110921936	4.277286355	7.325981507	3.313094599	3.986346306	5.261182436	3.879467901	4.70338273	6.425929672	3.822090078	4.944578222	3.830001493	4.005985639	6.693718607	5.719400732	4.106958404	4.197928553	6.387914067	6.283274423	5.620366525	6.442463981	7.782490631	5.244204172	3.929278296	5.973122078	6.666400673	6.333658264	5.27336972	5.287428281	6.633395146	6.546407204	6.13925555	3.584874248	4.769447258	5.720194692	6.100872784	4.439186204	4.147313503	7.038089597	6.026272678
TMEM125	6.747899679	6.889512096	6.407238404	6.702913948	6.963764475	6.179010829	6.126086356	6.202676721	6.941761215	7.017603325	6.220819153	6.966728092	6.156034969	6.617279613	6.510427617	6.504700575	6.504154738	6.427947829	6.044494598	5.773450087	6.850231916	6.495395373	7.006963162	6.570281277	7.006762988	6.125117008	6.291044256	6.329781273	6.622864683	6.376053918	6.474508704	6.835663893	6.63634652	6.604507418	7.138021085	6.82903293	6.988666111	6.537575169	6.152730197	6.470846237	6.018155416	7.172255277	6.682453878	6.422372674	6.633296609	7.372504405	7.025333903	6.723256721	6.245403987
TIE1	6.625664454	7.097680657	6.515394499	6.2810316	5.651217731	6.884248482	5.843314547	6.314225462	6.793529271	6.421041124	6.857678995	5.601800202	6.666110299	7.776884543	6.676417699	6.618709557	7.078658891	6.805838661	6.715583045	6.914581355	7.052342405	6.862668088	6.554325605	6.301158543	7.119656157	6.652617389	6.404567642	6.694365166	6.511730563	6.297607469	6.255922169	7.131990365	7.115512048	6.689569478	6.195633981	6.311168167	5.818385776	7.160900898	6.423806834	6.816524407	6.607234124	7.086815175	6.468812721	6.633201729	6.530754723	6.737055113	7.005886345	6.313493962	5.818794787
PTPRF	6.847892926	7.002198673	7.072723612	7.635262016	7.259667589	6.762588698	6.951987674	6.975229389	7.199520537	7.284924055	6.649960199	7.748254782	6.529395868	6.832389389	6.85206069	6.861068531	6.960316174	7.031291388	6.368598669	6.198109254	6.777280212	7.053165511	7.410726113	6.879474898	6.882740927	6.499509467	7.106264559	7.112560636	7.029759502	7.170128802	7.867537219	6.847880209	6.665686258	7.838689043	7.186091653	7.229814195	7.269508937	6.951274453	7.346418081	7.107669506	7.157311218	7.069488094	6.656133307	7.132280941	7.516864908	6.643830608	6.785618557	7.567331518	6.981851209
ATP6V0B	7.903811708	7.718271394	7.28747286	7.696752321	7.807091053	7.370208215	7.573625432	7.90969517	7.553173425	7.990961356	6.8608457	7.519261739	6.789344911	7.174340177	6.924728005	7.268707194	6.779736046	7.496035997	8.176824944	8.13556174	8.318341168	7.602970276	7.638216741	7.459544627	8.254246497	8.192375281	7.169944377	6.901441229	7.260715508	7.3390416	7.242094383	7.264411814	7.08185748	6.680710102	7.926144251	8.344832973	7.240515944	6.961342813	7.564432733	6.721799559	6.825827181	8.021812332	7.376800888	6.919611875	7.411989994	8.300402086	7.548927423	7.57482002	7.286106948
ARMH1	4.687051963	4.448918241	5.102748102	5.321992183	5.245394376	4.465703989	4.579440473	5.073599333	4.800639389	4.743419696	4.468246318	4.779106905	4.220703682	4.67524626	4.709139176	4.521884242	4.649380446	5.195624079	4.352468638	4.964445762	4.775042164	4.803383989	5.407200595	5.03339955	4.469826833	4.751059367	5.210076555	4.828661162	5.148262151	4.988741453	5.853303122	4.812451802	4.658166	5.441135057	5.027237984	4.956079844	4.740770066	4.781855428	4.956757958	4.977084486	5.036822825	4.575897389	5.027005834	4.90564815	4.951900384	4.267435717	4.781547911	5.192620954	4.993307641
SNORD55	5.665654241	4.698533269	5.535210563	5.510401576	5.124134149	5.287288642	5.318779572	6.385413493	5.735952117	5.680434376	4.939176859	5.545390976	5.014620365	5.711304352	5.378833161	5.672705302	5.397154903	5.366511819	5.63507575	5.775330957	5.866076279	5.938300632	5.483472213	5.102090695	5.39620957	5.792679066	5.365844733	5.213090209	5.637415809	5.880670401	5.989221864	5.587372911	6.04954501	6.440061949	5.590324691	5.938547532	5.704647475	4.884844311	4.752603208	4.771096417	6.117563711	5.792527462	5.966881749	5.427261498	5.278327029	5.289554031	5.520390886	5.905060584	6.350420644
SNORD38A	4.626512351	4.967874099	4.358257679	4.408118774	3.870415682	4.65892201	4.149485821	4.896816885	4.324378296	4.62804629	5.003473798	4.645648855	3.945006542	4.415751724	4.62284511	4.691914103	4.589195816	4.39885038	4.475242468	4.832773247	4.373970846	4.138160238	4.675919593	4.422493592	4.061026568	5.062651774	4.968834841	4.585995667	4.458567591	4.771641501	4.829076793	4.227405752	4.207589325	6.396179819	4.521877622	4.893291272	4.655204599	3.755025279	3.885486094	4.100305229	4.753868019	4.861882688	3.528782189	4.693740143	4.46196588	4.187660784	4.589399359	4.100477048	4.769432145
SNORD38B	3.7262184	3.869702423	3.651617668	3.051047098	3.437582846	3.100187067	3.975616053	4.217497509	3.51730627	3.787137002	3.833480466	3.065752912	3.693087533	3.431165206	4.103142667	3.831837573	3.428127388	3.536829772	3.509060946	3.948017467	3.702703113	2.896842454	3.954917356	3.687325296	3.244574191	4.824194796	4.74879511	4.034864634	3.535687863	4.065382758	4.3605091	3.544642113	3.765699815	7.278410017	3.699888729	4.915391367	4.409088634	2.877314807	2.573066225	2.899764948	4.235019994	3.863742415	2.892889792	3.733558752	3.922946847	3.558678129	3.697298965	3.592222441	2.854563264
PLK3	6.267123386	6.673278222	5.820018892	6.891672695	5.483266181	6.191702223	6.116335543	5.863485973	5.952401041	5.779832337	5.753819725	5.662906335	5.980443921	5.79033584	5.676032945	6.599765706	6.26864047	6.206486427	6.03762768	5.828136895	5.737692865	6.839117137	6.316181	5.984919672	5.612896811	7.023449645	6.150823243	5.816120438	5.667753874	5.659318765	5.729745895	5.965402645	5.856394059	5.901453744	5.86026587	6.03310119	7.256957125	5.735592375	5.86983599	5.69663199	5.75932087	6.624082256	5.465516326	5.875735241	6.009223639	6.562094952	6.528459509	5.910894041	6.142807362
TSPAN1	7.216430319	5.753720392	8.919512477	10.3830366	9.419018036	6.038618758	8.856104667	9.83085211	8.937650623	8.04338173	6.570138727	9.692481884	5.732016032	4.627174609	7.983093041	6.298513644	6.755350813	8.859173166	4.904554075	8.587201823	6.492871838	6.804544529	9.866968823	8.188563435	5.657310403	7.253460505	9.736608594	8.366248118	8.628741323	9.647428257	10.70884733	7.821676918	7.44287946	9.68665942	10.01192288	9.930378258	8.416379263	8.30972841	9.520130006	8.208463468	9.37890821	5.736611613	8.010405383	8.552682196	9.165232218	6.942314271	6.504231475	10.14624138	8.978118974
CYP4B1	8.803505706	7.514787396	8.790622436	9.039937773	9.073369373	8.808730274	9.239256291	8.356220524	8.59998343	8.741356528	8.849903524	10.01903999	8.001980672	8.185355595	8.893074962	8.824105696	9.008188334	9.561379198	7.493936875	7.258015188	9.417833624	9.018744877	9.535301895	8.604892936	9.502266947	7.159041265	8.895464854	8.429677259	8.837771216	7.794444767	9.477955947	9.264508049	8.266558373	9.717818934	9.747875095	9.055109887	9.289914846	8.972481678	8.023757755	8.957379997	8.267284132	9.451189922	8.452518299	8.388382674	8.589854657	8.261310198	8.615007764	9.956157128	8.002992827
CYP4X1	6.020245268	6.337269338	7.250800146	8.444367544	7.950393627	6.575014935	8.43475183	7.519099296	6.812331435	6.822929669	6.493228135	8.096359139	6.530647443	5.991827468	7.111007568	6.656237544	6.812928805	7.417675837	5.570966992	6.919810619	6.279879521	5.700029156	7.549982604	7.552255009	5.833368329	5.783454866	7.920655844	7.081877709	7.002336563	7.856278731	8.241427432	6.671022461	6.58864331	7.962489156	7.798618862	7.811842169	7.301315696	7.485913371	7.83257255	7.538362707	8.2154289	6.092912317	6.71807182	7.095053793	7.662183411	7.025554533	6.129774714	8.439970948	7.533835204
CYP4Z1	3.722383247	3.751511514	4.764857893	4.084431548	4.005843713	3.883604321	4.752005556	3.528607896	3.532509206	4.042430432	4.056482373	4.36681634	4.124615608	3.490057342	3.729079925	4.270282199	4.635609879	4.232034778	3.620439758	3.456722947	3.200172304	3.690801958	4.24575656	4.50193634	4.03971154	3.627002011	3.94804775	4.200138579	3.97283969	4.365647568	4.164787982	3.934386943	3.408781538	4.478376792	4.153536927	3.981738105	4.350711048	4.129312211	3.986812521	4.136786012	3.746138693	3.998764157	3.471050864	3.45666258	3.621945448	3.97905706	3.763537218	4.279479541	3.772201752
SLC5A9	3.989438648	4.619318513	4.092613661	3.836103192	3.922368025	4.527035408	3.670441247	3.829926302	4.545371805	3.878769009	4.042267092	3.997560702	4.104935657	4.721701389	3.577760211	4.690533057	3.647281137	4.236363114	4.85559641	3.71517753	3.929757954	4.239467078	4.23955524	4.096041651	5.043219243	3.745765531	3.545305798	3.722623865	3.9133668	3.804127316	3.755664566	4.596368872	3.894081649	4.164430663	3.860529332	3.564550642	3.914618675	4.026847639	3.894720515	3.840771861	3.423127498	4.800942112	4.053526578	4.11002341	3.707551007	3.680597767	4.664192666	3.884302872	3.953854695
PODN	7.5835606	8.140226329	8.131764298	7.559079095	7.238060978	8.726960342	6.887247004	8.018481018	6.972608171	7.687942638	7.786750094	6.422641407	7.562904372	7.874031856	7.764880609	8.200208526	7.866115539	7.21495732	7.366042406	7.98713793	7.292197283	8.451598437	7.108141811	7.797462807	6.87582973	8.439079905	7.729385716	7.638883577	7.849265443	7.939329244	7.74049889	7.357687956	8.491896032	6.597415699	7.165396851	7.060654772	8.164176708	7.769865968	8.103216754	7.499059279	8.254905454	6.913251098	7.860824719	8.425424532	7.88860981	6.617819742	7.732102768	8.264027061	7.520014862
PRKAA2	4.916420608	5.635567566	6.109028614	6.659012354	6.532983307	6.323964104	7.040798368	6.154231202	6.040763883	5.766795254	6.379140786	6.351552508	6.201844997	5.197334006	6.118648535	5.76638539	5.717495079	6.172276727	5.399091574	5.47358623	5.20090864	6.098095011	5.609344033	6.374557394	5.234082588	5.402376343	6.457307348	6.166898415	6.008381131	6.162520807	6.468949089	6.020095977	5.511762912	6.745573244	5.928616065	5.990010894	6.245884317	6.176498968	6.761245159	6.411429857	6.478604621	4.909549727	6.22007943	6.358074854	5.857844339	5.516305328	5.340813632	6.433175746	6.072695085
HOOK1	4.438895194	5.24920068	4.923802153	5.839709928	6.728168552	4.67652414	6.716957665	5.474792932	4.943892646	5.337257621	4.722861848	6.433828385	5.804030384	4.360870525	5.31961136	4.886781997	4.462151536	5.360280538	4.665815421	4.806500485	4.412959349	4.590543184	5.373967627	6.118508198	4.367777099	4.897742013	5.439914687	5.51876422	5.422881412	5.765022472	6.079420952	5.139379798	4.152502877	6.03970645	6.166361138	5.979376486	5.861161808	5.145424022	5.825906979	5.603248042	5.358176797	4.881635191	5.220544988	5.323734264	6.094912036	6.443523405	4.346385996	5.752190738	5.219558374
NFIA	7.427588341	7.750295961	8.461365595	8.322045728	8.12822994	8.5795406	8.055176422	8.095790077	7.837202153	8.037353268	8.440440025	8.215972845	8.145168934	8.105839631	8.234529608	8.051335849	8.194600334	8.339057287	7.556327611	8.053067812	7.308598783	7.838763556	7.8803878	8.160636063	7.532452118	7.645145351	8.020979519	8.322642595	8.24589635	8.051718324	8.393037603	8.158141535	8.298850173	8.431746309	7.945126786	7.727435806	8.366589891	8.434682334	8.46909717	8.618731503	8.63939192	7.596745135	8.223338482	8.586246331	7.972193972	7.347055763	7.909251779	8.454746532	7.865632481
PATJ	7.223004114	7.158631688	7.5247748	7.855625727	8.078141855	7.701125261	8.209308244	7.265858006	7.511070754	7.691449942	7.709619247	8.257958148	7.825164194	7.391506475	7.649308336	7.467246658	7.506245443	7.881043527	6.762201389	6.99270914	7.322162886	7.222387841	7.839085993	7.978713181	7.226885391	6.767348647	8.020259497	7.95860344	7.800637377	7.47715574	7.630883661	7.764118861	7.278926324	8.302994197	7.828719753	7.483334123	8.037709624	7.351079877	7.539851218	7.986200072	7.707018968	7.416363428	7.1842936	7.551154642	7.877696481	7.947239122	7.533505819	7.570427764	7.323835039
ATG4C	6.258804361	6.777364559	6.198829952	5.987233094	6.693218035	6.846990898	6.722414445	6.539632843	5.908031611	6.175287739	6.280041169	6.254010909	6.743723094	6.29638709	6.677275209	6.420158108	5.889925867	6.324553489	6.599813213	6.764881982	6.693404471	6.031651849	6.114346386	6.247068673	6.439745174	6.141650626	6.3827923	6.48233088	6.013925926	6.547997022	5.948046988	6.41849534	5.98805526	5.95222152	6.63093113	6.676620725	5.831505227	6.197721124	6.543001486	6.2172616	6.183505301	6.226821915	6.343463381	6.089113348	6.697851359	6.707543474	6.367591948	5.814004466	5.923691471
EFCAB7	5.280116557	5.585259622	5.727298408	6.019552049	6.306822277	5.388194866	5.900841322	5.868429798	5.366820275	5.31866506	5.691190083	6.335980715	5.903835667	5.451991577	5.935532564	5.50299456	5.037961572	5.753859124	5.53893841	5.322992001	5.382164419	5.237404307	5.785196276	5.55853328	5.528227223	4.673328069	5.908454109	6.214153643	5.870910772	5.733339199	6.100632697	5.679792351	5.831643653	5.549066891	6.138499591	5.819850721	5.634031805	5.654908139	6.029781547	6.068693752	6.085451782	5.220772596	5.511158386	5.601884698	6.194785934	5.745461579	5.063179479	5.663007836	5.602797866
ROR1	6.63633585	7.001359482	6.325898299	6.498344617	6.520616327	6.777492634	6.102338121	6.424505673	6.895575158	6.557680499	6.777335507	6.294488789	6.864202824	6.695855729	6.566706221	6.823447254	6.873394181	6.702417609	7.365851616	5.99784816	6.633264055	7.067538966	6.296872609	6.674186984	6.766589324	6.909620931	6.144414018	6.392523564	6.467365798	6.00789752	5.994444234	6.739631551	6.705391597	5.822573485	6.427534899	6.736862392	6.715487597	6.658436002	6.43740316	6.742274631	6.390765476	6.876073171	6.21457953	6.656570778	6.28076954	7.266776002	6.60852765	6.39505498	6.402640324
CACHD1	6.866985432	7.800952199	8.490136869	8.252837841	7.825011993	7.049045948	8.317684201	7.539759479	7.207892725	7.686101305	7.763673389	8.349679053	7.594964374	6.555740179	8.113696613	7.399361289	7.911019741	7.124648862	7.133295458	6.529265611	7.127938139	6.789544669	7.951725046	7.487135394	7.019518355	6.834100858	8.121151538	8.484242995	7.957355595	7.505640975	7.830334059	7.432386475	7.106536472	9.095872616	7.604892062	7.482354451	8.306983372	7.853071436	7.826989219	8.376543966	8.222285415	7.286949367	7.09894004	7.943434725	8.306005995	7.430643523	6.935414078	8.358077412	7.976568446
RAVER2	7.251286202	7.36104905	6.459315576	6.888397072	7.27132047	6.908906363	7.048668903	7.001392358	7.176438267	6.670934467	7.221429665	6.990909408	7.540001906	7.402482884	7.113280228	7.257175954	7.290377962	7.31481864	6.556895022	6.306274684	7.090758147	6.542433753	6.910658133	6.89493538	7.276078294	6.192307096	6.745925564	7.02313921	6.889094233	6.420994165	6.797196213	7.393959356	6.85472777	7.128310967	6.865826637	6.840059302	6.849075419	7.320817594	7.044369839	7.560274579	6.942207546	6.938271399	6.812661249	6.818993428	6.894733471	7.853512333	7.100436871	6.790082819	6.267271559
AK4	5.925318351	5.458552852	6.094428963	6.637016823	5.388910688	5.90781748	6.189910269	6.468995464	6.480413198	6.105091028	5.859409336	5.917889521	5.972954088	5.915870457	5.971924834	5.725103995	6.363382315	6.050099669	6.243577833	6.529101273	6.000400424	6.802515515	6.309060226	5.819166085	6.17053958	6.399381751	6.187727392	5.356382915	5.974430151	6.265813864	6.397599621	5.520182975	6.775411455	6.932898554	5.995297472	6.094978981	5.700171626	6.288590094	6.279393187	6.342241452	6.147150444	6.155637493	6.227456884	6.591691184	6.183106839	5.899793054	6.227806598	6.05129714	7.069734188
PDE4B	5.637049982	5.091597297	5.284727836	5.716978766	5.087683921	5.070113515	5.253288535	5.216562273	5.398110087	5.088351396	4.800031114	4.698881928	5.17650003	5.434566116	5.065103719	5.186651731	4.957750756	4.76433246	5.11140838	5.379954625	5.047961668	5.814924714	5.181539587	5.436349114	4.958344821	5.929132008	5.806931175	5.020157249	5.026919997	5.259496255	4.477716447	4.986155052	5.066113724	4.184598112	4.869827979	4.26665998	5.438952831	4.878685875	5.04150922	4.93168767	4.90889891	5.331335182	5.216433395	5.115910412	5.055986736	5.19257956	5.377922577	5.245817277	4.77911858
SGIP1	5.114451389	6.229512661	5.575971658	5.360306148	5.260900671	5.805524845	5.33464157	4.611464465	5.597573099	4.96917413	5.842851907	4.625091723	5.996529706	6.365452401	5.811830624	6.578625636	6.140693957	5.793658828	5.794915432	4.871425768	5.758282023	5.264624946	5.118570399	5.986576228	5.935902389	5.368033204	5.729999449	6.066360473	5.340247408	4.895819799	5.21964081	5.715186232	5.873724991	4.725025226	4.970820628	4.486520237	5.50497273	5.576207924	5.29689421	6.374827829	5.802526762	5.296716449	5.124641155	5.048697889	4.851674156	5.365662519	5.673223198	4.833316	5.3176303
TCTEX1D1	5.570175368	4.980511227	6.294157059	6.987690835	6.578356921	4.909414781	5.659881375	5.826745244	5.739427538	4.972971477	4.959286845	7.280131348	4.671499271	5.278081564	5.935235529	5.178591367	5.009670352	6.73770059	5.30145805	5.33834162	5.797961505	4.728960069	7.264325174	5.997853245	5.460506319	4.984959652	6.638881955	6.440034503	6.019779814	6.455993613	7.974142681	5.612107597	5.28504487	6.3695617	7.048784767	6.61022749	5.849840006	5.390695569	6.354034458	6.274310687	6.481679612	5.249673616	5.794208146	5.999671855	6.902949562	6.064525314	5.363193933	5.873400796	6.181409816
GADD45A	7.278102035	7.589489162	7.63311397	7.866961759	7.260516948	7.302191762	7.511516645	7.510807593	7.167616938	7.272611428	6.920882282	7.010640545	7.126845515	7.417011356	7.413092015	7.660148521	6.722003493	6.790720386	7.962323182	7.861681231	7.133572275	8.309076359	7.286794303	7.700913002	6.816985746	8.209967661	8.220482067	7.153159054	7.303843475	7.656832134	7.149524126	7.260114344	6.912625414	6.644180506	7.646723546	7.472195496	7.812755216	7.349873099	7.680666937	6.945413704	7.461442596	6.709426204	7.059345408	6.979797072	7.529030809	7.515195352	7.148740812	8.05766039	7.299576374
CTH	4.050155124	4.061927991	4.121328803	4.198948483	5.225483535	4.415970033	4.661413452	4.391259057	4.214586694	4.940736783	3.97558885	4.563427452	4.255843339	4.079775365	4.459029938	4.37366924	3.862174881	4.286198891	4.544033121	4.463321544	4.189373195	5.137968251	4.290083792	4.708737511	4.114634442	4.468874629	5.366829588	4.507939238	4.52701643	4.237751194	3.989523316	4.385313005	4.365616264	4.254290546	4.784780172	5.137219278	4.439970232	4.172433649	4.901949927	4.059605593	4.347712761	4.159681343	4.159369487	4.077728923	4.076950684	4.297057214	4.077562637	4.823004106	3.982873925
NEXN	6.363924221	7.797689693	6.447466348	7.10419381	7.391869929	8.162611756	6.733294477	7.312088291	7.020051642	6.49707301	7.704796709	6.03955587	8.119604946	7.550527089	7.576045521	8.07440235	7.448750839	7.834582639	7.482651508	7.475513701	6.826886373	7.933322428	6.393723114	8.56418434	6.562529671	7.39156625	6.766096625	7.256308838	7.592649914	7.079821684	6.550391896	7.46409882	7.417526545	6.527222773	6.972724874	7.065800644	6.750866654	7.819600029	7.206850853	7.376195066	7.196484532	6.453680804	7.598544109	7.889548341	6.757173606	7.516386333	6.927560316	6.985986781	7.494695695
DNAJB4	7.934182269	8.747318988	9.090947075	8.882597251	8.75627488	9.32426226	9.140411284	8.892214357	8.530541807	8.178760187	9.050306615	8.339268403	9.303922911	8.713989176	8.841614216	8.857524087	9.022700422	8.838369744	8.937165152	8.295583316	8.514804947	9.100384406	8.483168652	8.966210963	8.688362777	8.839210161	8.534017603	8.880358011	8.90975679	8.439679983	8.430956802	9.085493603	8.70200263	8.629850047	8.916760571	8.350662333	8.623908112	9.085584788	8.899976694	8.743519829	8.727790839	7.704960297	9.05862528	9.04398516	8.568307585	8.546726369	9.00841914	8.338326207	7.903516255
GIPC2	5.816469884	6.086287461	7.355592959	6.805931103	6.601152428	6.915220845	6.962774272	6.935567584	6.597786231	6.27832938	7.01084928	6.790770801	6.685862254	6.822020643	6.916322977	5.818260777	7.277076624	6.510882108	5.959080051	6.316035051	6.537008795	5.959068366	6.942448326	6.256416971	6.684150856	6.094468199	6.717908318	6.976532196	6.853773398	6.609909742	7.033115495	6.793966789	7.14560846	6.915767652	6.822412591	6.051293092	6.438358115	6.949521053	6.467987483	7.114062248	6.887343921	5.700931651	7.269121174	6.984390117	6.509806105	6.674872636	6.001435459	6.913730958	6.385515831
PTGFR	5.299103422	5.226766715	5.597162277	5.21073078	6.157103434	5.484361524	5.263473775	5.876223125	4.993235253	5.193341053	5.215900385	5.536401192	5.640913985	5.195008642	5.52879375	4.999622253	5.189475603	5.40161233	4.937188009	5.31237797	5.269968486	4.906084092	5.094837167	5.780303955	5.045323624	5.028293979	5.268877376	5.358997961	5.120990251	5.763154257	5.487655485	5.372280728	5.876396571	4.600696661	5.489665613	5.407032523	5.503860456	4.809325251	5.455875306	5.823458752	5.001807214	5.38688886	5.561314061	5.909384672	5.154797086	5.333462162	5.283795015	5.241594344	5.178721062
IFI44L	8.723086218	7.066594561	6.794443095	6.498334806	7.290494849	7.482827657	6.97047517	6.305889807	8.913546647	9.361574438	7.592681028	5.848611259	8.585693881	7.867189283	7.172308909	7.441404459	7.152613166	7.377596382	6.093946432	6.392259641	7.654589553	6.075101119	7.794395731	7.548195466	8.041802494	5.826538647	6.667336034	8.353978844	6.911394421	5.488186429	6.152582523	8.269695739	7.656746318	6.347798852	6.172503181	6.20340057	6.808134894	8.314681588	6.282257705	6.926821159	6.494036862	9.100270979	5.880474991	6.627646287	9.241274765	6.906734385	7.188088359	5.787896193	5.844691978
IFI44	8.232732888	7.525981818	6.682290293	6.376773537	7.143801259	7.109456344	6.786098272	6.252638874	8.190840349	8.25018718	7.455169533	6.602682689	7.836408281	7.877637629	7.08725237	7.171958393	6.720848074	7.078172024	6.869102112	6.57126521	7.633759336	6.665116065	7.3321408	7.042214239	7.628310094	6.092478008	6.872505014	7.478425392	6.676952248	6.181287627	6.261279482	7.979245311	7.563509231	6.095424913	6.797211666	6.89840927	6.220113161	7.055887519	6.203082056	6.911673585	6.767765697	8.188248254	6.336037615	6.220824222	8.415005266	7.454906177	7.159307894	5.509393001	6.273531508
ADGRL2	8.415160505	9.955867846	8.41245416	8.412532926	8.393364725	9.42954492	8.314862082	8.055955323	9.053166554	8.280629386	9.083954949	7.495837387	9.733758032	9.99295827	8.998821123	9.8287483	8.98038872	9.602680061	10.11922479	8.243352193	8.868712362	8.898861952	8.452996388	9.655391139	9.242917222	8.155908648	8.524265018	8.737903813	8.837201315	8.081097295	8.041542906	9.538345045	9.081832312	8.620294423	8.478089306	8.285266785	8.205722535	9.319783761	8.662509122	9.505264736	8.794871133	9.438730933	8.181123936	8.416328496	7.545926437	9.116686736	9.715330873	7.9612554	8.021606792
PRKACB	7.731212085	6.941048611	7.605872558	7.289372379	7.901089766	7.757966319	7.686469615	7.8337807	7.515880807	7.367794162	7.696833183	7.311830539	7.829307288	7.471970601	7.822659174	7.377338243	7.201049856	7.788693593	7.333735213	8.279006925	7.858376666	7.297343584	7.201920898	7.347912028	7.912819358	7.529809445	7.475256277	7.509512623	7.234686448	7.927273147	6.959343046	7.668010624	6.85289244	6.425078832	7.532734503	7.606719993	7.307660022	7.061850386	8.05205914	7.478159515	7.687484923	7.674758793	7.728802813	7.455635287	7.110920708	7.420577755	7.511417737	6.985413123	7.401270725
DNASE2B	3.498833183	4.201247881	3.303472482	3.727113834	3.941749787	3.213714253	4.568210192	3.471987287	3.422958688	3.422958688	3.317002509	3.560443042	3.453355115	3.416901423	3.211057983	3.230027509	3.324620438	3.749194153	3.85191854	6.044368765	4.619300911	3.296467876	3.114823416	3.51284537	4.616300817	3.539435843	3.550617737	3.106710011	3.42003957	3.747452005	3.27650284	3.247748452	3.313093627	3.266328278	3.298849329	4.649679164	3.344972211	3.524702435	3.863515958	3.185758897	3.657171884	3.642407192	3.337158954	3.813510451	3.384466553	3.923335405	3.397148036	3.715941056	4.422361399
RPF1	6.268916652	7.471118327	6.285747749	6.292751942	7.047204847	6.606792519	7.280305386	7.120730045	6.125046728	6.234190563	6.403997527	6.66117019	7.092674833	6.505232168	6.718324337	6.410626684	6.278326153	6.653063233	6.965591765	6.557378259	6.883460066	6.116254071	6.393441708	6.606351627	6.642844198	6.604512507	6.336439511	6.819021664	6.543007484	6.540989986	6.46697332	6.593933443	5.795549872	6.554819839	7.158280986	6.902672016	6.457356203	7.002974788	6.89923817	6.641716976	6.406704095	6.503804665	6.705674592	6.683967584	6.999127423	7.629624695	6.661734629	6.488002912	6.33987857
WDR63	4.215887392	4.606309324	5.748634799	7.161285698	6.997366178	3.864342797	5.552026561	6.159665881	5.532304298	4.24105024	4.336389984	7.225397421	3.988692438	3.755468179	5.335531809	4.336389984	4.505851257	6.611618478	4.249302255	4.884704152	4.4358056	3.985432082	6.625598933	5.634992728	4.38775376	4.264548817	6.392233805	6.361918132	5.778452865	6.457610969	7.688389048	5.200530076	4.697263605	6.230625341	6.868374264	6.586497043	5.830081269	5.332687706	6.656015786	6.549962307	6.296245623	3.96608217	4.950044471	5.738646493	6.664826087	5.142771767	4.17027308	6.476260985	6.464058496
CCN1	8.053521164	8.757574703	7.908003516	9.238535615	7.387677957	8.380126323	7.886229943	7.753821876	8.534223337	7.90092466	8.616209309	6.861212565	8.292280279	7.293746205	7.271383094	8.888640694	9.128737186	8.415245085	7.218047908	7.386926305	6.982220366	9.723311792	8.685935402	8.266354686	6.596350773	8.319372736	8.438696137	7.641808151	7.950189681	5.821594766	6.278016316	8.099842072	7.839455562	7.394039481	8.199619865	7.221820968	8.305361208	7.593725759	6.837112365	7.984295863	6.587387444	7.799208969	6.789607791	7.617389606	6.527342394	8.302023288	9.285336875	7.202080192	7.640975676
CLCA2	3.279965324	3.253630745	4.608066997	6.423675166	7.446553484	2.99931449	7.397147351	5.405726331	4.972343013	3.106920744	3.600156876	4.884286335	3.294478927	3.490514029	3.828282504	3.140424074	3.146276331	4.126394276	2.967733465	3.847991867	3.101836786	3.200130177	5.927861157	5.171793621	3.466242236	3.970647273	4.362792451	3.764679184	4.367270123	5.352624942	6.376787815	3.496241934	2.85301658	5.89599785	6.734421564	5.939808828	4.836105033	5.333987391	6.790975776	4.12570217	6.1671154	2.892001958	4.036912478	4.272385012	5.159589886	3.315748147	3.265152844	5.827896752	5.512643052
CLCA4	3.051493038	3.061761721	2.958881057	4.018637103	3.593275232	3.024249885	5.023271287	3.713651877	3.183059157	2.978900126	3.101739197	3.510179844	2.996215355	3.025322769	2.966274475	2.997792572	2.974581477	3.186549324	3.141135373	2.919298261	3.282660549	3.038155057	3.67168272	3.231084125	3.025916794	2.895832276	3.180779261	2.951779761	3.255690764	3.490110119	4.138560133	3.073861981	3.356523775	4.002273048	2.975885333	3.648811773	3.35691848	3.204096876	5.989122913	3.110315562	4.036679563	3.024262605	3.042139336	3.2969448	3.406361576	3.204908464	3.197052253	3.357241709	3.424789404
LINC01140	6.566079458	7.676618334	7.139912778	6.909245514	7.357940311	7.110811454	7.058373386	7.650481182	6.877211273	6.355800187	7.705878952	5.960860429	7.598026266	6.418538785	6.995932706	7.075133622	7.025909278	6.986871834	7.225266516	6.362239917	7.211109685	6.133812424	6.337855335	6.462437121	6.793834982	6.843989456	6.343737893	6.970989149	7.01050532	6.960912677	6.4978297	7.276691597	6.588778717	6.630913667	7.204697746	6.623005552	6.550953014	7.222679875	7.326157259	7.406275984	7.046947236	6.004570644	7.266236221	7.005267607	6.606176402	7.59693328	6.931418781	6.796190491	5.410294911
GBP6	4.139795818	3.505225055	4.090340656	5.085825322	5.608170591	3.373952338	5.227419759	4.893793997	5.030775278	3.624431654	3.968595221	5.448215186	3.791909601	4.256675239	4.046308983	3.890157945	3.846257827	4.902019855	3.687830673	3.691584955	3.738423127	3.814480504	4.622710159	3.711960403	3.764175115	3.514619919	4.589970834	4.097320524	4.136850758	4.579620147	5.907791179	4.202273211	3.562970867	4.638419495	5.417315052	5.302454917	4.000404072	4.3492314	5.830120958	4.374285047	4.54299592	3.935664757	3.8037014	4.391867551	5.19303415	3.952325682	4.012012004	5.183384451	4.720442331
CDC7	4.666216169	5.118458084	3.802650499	3.903360061	3.729754203	3.742843947	4.007776762	4.195683261	4.208679973	3.705277504	3.94697034	3.593014246	4.224162457	3.587558138	4.090240299	3.74051708	3.394750771	3.73633712	4.861470332	4.486576725	3.380711666	4.2698175	3.924977802	4.540933456	3.707612663	3.876079148	4.142184674	3.800559536	3.563128963	4.136348484	3.68244256	3.627027175	3.615368436	4.270383216	3.582467472	4.343769331	4.661677218	3.675957046	4.401177595	3.841313258	3.992253632	4.325368667	3.914158498	3.506398291	3.963835857	4.14087732	4.03099147	3.648573515	3.786832764
SNORD21	6.294119327	6.740730689	6.533742946	6.152794471	5.662712106	6.704487059	6.201161683	6.98573274	6.32136733	6.233749085	6.616324768	6.200246596	6.212410252	6.442027554	6.491758595	6.437347923	6.212858072	6.416376622	7.030130549	6.69944386	6.026709969	6.283193173	6.442670361	6.803367874	5.69151336	6.649674159	6.922605645	6.467898841	6.342005508	6.487092362	5.904027165	5.999777793	6.14602078	6.272011714	5.892894189	5.95392163	6.844730303	5.384868327	5.622075647	6.181005029	6.327977364	6.28079526	5.980510326	6.189292152	6.394784754	6.529906121	6.263015732	5.816433748	6.511634766
FNBP1L	6.819600815	7.903167487	6.911414783	8.08928982	8.260253362	7.593778086	8.257288331	7.370139154	7.348212802	7.305318996	7.454935432	7.921240639	8.146656415	8.100421136	7.619452056	7.425887758	7.626449247	8.135932971	7.753053542	6.576660752	7.302833254	7.626578178	7.314846248	8.052421481	7.460282318	6.843094964	7.574941825	7.705467443	7.773603515	7.151716533	7.211223119	7.810585874	7.16048171	8.014795506	7.446943703	7.780789468	7.528259758	7.521091168	7.709405341	7.905067867	7.82554412	7.355846604	7.327416018	7.238022741	7.718310158	8.314020509	7.359088827	7.482926743	7.567717696
SLC44A3	6.03279819	6.493547803	6.283577667	6.632239102	7.154299383	6.313434448	6.398805269	5.994459224	6.180057286	6.527859293	6.095177514	6.743667837	6.417640255	6.203457803	6.320323786	6.560771578	6.034967712	6.274053584	5.333118	5.29368699	5.94293706	6.345908727	6.407139826	6.235958848	5.937896928	5.816367123	6.122962006	6.316104382	5.934118837	6.208829095	6.293591502	6.375270385	5.975512137	6.888088082	6.877107766	6.81482541	5.764235736	6.204625002	6.355135512	6.422867059	6.169292276	5.377657358	5.790122193	5.798491081	6.268241707	6.660384745	6.259335389	6.794587876	5.99723973
PTBP2	7.442458564	7.2680662	7.839320962	7.552988299	7.582679195	8.028054259	7.427112334	7.311997901	7.27327161	7.279147842	8.187845007	7.629525172	8.176811009	7.609280397	8.129883611	7.847598233	7.565336276	7.879037696	7.635875074	7.415429952	7.292057139	7.786922519	7.534850905	8.190294072	7.188979588	7.308994841	7.758307593	8.169204758	7.686247161	7.467210726	7.351893086	7.431859972	7.951873169	7.096219312	6.941975336	7.025229437	7.33201796	7.638390194	7.651559577	8.18382403	8.020356362	7.205820819	7.472255622	7.368180184	7.058852022	7.694955825	7.366169997	7.062013699	7.828378913
SNX7	5.534108633	6.257506523	5.971156244	6.258877754	6.318877753	6.044439551	6.664664654	6.379889096	5.846955027	5.634405524	5.825841539	6.13429775	6.079906925	5.838610765	5.98412823	5.675525709	5.273464227	6.016318716	5.583335116	5.944465999	6.069995026	5.662061967	5.843786074	5.929590727	5.838943697	5.826098952	6.159670809	5.924823659	5.985176488	6.218708846	6.39923773	6.01439861	5.595813241	6.626331175	6.430522906	6.584253238	6.175116453	6.35127511	6.044541023	5.837612747	6.129113138	5.44891011	5.821133166	5.688506536	6.17723152	6.984243122	5.614891425	6.01424836	6.31912449
PLPPR4	5.461744745	6.618086961	6.126087217	6.086292996	5.992593238	6.473018202	5.877397301	5.762538858	6.246116448	6.095643093	6.690323376	4.911612726	7.037510536	6.161452937	6.491183329	6.542286773	6.120617358	5.840241491	5.190953501	5.342900098	5.905013135	6.253660191	5.404493999	5.670376557	6.20198108	6.018163088	5.904765574	6.198997176	6.082240407	5.728745971	5.76150889	6.120150926	6.481710298	5.631956511	5.330273331	5.556747256	6.096014729	6.616082787	6.758466907	7.076344067	6.409703467	5.311646446	6.164315641	6.124697996	5.169849034	5.990474816	5.714356208	5.652713502	5.879800766
PALMD	7.276277781	7.49396347	7.777158364	7.314423678	7.498203227	7.896535643	7.634626944	8.293850401	7.342883077	7.374091175	8.25172261	7.654990516	7.983249939	7.834041711	8.122665308	7.213254209	8.313354178	7.765023776	6.86651354	6.801667902	7.621853181	7.234680251	7.550597168	6.931375385	7.422317332	7.469091145	7.712917589	7.964930429	8.059751963	7.51343443	8.168672948	7.655100282	8.005674565	8.128718102	7.840056659	7.271404575	7.484716782	8.162385652	7.709978783	8.166939806	8.28362444	7.16340464	8.057311231	7.806650675	7.673767204	7.914267247	7.356779332	7.621804588	7.817236609
AGL	6.419685582	6.969727667	7.059016324	7.146991747	7.887191857	7.467503559	7.763190353	7.322136805	6.92549717	7.286085385	7.46738242	7.923564922	8.083424335	6.684815845	7.535235573	6.871870009	6.707311705	7.447536597	6.652067528	7.063798869	6.596805967	6.97968706	6.938407028	7.304574038	6.838356891	6.76445888	7.269530151	7.498455107	7.405661529	7.187092799	7.061871654	7.315528933	6.819448275	7.237972781	7.185070321	7.302996447	7.464441499	6.852841535	7.662761159	7.397423916	7.235283992	6.930270523	7.665016487	7.349524582	7.277601022	7.360092576	6.950277408	6.699972521	6.820412476
CDC14A	6.596660641	6.8359467	7.009806813	7.465992137	6.862584401	6.708347485	6.937302592	6.688104199	6.945144593	6.561957051	7.061506896	7.295757557	6.88408578	6.832432146	6.945883209	6.877403666	6.790259231	7.328882884	6.129036226	6.728042519	6.502805005	6.575846453	7.28529588	6.839921996	6.739122279	6.323938807	7.374620674	7.165964292	6.472626534	7.098083793	7.10574479	6.705523955	6.591733128	6.926304864	6.912418957	6.573367816	6.543287187	6.83590671	7.118639092	7.304285443	7.183707794	6.728517067	6.353043418	6.352735612	6.955775283	7.032717869	6.896198651	6.979950329	6.089782891
VCAM1	7.439317596	8.769470438	6.897758046	8.980018939	6.239754745	7.057042671	7.535251744	7.734184046	7.692724314	6.790155654	7.650580608	5.872917207	7.654865885	7.527871673	7.81181667	7.744398995	7.252938887	6.540230342	8.519148186	8.039801095	6.837289133	8.051562959	6.966951663	7.967774871	6.431120366	8.76745516	7.66693346	6.994905351	6.736447444	8.018196817	5.954184401	7.199476725	7.119835402	6.361750287	6.788963096	7.608473195	7.28788227	7.44892003	7.461576622	6.789130016	7.660698265	8.084559245	6.658791333	7.533016344	7.418471878	7.010025443	7.182667447	8.082505403	6.565989838
S1PR1	6.113742369	6.63082376	6.139250236	6.032845722	6.210868175	6.701886541	6.038353626	6.372768983	6.63887874	6.11740802	6.423148158	5.249001255	6.473114414	7.4415714	6.163661597	6.608812864	6.493489542	6.792118634	7.106302305	6.487017367	6.574538848	6.531307715	5.845927831	6.434922413	6.747042179	6.661738902	5.77988221	6.008099786	5.981017374	5.636870869	5.641884795	6.546035433	6.422116359	5.694708184	6.212977836	5.895756627	5.982350267	6.453519245	6.065607903	6.442784882	5.916412528	6.603653547	6.12849811	6.053758686	5.789491355	6.398115934	6.778796671	6.094740093	5.165910583
RNPC3	7.447692453	6.697857179	6.560409064	7.056486755	7.196075922	7.636790741	7.141378628	6.782229425	6.818054978	7.093565832	7.739619927	7.630218067	7.333876389	6.925273152	7.643566254	7.220162258	7.395370558	7.292184872	6.991821916	7.063233368	7.089642759	6.452489933	7.463303392	7.791198018	6.560899536	6.534647931	7.153809097	7.617369029	7.701675868	7.02872616	7.379681234	7.129638032	7.994745335	7.219918308	6.600569136	6.216792482	7.156262273	6.987222248	6.610648701	7.749176426	7.868787222	7.200358832	7.33567732	7.458171702	7.051706701	7.371126128	6.342244743	6.8959514	7.123694587
NTNG1	5.124659905	5.541521364	4.891542298	4.764337489	4.949120246	4.939066512	5.082318666	5.317248277	5.612625893	4.82447984	5.208112975	4.347867821	5.40523724	6.184940628	5.638393791	6.245732516	5.996407788	5.857939965	5.425196063	4.72848612	5.680339854	5.201840101	4.759253634	5.127937654	5.56953373	4.5723618	4.295152395	5.137883907	5.239515455	5.181800233	4.25281426	5.658179718	5.057075609	4.497180158	5.608245327	4.957978245	4.531438615	5.5722395	4.970879119	5.953323316	4.187841845	5.283923419	5.483513176	5.234790193	4.967933372	5.72105762	5.717066383	4.764143861	4.635259006
FAM102B	7.169217739	7.513336465	6.819628655	6.734027982	6.932089135	7.440840279	7.233385786	7.445954119	6.878690854	7.125620938	7.148509522	6.893375166	7.590022589	6.472248055	7.052298192	6.96842289	6.864911855	7.060528462	7.082992425	6.628764804	7.315799319	7.389814925	7.197949166	6.815967839	7.146926063	7.532966665	6.864671296	7.05922519	6.976640797	6.750406501	6.450500915	6.837092257	7.146873742	6.01893395	6.667253009	7.21361937	7.672160928	6.801194184	7.49426599	7.147922457	6.957974121	7.118500309	6.787013244	7.566231551	7.540711593	7.376774225	7.23848627	6.376613179	6.899450575
GPSM2	6.821104471	6.448530111	7.551540749	7.142716401	7.259827412	7.268962875	7.629744871	7.480148842	6.843670687	6.99338541	6.888803882	7.196820611	7.289118694	7.077463765	7.016234728	6.437794852	6.903665695	7.14219527	6.832989054	6.494392644	6.507832239	6.950632586	6.977167533	7.292843034	6.449738705	7.548668533	7.134316754	7.114165268	7.267170373	6.832861388	6.985695921	6.122524645	6.836996642	7.449207693	6.976237992	7.356970792	7.057572314	6.823807659	7.093686654	6.896152161	7.021839581	6.29502537	6.829158941	6.896013283	6.7859553	6.985019968	6.617415155	6.952190211	6.832924796
KIAA1324	6.219251508	5.837475541	8.800536044	9.317559033	9.081663969	6.190235458	9.337221869	8.237281559	7.719391208	7.562159169	7.27120444	9.615741954	6.045985385	5.263824138	7.548851189	5.748845573	6.881690838	7.896485686	4.762104505	7.309705836	6.635538981	4.778509937	8.680314233	7.711682574	6.034190369	5.705024042	8.390393005	8.415091245	8.091779337	8.589777259	8.991133972	6.950674545	6.215677113	9.586847557	8.665116398	8.238578206	8.35525973	8.361776052	8.648051548	8.43810424	8.541141759	6.457808052	7.527888132	7.979386691	8.826535316	6.715573831	7.545817522	9.841804907	8.580484352
GSTM1	4.267683635	3.935689886	5.766018564	5.706312443	5.552028429	4.358750967	4.049583371	4.190593421	5.525131209	4.130111664	4.251312828	5.704497126	5.451589468	5.823403782	4.623546465	4.134551739	5.681528228	5.914869739	3.494019518	6.424306198	4.200916922	4.641320262	5.691270349	4.285878903	4.382529096	4.092553517	4.402354319	4.129525362	4.325822753	3.84995827	4.151811673	4.319245452	4.752984654	5.451726309	5.708596748	4.353052589	5.842483361	5.690036705	4.214763477	4.198504471	5.923561947	5.850794304	4.376830718	4.497404278	4.098720632	5.873311998	6.088031636	6.851881082	4.095926454
GSTM5	5.669541088	5.70529335	6.638284702	6.101917035	5.683524998	6.48215539	5.121911858	6.732278144	5.909005904	6.289514645	6.601367417	5.631554041	6.029476676	6.703442475	6.388363923	6.182800632	6.676266758	6.455256868	5.422375211	6.01247188	6.221727196	6.114693888	5.825338903	5.724533692	6.10352692	5.766479964	5.827549804	6.168742607	5.828907574	6.136364242	6.093159248	6.217494692	6.758102183	5.016051392	6.906758599	5.611104741	6.501143758	5.909214012	5.826866365	6.54914242	7.144528399	5.563339699	6.191520976	6.984336376	5.441373014	5.826656842	6.853841151	6.834829415	4.919866081
CSF1	7.382611922	7.869056795	7.369818587	7.607311791	7.519330035	7.387674812	7.384130497	7.533351011	7.208650793	7.349057729	7.441384714	7.156876263	7.34069014	7.38193185	7.095811277	7.576733798	7.489666593	7.661545437	8.411608976	7.635693661	7.449028397	7.444482842	7.132119881	7.316506937	7.233393837	7.706712661	7.517290497	7.10351109	7.289160926	7.270838124	7.378474279	7.220381749	7.151000639	6.649571803	6.895383802	7.551553125	7.660031039	7.69388466	7.686439482	7.337184797	7.66573358	7.632807201	6.911844533	7.522860238	7.428222995	7.210430865	7.259127108	7.963968403	7.555472145
CD53	10.63891735	10.1856252	9.73980309	9.876753583	10.2565085	9.97537559	10.17009443	9.750632849	10.23899661	9.891352931	9.821240628	10.12218583	10.27684039	10.0001396	9.980104695	10.04885955	9.373515217	10.21785436	10.49917351	10.8844329	10.55167631	9.96035924	9.799597774	9.985517429	10.51325315	10.16408246	9.684391521	10.02208937	9.374779687	10.27302839	9.340251353	9.939674889	8.312120369	7.494061336	9.923637149	10.51777521	9.619240541	9.985647034	10.01029753	9.518230058	9.292319014	10.63943838	9.781110673	9.819714297	9.92102957	9.99705666	10.54719018	9.950285773	9.566513967
CHI3L2	6.243341891	8.42224261	5.375671003	5.332614202	5.870772884	5.01019756	5.828371034	5.53417374	6.623283506	5.985789052	4.712692234	6.376485211	6.237003386	4.786930692	5.42993822	6.982808579	4.994371539	4.945476674	7.997494887	5.421138856	6.315090648	6.894402695	5.003090235	7.017812026	5.670695578	6.684111226	5.575659588	5.885828771	5.720802145	7.037262751	4.875779873	6.048330379	4.814075128	5.191717641	7.157532941	6.539748443	5.362137228	6.489525606	5.053715729	4.81454079	4.578975404	7.434484786	5.657462807	5.745030823	5.782094633	5.608049917	6.760938146	5.311128422	4.869024109
CHIAP2	3.307602588	6.868311955	3.605409982	3.577757936	4.967945376	3.671183412	4.183248332	2.911073259	6.047876393	4.524203802	4.519020193	5.263758493	5.273392594	3.806094172	4.949012327	7.050230057	4.914467876	3.737906024	3.263958665	3.529555702	5.230007923	4.060523856	3.31106802	6.888865319	5.270375817	4.263250187	3.388885921	3.888452144	4.078480462	4.096418161	3.241492672	4.199386774	3.535713504	3.535554567	5.75059569	3.607105718	3.556933468	5.001179887	4.398601405	3.962391273	3.269775598	6.043822245	4.365932801	5.24282756	4.698144462	3.776239861	5.057227446	3.683168142	3.683314612
CHIA	4.243169464	5.136118826	4.007077893	4.210832775	7.516987396	4.002783363	5.427319125	4.528023077	4.821065145	4.865918485	4.868609186	7.298581722	5.490088033	4.377010687	4.509339859	5.49245225	5.015831746	4.237172359	4.059458243	3.986446696	5.398825803	4.457265071	3.80195648	5.54561788	4.740007168	4.69363893	3.989237153	4.697245825	5.107283653	4.930007927	3.862422793	5.139233441	3.729182318	4.474183942	7.187354714	4.648195637	4.030916923	5.336063331	4.407879725	3.827010427	4.111962915	5.67695062	4.972239482	5.604551407	4.884219917	4.464680276	5.131247094	4.331978195	4.229499562
PIFO	5.224852869	5.479555296	7.18777931	8.313920224	8.162066663	4.948465738	6.328838639	7.719135391	7.049475211	5.75351405	5.407429296	8.28880934	5.515586438	4.715865468	6.456902914	5.941676306	6.044291437	7.589965654	4.387772587	6.412100205	5.97199791	4.748622729	7.769832024	7.12609859	5.160635327	5.103877269	7.720524101	7.135874023	7.057165218	7.870829244	8.924066903	6.684231223	5.465796424	7.594437041	8.375355565	7.832581281	6.551558929	6.73792412	7.931562609	7.329877949	7.329208838	4.877403645	6.514741988	7.187349364	7.505600695	6.243686045	5.756461473	8.190799256	7.254994781
C1orf162	9.399299297	8.382833497	7.537690244	7.613979839	8.966220533	8.403194533	7.926995504	7.516392532	8.733121574	8.190900643	8.05361732	8.567608144	8.86410361	8.294574665	7.924703933	8.533481109	7.989848727	8.956129256	9.233463317	8.264094962	9.022047183	8.510489154	8.215852374	8.33715777	9.251653615	7.816655561	6.761678496	8.315471725	7.788594354	7.929126243	7.138413643	8.409717952	7.640949707	5.764593374	8.168466097	8.65863433	8.230857335	8.583885718	8.363890475	8.662805776	6.892988553	9.36357761	7.652884082	8.183948121	7.403210516	8.817987401	8.75389532	7.696999346	7.439267609
MAGI3	7.480401413	7.845976628	7.588201159	8.080902474	8.694060443	7.9909308	8.353468429	7.228134353	7.707866819	7.936098973	7.867708708	8.587568934	8.056081196	7.596406699	7.956887734	7.77682261	8.218915648	8.059747473	7.325218019	6.482966068	7.500897044	7.727594509	7.634651824	8.069404933	7.767332863	6.932917163	7.863043313	8.231994211	7.90683664	7.286758113	7.417282472	8.039059773	7.551988525	8.371807581	7.712726505	7.81304258	8.358166668	7.668862834	7.6249735	8.434902202	7.864622266	7.793666458	7.54476249	7.680627144	7.763377271	8.291708791	7.605716436	8.101471047	7.548955047
OLFML3	7.577320466	7.092624699	7.59042259	7.206171397	7.204352579	7.835440378	7.021156848	7.771285971	7.285715221	7.873132184	7.552630696	6.757908553	7.512958819	7.994100839	7.732141998	8.066680311	7.736264001	7.448256064	7.328286194	7.334697402	7.900130909	7.33724864	7.100439878	7.361151771	7.736241485	8.383669228	7.375028296	7.763689544	7.467377982	7.620938096	7.229784462	7.380066886	7.971608291	6.044083752	7.462683025	7.286174522	7.366815142	7.904566698	7.853287567	7.597861135	7.719940502	7.486127747	7.700431057	7.65415105	6.767178334	6.526933739	7.575522794	7.879702	6.805374227
SLC22A15	6.742650251	6.539827249	6.164837876	6.321020203	6.705735482	6.292018328	6.547696623	5.313555891	6.324827883	6.224966293	6.326297427	6.581581923	6.694633398	6.158886427	6.012151706	6.223459621	5.76603101	6.514209992	6.972241307	6.12996309	6.208625327	6.024738043	6.205250785	6.871140057	6.632500309	5.943803854	6.072403897	6.196040273	5.860827234	6.318115001	6.19538486	6.062075857	6.000047379	5.471976929	5.945089021	6.342737256	6.36725306	5.692069332	6.282980299	6.548207976	5.812766612	6.680410796	5.466771666	5.860135392	5.842544058	6.181465084	6.016801187	5.802468606	6.279498315
CD2	8.70473747	6.107056079	6.591701674	5.492802594	6.151860261	6.68254321	6.124225877	6.385777459	7.967620256	6.850111312	7.668250184	6.197984429	7.020716532	6.571395748	7.38481277	7.324238466	6.460564319	7.586615844	5.523393591	7.543062626	6.7154954	6.432688273	7.30920481	6.034148103	6.565119258	6.805020011	6.533192912	6.585526172	6.078789368	7.003836832	5.955316262	6.871021876	6.18851376	5.33373222	6.577834255	5.937456519	6.09795967	6.43215245	6.164236663	6.318937868	6.974081999	8.410130367	6.452230752	5.951969622	7.104185463	6.251746094	7.745443819	5.56557363	5.580711133
PTGFRN	7.517625438	7.607844478	8.102782159	7.987217944	7.80800419	8.073922636	7.852273237	7.84367883	7.597243086	7.951708191	8.07397456	7.671761409	8.044498923	7.378545012	8.186173851	7.472908295	7.276013866	7.1091935	7.712392375	7.769357107	7.099453417	8.089943796	7.50262663	7.443519091	7.225548094	8.340030579	8.087218662	8.032639025	7.793495459	8.036386722	7.882252103	7.340057022	7.542384998	7.599087568	7.208644589	8.024135803	7.830149687	8.199201135	8.394912511	8.215960781	8.253331714	6.999826518	7.70254062	7.824857264	7.448207822	6.958383035	7.200912779	8.364618178	7.928304159
CD101	6.402663328	5.454008899	4.567649895	4.36211656	5.41834389	5.547188797	4.896934274	4.506658585	5.334094351	5.412786099	5.117745465	5.482212305	5.509080723	6.048026358	4.671364666	5.623405419	5.416714087	5.295879411	5.074613145	4.6137089	6.135698105	5.309078917	4.645512053	4.969902982	6.152524935	4.96789895	4.612486199	5.236559426	4.651422945	5.097261193	4.382545805	5.751472086	4.336681802	4.254404354	4.968714925	4.811932582	5.071564593	4.81475985	4.475370002	5.338235979	4.249666865	5.323891448	4.675230372	4.532232812	4.292620228	5.331191211	5.682529271	4.85337133	4.313288029
TENT5C	7.369593442	6.979204146	8.724751938	8.979024944	7.955766969	7.831904567	8.878412786	8.49614439	7.454194751	8.69286132	7.952617312	8.399375593	7.383852716	6.800216631	8.653356162	8.178804151	7.616639493	7.76633838	5.6251523	9.219025284	7.086306203	8.486950539	8.235601876	8.100692463	6.547729314	9.333373806	9.020276895	8.608603079	8.350708272	9.220283296	8.165700247	7.73753613	7.160527747	8.367181948	8.387721469	8.067816244	8.650190053	7.901652968	8.27558851	7.547756081	8.253483164	7.371637881	8.441327334	8.031346237	8.602791055	7.341775928	7.921578253	8.775362208	8.241995508
HSD3BP4	3.748149388	3.593307037	4.588121808	4.033167678	3.438317088	4.158703246	3.652359288	3.282472297	3.948074567	3.95265487	4.017827044	3.719580452	3.530446985	4.051374668	3.469980218	3.85763192	4.635920496	4.011519667	3.556379134	3.867562118	3.68794679	3.903779391	3.729026109	3.57666975	4.07181716	3.774528027	3.985503637	4.117843634	3.69489178	3.853261449	3.412702169	4.176304523	4.688001882	3.856262387	3.684602931	3.823006029	3.754797852	3.865046485	3.896622184	3.965960031	4.054896101	3.732430585	4.39920378	3.955638474	4.304407605	3.487480077	4.012012004	3.672655706	3.306374754
PHGDH	5.643589117	5.914250213	6.871399195	6.443411799	6.207040271	6.608521076	5.816136851	6.888861991	5.87604659	6.735036605	5.735268102	6.191180004	5.889108381	6.238100157	6.251140068	6.366008031	6.370406164	5.923931459	6.42150505	6.746480327	6.127859803	6.37108824	5.985097316	6.513570332	6.170311244	6.677778819	6.566500269	6.494870281	6.074859032	6.819685642	7.07817431	6.306184442	6.396868049	6.100286307	6.714433418	7.001050105	6.392043745	6.627558511	7.164748121	6.346021416	6.372777505	5.700605755	6.675035966	7.015396059	6.528100729	5.609565911	6.359156645	7.228078377	6.582510388
LINC00328	7.411585225	7.286748367	8.901861135	7.409132768	6.566834864	7.822334765	7.129585814	6.208299842	7.624875158	7.26930392	7.558852684	7.694001182	7.225060328	8.228463729	7.060670271	7.877668216	7.912648729	7.089620049	6.909908938	7.521150634	7.064026491	7.409620368	7.659811577	7.824041386	7.548199373	6.708627723	6.676012469	7.752337274	7.476478667	6.548801697	7.132746452	7.306781016	7.514852763	7.081433147	6.881466631	6.445063461	7.576098917	7.039886481	7.141412895	7.30938788	7.329803304	7.219999629	7.802605768	7.403526706	7.865197598	7.051207984	7.846947977	6.568865667	6.819647587
RNVU1-6	4.473410081	4.229857513	4.947516645	4.308203648	4.084004733	4.837977462	4.511912346	5.363331179	4.51047891	4.354961083	4.683051274	4.708555736	4.364997832	4.740886006	4.363355229	4.333500098	5.168880661	4.669454015	4.477600716	4.990083424	3.595431545	4.766053814	4.671827748	4.051435268	4.339287304	4.57571328	4.723155585	3.698769977	4.115240284	4.770816082	4.454050747	4.087914187	5.012535207	5.595961298	4.311231046	5.635293147	4.934218701	4.787880922	3.752360323	4.35381188	4.683153991	4.530462425	5.144794543	4.774038701	4.131714396	4.484945879	4.588701106	4.571085499	5.594946342
ITGA10	4.723030972	4.960597944	4.866049156	5.005980228	4.903986964	5.371035088	4.703305831	4.579492546	4.879414245	4.651390428	5.251947539	4.320500373	5.383694106	5.299696305	4.98616269	5.479651624	4.603325928	5.190635889	5.661328035	4.818746875	4.609835655	5.006199703	4.410922599	6.092121887	4.985382709	4.95381441	4.761234325	4.862403285	5.164895903	4.54112106	4.42199167	5.152210426	5.034012362	5.103599817	4.604261326	4.436712348	4.996515436	4.968093647	4.73211523	5.04634192	4.653229484	4.952975137	4.716069433	4.595978485	4.293515516	4.478640524	5.25034689	4.703637439	4.483719454
PIAS3	7.263831911	7.373279792	7.52899025	8.130146548	7.41198744	7.480616845	7.155004531	6.883112608	7.065294599	7.393941133	7.628323395	7.729778538	7.165255624	7.023994513	7.466277607	7.216005923	6.988996631	7.549371643	7.389336268	7.1133557	6.624631577	7.161955556	7.559196941	7.647708863	7.045212754	7.21461524	7.434495364	7.641823325	7.421808979	7.482819537	8.012535029	6.714595348	7.356211189	7.65092988	7.049438056	7.362979733	7.143276374	7.575748	7.723332387	7.64879396	7.503144456	7.183452266	6.768618686	7.296713743	7.451167944	6.770596519	7.031230497	7.814985979	6.896152776
RNVU1-19	5.131572143	5.307248569	4.976284502	4.717626724	4.332983305	5.53170623	4.917762571	4.876086607	4.613663143	5.046793231	4.412822796	5.214064563	5.358253139	4.954761866	4.98071164	5.455725375	5.70728082	5.235887171	4.471837172	5.220134457	4.87734984	4.867575596	5.586074536	3.988635175	4.59478497	4.58944256	5.761564997	4.622436377	4.749026165	5.273272274	4.721605281	4.078554796	5.221687471	5.080165273	4.797519105	5.226302105	4.9218538	5.302355351	4.526651023	5.337460967	5.140649682	4.749183759	5.049062347	5.005815544	4.71351297	4.974177872	5.401827571	4.927360933	5.666662222
PFN1P2	9.125194663	9.066692684	7.952536763	7.787804769	7.971350071	8.08403645	7.62691541	8.666093359	8.817195491	8.706366549	8.596648237	8.453785354	8.207371926	8.444724552	8.410958661	8.245635411	7.850637098	8.466139625	8.6317456	8.556529156	8.451426485	8.044431648	8.581110992	8.011472403	8.470327462	8.582101961	7.907818211	8.210086186	8.275501777	8.312659608	8.176405259	8.292431206	8.505935533	8.260434296	8.299928221	9.02158871	8.366122287	8.053581191	8.072105007	7.633122333	8.020163487	9.012893228	7.836255473	8.162214538	8.966308281	9.233988198	8.467756834	8.125487899	8.298831465
HIST2H2AC	8.532235073	7.931236287	8.154361253	7.060228118	7.858051758	8.140915075	7.814873513	9.115424918	8.095995455	8.270695956	8.050961644	8.166399161	7.529847842	8.335470479	8.032585188	8.212434759	8.306850852	8.183433227	7.734468957	8.13718771	8.731378007	7.953713217	8.106743456	7.640966141	8.278113253	7.627409898	8.295614273	7.794870464	8.107250154	8.470989203	8.123271919	8.46618254	8.133909453	8.460077012	8.581926932	8.376172129	7.672613624	8.296886677	7.964027062	7.853071213	8.206198062	8.51900135	8.443337566	8.140300757	7.955993291	8.162035413	8.142370106	8.732453831	8.342378407
CIART	4.647201504	3.977120343	4.145614568	4.150965092	3.801864918	4.249537334	4.152846625	4.790981855	4.631984318	4.644289117	4.762246617	3.828054372	4.216080153	4.478507166	4.082054525	5.1660562	4.589582214	4.94908834	4.22830036	4.213688913	3.906786471	4.031721579	4.116341844	4.384315077	3.867036012	4.883418678	3.997642999	4.368798576	4.634564907	4.166168985	4.459275745	3.866628313	5.102675588	4.811753166	3.985323485	4.073221631	4.210820748	4.274983654	4.683577811	4.893883858	3.906148742	4.605439658	4.216146142	4.488601285	4.266599535	3.830177593	4.171276179	4.152522763	4.743259383
ADAMTSL4	6.13816743	6.67155626	5.770357064	5.488490716	6.167054975	6.288685249	5.467128423	5.505651148	6.141140029	6.458308027	5.853236293	6.090202228	6.294862865	6.038576621	5.344387927	5.765273996	5.989309936	5.948969238	6.266906541	5.132547138	6.584385924	5.651857655	5.630527345	5.808393874	6.465595239	5.958067926	4.867470755	5.766144119	5.991524638	5.532366326	5.601781302	5.763309694	6.588048448	5.432651659	5.516250349	5.838523284	6.233120563	6.16819564	5.842002575	6.34149523	5.40546732	6.320062495	5.680836239	6.253902928	5.874058366	6.634070211	6.371452022	5.581318804	5.552946332
BNIPL	4.735543193	5.153091209	5.713808308	5.857850696	6.230766658	4.538879365	5.66775536	5.036055094	5.202006743	4.72237133	5.01711906	6.148236051	5.159725028	4.97393218	4.964685648	5.39236271	4.969060621	4.628948981	4.270263504	4.274911872	4.638614122	4.633628343	5.921829953	5.655288262	4.621240178	4.257474354	5.071663856	5.803736306	5.721489461	4.976382868	5.969328352	5.493793363	4.969876555	6.96278158	5.582060532	5.22182691	5.280899266	5.184963023	5.64901215	4.99598839	5.269999739	4.903883544	4.68940655	4.711483475	5.47741537	4.66230635	4.605933216	5.970996064	5.27441284
MLLT11	4.873645174	6.108783082	5.023093428	5.027756082	4.957735965	4.76354913	5.269834996	4.913797719	5.076122354	4.681680389	4.849320375	4.727097783	5.467118168	5.217731134	4.875325321	5.236675036	4.517812167	4.456625717	5.56325108	5.165485463	4.933722146	5.904712651	4.68435764	5.439184801	5.038746351	6.163745872	5.584904744	4.984409994	4.659293015	4.939509546	4.626713075	4.666811009	5.041894109	4.685959086	4.752253013	5.67015475	5.505531841	5.057748989	5.459835342	4.860988104	5.091193804	4.826674004	4.961076158	5.360301191	4.737220052	5.115169636	4.85517729	5.326990659	4.954471842
CGN	6.209335956	6.292362076	5.807742177	6.471258511	6.763546818	6.188174654	6.402253329	6.034097522	6.606143956	6.351846011	6.285038944	7.051745603	6.510412532	6.50747404	6.140900515	6.317480505	6.467126899	6.27226971	6.129555296	5.023859476	6.607311776	6.49406146	6.610540028	6.535635487	6.485878082	5.504704837	6.348043158	6.400334393	6.364571463	5.953448486	6.673051532	6.420150385	5.892283904	6.632688052	6.540035018	6.950152676	6.705911723	6.40797621	6.150094021	6.510900743	5.883097475	6.438733721	5.815972201	6.503055872	6.972213718	6.621437225	6.605382264	6.680055983	5.912828757
SPRR1A	4.860652626	4.693734847	4.974091059	5.356258661	5.194167447	4.984849205	5.383302086	5.21034382	4.931128511	4.947103883	5.117454964	4.973077258	5.004100511	5.161673287	4.734829954	4.74718836	5.023683712	4.718244617	4.77653413	4.719695265	4.630985864	5.464477084	4.728529814	4.941091515	4.940661106	4.822146104	4.607255974	5.04183929	5.079100428	4.497155341	4.960912707	4.753887451	4.624475534	4.930272478	4.910717504	5.366091778	5.0094273	4.915266851	5.14745187	5.089907126	4.890658805	4.649045082	5.223474567	5.047506204	4.789656807	5.178489561	5.507599822	5.03321651	5.467410956
S100A9	6.187823727	7.015641404	5.486765449	6.573912056	5.83247605	5.788777279	5.828932191	6.976186178	6.085126724	5.938702971	5.235329355	5.678258809	5.868959498	6.502220219	6.002223421	5.393913569	6.236684312	6.402890136	7.578657153	6.13265698	6.098574931	6.373680165	6.006913071	5.917200561	6.185249135	7.108260599	5.943919567	5.867011596	5.891907321	6.29241987	6.124873379	5.982785346	6.037668322	5.172219652	5.901963251	6.862788658	6.911660631	5.926188374	6.092517256	5.670018919	5.904331884	6.30903548	5.906312453	6.646148999	6.054477882	6.917768823	6.100591311	6.281548139	6.31927313
NPR1	5.521544358	6.396075622	5.593078781	5.001618409	5.705469634	6.108227169	4.868068243	6.187818524	5.594303711	5.491653424	5.801730193	4.507378656	5.982281389	6.752451881	5.443727534	5.924303229	5.624437731	6.152838151	6.197844566	5.395609383	5.959216813	6.068319464	5.463309819	6.7531245	5.918972646	5.755977952	4.663360564	5.298485732	5.490440398	4.956392559	5.194912323	5.498027285	5.965222978	5.135191904	5.640267145	5.226233431	5.446682211	5.930956146	5.132386519	5.57928754	5.427233269	5.962901254	5.230502219	5.902930085	5.299333258	5.848884851	6.190131236	5.24844257	4.72382268
HAX1	6.538567251	7.130808885	6.088909094	6.617719411	6.652874588	6.625622776	6.421844209	7.782742522	6.546216687	7.053994326	6.487997171	6.479457847	6.175462093	6.904607528	6.626748682	6.551196778	6.234865931	6.717847664	6.643488644	7.123611529	6.91239419	6.480008821	6.817563651	6.301027046	6.795132974	7.119532759	6.854482353	6.416535698	6.45593289	7.085856796	6.581753345	6.660533477	6.942039501	6.516406087	7.241096851	7.391961536	6.392695932	6.297326631	6.378202789	5.970586255	6.664420391	6.794713474	6.868588521	6.671170352	6.680025492	7.234763696	6.355458872	6.977006527	6.670511887
EFNA1	6.781102055	7.083411571	6.263733962	6.727392936	7.542171692	6.595119438	6.522037422	7.376700683	6.866538045	7.30900484	6.69257529	7.340936888	6.512502166	7.333638355	6.540686743	6.86348367	7.165475011	6.825698972	6.993992997	6.274874546	7.392552488	6.566787255	6.826505755	7.38930942	7.106329254	6.474757894	6.615514489	6.7298312	6.944194261	6.269760702	6.543751767	7.12435949	6.296008676	6.974619319	6.989076742	7.005031514	7.22613454	6.396189452	6.716568604	6.810113921	6.626562628	7.034218527	6.789928454	6.832207675	6.649324464	7.176027391	6.676920978	7.461782795	6.700845863
SYT11	6.92616863	7.676692414	6.404619762	6.42503718	6.632344329	6.991552778	6.309964046	6.832670261	7.021386314	6.925807064	7.218402728	6.339647656	7.26784572	7.094301397	7.224356623	7.456500502	6.779418046	6.989048333	7.153579102	6.915118636	6.828383022	6.867138648	6.53011153	6.883919449	6.93423564	6.854679955	6.425708635	6.835341928	6.880323686	6.540198599	6.513980603	7.238928112	6.765490909	6.325946345	6.626859175	6.69798714	6.517964618	7.504056622	6.696568182	6.851713844	7.027897101	7.088633397	6.666083117	6.547322024	6.462784041	6.995984703	7.072270881	6.933658857	6.809673698
RAB25	7.661363218	7.405927623	7.379270452	7.894166094	8.777655768	7.465318459	8.345130712	7.53182571	7.786335214	8.104378957	7.337750828	8.525691937	7.607162272	7.309969376	7.701422742	7.345855854	7.185211149	7.692341513	7.031767919	6.000224973	7.772561155	7.423477467	7.973638572	7.615772785	7.627809997	6.773176022	7.088068024	7.864063494	8.088456937	7.267003913	7.78046528	7.599659195	6.992638586	7.947503979	8.10833593	8.627949744	8.072489848	7.340592502	8.254776125	8.05061707	7.627363158	7.884107389	7.770391968	7.330803121	7.643562511	8.363676528	7.463777991	8.570993978	7.391096726
LMNA	7.071934725	7.316249206	6.910595724	7.722128312	6.696657482	7.208805343	7.213611861	7.297230972	7.192590952	7.519961024	7.444550972	7.015740611	7.338517013	7.153306989	7.103876234	7.474007153	7.63849406	7.075721304	7.175353565	7.008866994	7.482947954	7.995215292	7.49802517	7.131925243	7.326410258	8.445214256	6.999635744	7.082279179	7.288252766	6.71594201	7.13506072	6.945628679	7.316540351	7.398626544	7.020252269	7.23266659	8.52818494	7.39848988	7.136268582	6.933776934	7.332980847	7.340194889	7.108762087	7.181776318	7.00866037	7.146468374	7.470038606	7.021443076	7.58186779
PEAR1	5.706425666	6.168902281	6.201777644	5.505418645	4.979744765	6.042435986	5.071631207	5.083134326	5.475094797	5.399511369	5.995064553	5.112127196	5.698791224	6.297179145	5.545099953	6.211344263	6.104798379	5.857185288	6.012906278	6.254761558	5.410316475	5.858346721	5.320725149	5.970046323	5.806309085	5.667362559	5.580867141	5.699274325	5.688637659	5.74251597	5.623026706	5.758387082	6.060490358	5.951215807	5.424868495	4.976998758	5.257976253	6.036955812	5.638820797	5.84885973	5.989024494	5.818504457	5.60121698	5.943935071	5.644076438	5.648118537	5.92838617	5.436479254	5.296212634
LRRC71	4.222865253	3.836759459	4.759054781	5.532122748	4.566706725	3.960348379	4.052554943	4.799131936	4.835883115	3.974845675	4.004202823	5.18628094	3.529214185	4.098950488	4.351109545	4.121134803	4.632981237	4.490954432	3.998989487	4.747694422	3.997790381	4.214497626	5.143436739	4.496553555	4.212400691	4.421020544	4.844754862	4.684008339	4.492469854	4.849928373	6.142137382	4.26085849	4.489191215	5.18309938	4.833832785	4.608402845	4.331802297	4.36287719	4.682784082	4.716485173	4.540736057	3.846060391	4.525456128	4.392562838	5.175141586	4.294796604	4.176625298	5.19200861	4.855643139
KIRREL1	6.783846516	7.733046974	6.962839031	6.734374683	6.659605511	7.017349141	6.259162238	6.292343127	6.735688896	6.828394174	7.040806071	6.166417409	7.049703895	6.732311101	6.876664415	7.615514342	6.996992781	6.642908847	7.634971344	6.612123479	6.521475656	7.351619694	6.382011029	6.931393488	6.69497384	7.278475729	6.746166952	6.891219482	6.784450916	6.773288692	6.503587524	6.969660698	6.985701117	6.276522176	6.290221836	6.738429335	6.933904793	7.183851164	7.001933839	7.038653057	6.911791102	6.794665323	6.346641668	6.864086577	6.585552501	6.384786187	6.679473456	7.021026707	6.498940859
CD1A	4.154213071	4.044132594	5.076900729	4.7533825	6.084100302	4.148874607	5.811756831	5.849361684	4.609899328	4.970058463	4.751473979	5.009340613	4.686194467	4.296103251	3.93197877	4.302924679	4.132387426	4.519038471	3.628908557	4.480219259	4.596780731	4.023120123	5.066779702	3.794956949	4.293426347	4.444377533	5.487020308	5.058374101	4.450615549	4.956423862	4.579118736	3.695272922	3.943271417	3.975445317	5.646156252	4.73887704	5.719909768	5.180765501	4.967697254	5.093207479	4.593205595	4.207395043	4.682174385	4.246799515	4.733132327	4.535608248	4.681611188	4.45400298	4.359680368
CD1C	5.055450437	6.278441146	5.940010384	5.187348222	5.796918748	5.592346761	5.949365843	6.08539253	6.171599933	5.887099123	6.467221662	5.480089961	6.012946183	5.474013779	5.28762282	5.699283974	5.607448191	6.184115723	5.377095062	5.78136216	6.043491839	5.023818987	5.470097442	4.428444207	5.889623189	5.056570934	5.946061735	5.560891119	5.336263546	5.857416334	5.029147404	5.269715443	5.293521957	4.188666072	5.976720269	5.978351465	5.693991005	5.701136493	5.444419162	6.265518911	5.469346299	5.265243583	5.422366622	5.153803559	5.775231689	6.252711672	5.557189095	5.105454156	5.596131605
CD1E	5.103317495	5.042881045	5.822761879	5.674732497	6.745482284	5.875695946	6.394545007	6.171196217	6.180344628	5.972104759	6.185125746	6.015057512	5.477712535	5.527240805	5.424311846	5.790543522	5.671749948	6.257127996	4.703188389	5.346594563	6.363702542	5.568446183	5.444028508	4.714037504	6.418308609	4.757436746	6.526738697	5.794457445	5.251833597	5.419045198	5.506769619	5.504169354	5.329865344	5.111001081	6.214949041	5.502739394	6.318512539	5.974132967	5.697768054	6.146794619	5.402728173	5.511545351	5.339521282	5.115252132	5.54552039	5.906011886	6.209973769	5.697362049	6.299583093
MNDA	6.959187973	7.015183971	5.424412238	5.863462966	6.681200558	6.417700361	6.539528774	6.67211738	6.101824793	6.099366194	5.787292704	6.268691581	7.374948918	6.306277218	6.138100799	6.041451901	5.998918636	7.075694263	6.986211897	5.930366347	6.944412443	6.104003682	5.825510168	5.919706389	6.980503005	5.875093374	5.767041745	6.511238108	5.988529403	5.600119587	5.589839595	6.414356249	5.328614289	4.466280603	6.40560544	6.644114858	6.529733319	6.620248213	6.250151307	6.220340928	5.525586315	7.101519753	6.119528978	6.644188884	6.133653817	7.772924038	6.600318868	5.441888533	5.92670481
PYHIN1	5.271089049	3.759735455	4.107316872	3.775759335	4.129834674	4.349802089	4.348040805	3.269609	5.067212089	4.451910087	4.992873901	3.777447283	4.427925123	4.531522786	4.866242093	4.798862881	4.069779183	4.972879249	3.859156126	5.102929423	4.204602856	3.892574391	4.819465466	4.005487321	4.214059259	4.882242551	4.496852432	4.555872789	4.139029047	4.752412875	3.747265597	5.034982038	4.120854054	3.717137386	4.119741776	3.879116448	4.300472569	4.21480833	3.799338131	4.288969792	5.130282039	5.118485235	4.1340065	3.724156804	4.771537438	4.277556867	4.71954298	3.987372536	4.309986797
CADM3	4.609529442	4.641152149	5.560701058	5.046522446	4.446012812	5.171848035	5.022653252	5.575888441	4.821240656	5.632243308	5.229759712	4.695431962	4.832485304	4.974684863	5.381164323	4.556371884	5.520185556	4.890220788	4.726929679	5.3975254	4.948676105	5.230896659	4.819186664	4.846478904	5.040136482	5.731336288	5.26428974	5.366976088	4.952708751	4.860092897	5.066046677	4.519268924	5.776036004	5.173280664	4.967090351	5.122591704	4.989490814	5.115595181	5.134232375	5.245720218	5.279574002	4.77007442	5.215266335	5.129584987	7.174919618	4.39649005	4.818156039	4.999534948	5.192475373
ACKR1	6.025734979	4.908822433	6.523350036	6.603749982	5.271914845	6.459691844	5.912608888	7.0043861	5.829134091	6.777868123	6.532834786	5.016689716	5.850206677	5.885393093	6.769917133	5.754122588	6.397204054	5.606037556	6.087571895	6.814221282	5.656930453	6.409239556	6.269036376	6.103869364	5.567414795	7.522418206	5.942491033	6.45604311	6.627066437	6.011433041	6.330643448	5.472492464	6.909072251	6.721469183	6.1891473	5.834146134	5.852980146	5.687683115	6.716747604	6.110991472	6.706031732	5.794280981	6.572468548	6.219045862	6.105774822	4.924428107	5.643485269	6.912106629	5.852062501
FCER1A	3.941741018	4.500182905	4.947786681	4.576257199	5.465125224	5.004234665	4.947364773	5.434941209	4.509190644	4.84597588	4.901160797	4.600940233	5.165964536	4.674533923	4.901327541	4.931069151	5.162855262	5.208478173	4.24074242	4.389773345	4.909936407	4.148346855	4.520746399	4.209403244	4.55597501	4.150436131	4.77676499	4.721684514	4.804657544	4.502070361	4.847972623	4.888621957	4.723486286	4.428981978	5.464604328	4.172272598	5.424045063	4.734880153	4.771475573	5.004294378	4.90165174	4.188697279	4.731651125	5.014762836	4.330480997	4.749693531	5.044005862	4.849369601	4.489448915
FCRL6	6.446402821	4.874254503	5.825419806	5.12019086	4.535964372	5.249951024	4.98863069	4.814103159	5.625153059	5.277888217	5.842287566	4.852836028	5.343473868	6.040332943	5.617624799	6.510391319	5.914093495	6.575683164	4.659360033	5.486183212	5.790506023	5.384499925	5.772101797	4.668863835	6.150902681	5.314185873	5.382182273	5.420277974	5.233307912	5.215561157	5.218668168	6.421885251	4.903181667	4.775926608	5.244607658	4.563872194	4.945176611	5.460482797	4.610847318	5.313824566	5.949964033	6.394029471	5.15663582	5.16818272	5.340398759	5.133077138	6.699087582	4.936719484	4.712553212
SLAMF8	8.319541794	6.164866061	6.056996224	6.880535295	6.579375983	6.00789727	6.424821331	6.052940173	7.734683532	6.739567054	6.500270342	6.493709867	6.34782925	6.045565417	6.107192479	6.505107351	5.546696599	7.10776937	7.34506223	7.575028129	6.877671704	6.360458892	7.049719736	6.04540157	6.864581069	6.287159586	5.68830107	5.914543596	5.81673155	6.812528909	6.057872352	5.891500912	5.948082979	4.922837293	6.182196477	7.44310526	6.225262677	5.940528575	6.980083318	5.640595026	6.079220672	8.383113254	6.000262261	6.199520135	6.174907033	5.317448134	6.661599662	6.414080715	6.607846737
ATP1A2	4.883911031	5.39722738	5.854761547	6.385554533	5.82466834	6.809201869	5.075091689	6.058069067	5.57076126	5.970292662	6.254004687	5.297796516	6.15784034	6.018839842	6.41080314	6.304154903	5.593841665	6.143674822	5.496230265	6.014556446	5.242105927	6.115877142	5.498365948	7.279497424	4.939273802	6.162246542	6.61201509	6.39169345	6.091692942	6.484157876	6.675381975	6.030481416	6.408110754	5.839465338	6.130959332	4.893219409	5.489930625	6.169139715	6.561992758	5.843711759	6.6443499	5.279920635	6.432307905	6.069657758	5.234880342	4.760186602	5.762330616	6.592416299	6.453919287
SLAMF7	7.412729571	5.08234083	7.272271834	6.033610165	6.587929054	6.497588592	6.99271468	7.422719033	7.036562662	7.347877874	6.448685904	6.076292059	5.575849463	5.169155907	7.49197437	6.793179514	5.721150466	6.209866052	4.505683194	8.013776086	5.916119565	6.892261771	6.300419362	6.190141815	5.84089969	7.73870388	7.516653687	6.592268951	6.8637506	7.89337854	6.399187344	6.283179404	5.360169306	4.606479647	6.558140641	6.313618974	6.791877203	6.5578671	7.098331896	5.442370349	6.651279429	7.689297241	7.501040319	6.359739767	7.384456765	5.856608938	6.491986076	6.995997325	6.722907125
LY9	5.677998456	4.58874637	5.482539657	5.487550141	4.947331879	5.187093624	5.122388466	5.455638662	5.098878581	5.48362754	5.375683953	4.871185068	4.788657129	4.856559659	5.570594669	5.228424522	4.949523515	5.066503702	4.789846858	6.745679509	4.956515186	5.63088553	5.085345601	4.784452655	5.025603312	5.957693554	5.791286412	4.941749749	4.889518886	6.018631607	4.61731178	5.008017229	4.686958444	4.483744582	4.96890301	4.774756229	5.432695468	4.919485414	5.128621027	4.78008772	5.550087622	5.560343893	5.43761755	4.687116946	5.388670456	4.564031011	5.710538763	5.100721749	5.136069419
UFC1	7.244441496	8.233709723	8.46707401	8.860762554	8.740304025	7.880180683	8.431848248	9.176121504	8.420750616	8.371676357	7.867613697	8.784528305	7.757866202	7.339833502	8.180816424	7.902056528	7.873202241	8.597120702	7.955434484	8.476598039	8.497772509	8.088049745	8.732012527	8.232344968	8.072952256	8.137704314	8.841536842	8.103304362	8.382647404	8.886537045	9.429977862	8.302706066	7.801631892	8.810257448	9.287988154	9.143098166	8.060843862	7.859594296	8.712893814	8.040394659	8.519133048	8.098090463	8.465054942	8.416680742	8.608173425	8.440263516	8.165716907	8.770973836	8.628583616
PPOX	5.08060748	4.689642495	5.280594665	5.950184597	5.187560015	5.133139256	4.856599176	5.419011822	5.360702238	5.037977714	5.144233787	5.564231019	4.607349717	4.887243344	5.139839498	5.040169197	4.866744405	5.179389837	4.504870593	5.118290206	4.854020367	4.880364102	5.816895259	5.234277549	5.164191854	4.804528837	5.569445208	5.247444341	5.02010402	5.652203747	6.381685733	5.109534345	5.292268132	5.118693176	5.406291762	5.489335706	4.568887584	4.871918494	5.243064467	5.139526544	5.212025815	5.018745586	4.937776283	5.029285583	5.629059334	4.848892267	4.938802878	5.689697654	4.968984914
FCER1G	9.168642311	8.002718028	7.640164524	8.022741882	9.477898945	8.227168195	8.227631935	8.361310621	8.449152947	8.484836591	7.663827685	8.598924069	8.182471989	8.196582633	7.669493697	8.03669151	8.101915194	8.663775075	9.135050923	8.90675524	9.288080509	8.235004806	8.261917958	8.039659563	9.486345047	8.494968588	7.069210389	8.103466444	8.181915318	8.097949777	7.632120404	8.546435912	7.04849911	5.84563189	8.429314819	9.15976144	8.162828603	8.440437415	8.520546111	8.117857871	7.382669116	9.209714442	8.487045477	8.315488413	7.396258944	8.780269537	8.551502824	8.405039383	8.324370931
FCGR2A	6.885709809	7.074893941	5.92560637	6.295999085	7.302874788	6.414628729	6.4338992	7.210414367	6.55938843	6.674474725	6.079059996	6.581725831	6.744793434	6.218748988	6.27224954	6.731874947	6.337620534	6.679293809	7.493592275	6.568115149	7.41754876	6.884762543	6.327417679	6.76823845	7.235626691	7.274476038	5.739953146	6.524032946	6.67362529	6.464716165	5.90830618	6.934738824	5.688313587	4.507011572	6.828582852	7.255447521	6.551567601	6.871301309	6.7138539	5.608151385	6.26436365	7.287092278	6.7967144	7.131238407	5.842272304	6.758628825	6.66955078	6.627244388	5.857876337
HSPA6	7.219144229	6.836126965	5.972180505	5.969174347	6.008724582	5.958365358	5.976458022	5.988905468	6.374399844	6.615287662	6.312693452	6.158963756	6.082378824	6.490540354	6.359125781	6.564030894	6.239368016	6.286881108	6.206131273	6.338644624	6.833951502	6.480382379	6.757546862	5.650818432	6.232651145	6.7453196	6.03539773	6.520120673	6.209422294	6.499895602	6.484647028	6.103758775	7.079988061	6.13406571	5.994146865	6.39376	6.423107057	6.140533788	6.18736334	5.890698486	5.987192037	6.705077159	6.068700806	6.251155022	6.346693447	6.243718137	6.400700381	6.253010728	6.773393833
FCGR2B	6.210727376	5.737383138	6.555769888	6.118168049	6.082140656	5.946896643	5.574630704	7.367055483	6.644234296	6.447459606	6.353296062	6.243247145	6.084067538	5.422538624	5.902942668	5.861988241	5.779693139	6.696173232	6.098500031	7.551814779	6.988252612	5.748368049	6.30311651	5.679661613	6.892098571	6.804219502	5.996501742	5.919854766	5.938584479	6.75518705	5.52165353	5.628294399	5.937760754	4.649467181	6.191844384	6.845562633	6.150717754	6.238793175	5.943962491	5.778678556	5.812112292	6.423167614	6.389986434	5.57537822	6.059531659	5.796696862	6.340793585	6.332934864	6.059375637
FCRLA	3.866300807	4.108933857	4.810135257	4.81168339	4.334136878	4.494435986	5.243103209	5.964930389	4.764589752	4.890381475	4.438920807	4.986886192	4.324587858	4.352629261	5.375590063	4.367152017	4.221011476	4.079531585	4.345506532	7.387755655	4.524678497	5.183097752	4.637008414	4.14414295	4.263947606	6.310092726	5.846720277	4.616563948	4.182429322	6.21243668	4.653620994	4.057448106	4.12896712	4.007467381	5.183101888	6.026219292	5.305867941	4.597212873	4.474262417	3.835642045	5.128432655	4.08936666	4.889652376	4.39373078	5.529655749	3.868870363	4.583720107	5.639469893	4.588378684
UAP1	6.665726436	8.068988955	7.156876163	7.527444332	6.960448365	7.385946176	7.528822175	8.051311797	6.919509314	7.051710594	6.890201356	6.957326803	7.135232794	7.200020848	7.10751018	7.104292535	6.956343777	7.048242497	7.314746969	7.016268952	6.918793063	7.921918341	7.069141975	7.380437261	6.394250163	8.607440447	7.758765131	7.18931717	7.104891963	7.531557317	7.409553627	6.840866569	6.764430976	7.179046354	7.598362888	7.676872694	8.052946709	6.546765702	7.775480388	6.499104095	7.199572142	6.760489744	7.097996328	7.515728596	7.33454861	7.093252256	6.973596123	7.181579735	6.960851657
DDR2	8.204805674	8.488266449	9.164648185	8.298563557	8.070060977	9.331671128	8.081713219	8.830791391	8.322248549	8.740815769	8.92542869	7.452361613	8.781621364	8.715518086	8.916958678	8.901488176	8.79312698	8.592493293	8.741414939	8.712315937	8.250953862	8.746395497	8.004370959	8.775773266	8.412980873	8.879015067	8.634732045	8.855595475	8.733512842	8.584557197	8.376949201	8.484872558	9.166243148	7.887326866	8.193400019	7.965344951	8.710382053	8.587858111	9.073888791	8.747109656	8.985350928	7.855535383	8.930509521	9.183558313	8.177962927	7.187059531	8.619067299	8.507681999	8.171026879
RGS4	4.329927035	6.010433836	5.133178919	4.305624526	4.399456331	4.977357435	4.732877414	4.996697098	5.092159746	4.303387065	4.765098274	4.073884339	5.325959662	5.003585761	4.741612793	5.406740622	5.626006098	5.14617683	4.297960444	4.176481845	4.465107821	5.918111067	4.531746431	4.006161695	4.662533108	5.921925881	4.602997568	4.649534838	4.4770794	4.679422209	4.248208129	4.721089738	4.451166237	4.770680274	5.207629788	4.723053757	4.835911325	5.551290518	5.624871819	4.67554144	4.767387613	4.069828696	4.585060502	5.439513714	4.840150582	5.093121076	4.908962283	4.755074736	4.976021737
NUF2	5.218366545	4.137471857	3.836409919	3.993004834	4.785871156	3.563737512	4.106907745	3.894408575	4.51820718	4.433981682	3.857007951	4.424018198	4.488299823	4.113410979	4.097031228	4.151284855	3.597534631	3.976142102	4.710527194	4.028845724	4.000137557	4.070444098	3.920642263	4.002759747	4.115267607	3.976464451	3.953007255	4.137415204	3.767976595	4.185046828	4.299298904	4.085240738	4.034889946	3.630761882	4.299811339	5.088476662	4.17131049	4.230269489	4.553736934	4.326434835	3.930372727	4.898389111	3.88510265	4.043512643	4.664503099	5.210099313	3.918308679	3.832338522	4.138011804
PBX1	7.659922333	8.143052669	8.454744407	8.181846143	7.911170959	8.748558025	8.08175	8.14952799	8.185089085	8.270641788	8.539718172	7.931443703	8.408501151	8.42405889	8.420590222	8.266157109	8.585404187	8.392934707	7.851939978	7.89510209	8.096309427	8.132855724	7.699656911	8.043498862	7.929903046	8.032581813	8.185355525	8.585765067	8.328302823	8.082611484	8.392916127	8.278565886	8.393665515	8.171700357	7.916009831	7.515220962	8.043343191	8.514577623	8.472030219	8.918737074	8.721947611	7.419018715	8.132277186	8.445434772	8.227690624	7.596424518	7.946589614	8.731351502	8.300062379
ATP1B1	9.648851923	9.800418164	9.943310208	10.24399261	10.46659999	9.617269511	10.89265722	9.796526112	9.529712616	10.21528051	9.35918282	10.27660129	9.930011369	9.264258968	10.17295826	9.369713385	9.512620953	9.872156526	9.315622824	8.888808787	9.836764123	9.43637793	10.33652535	9.85199254	10.01382824	9.239114161	10.29605173	9.840519364	9.854416831	9.926586339	9.62512999	9.543977495	9.114504159	10.26735725	9.985842399	10.05070065	10.07679887	9.785031926	10.12719049	9.861635118	9.981191014	9.548608447	9.479573964	9.703242096	10.33219418	10.37163065	9.480827815	10.4073033	10.05659782
PRRX1	7.493556096	8.199618157	8.283856885	7.113928233	7.185454621	8.511078591	7.670956745	8.103498347	7.186285661	7.740982927	8.154512789	6.269789561	8.179018594	7.293425735	8.147936333	7.520320593	7.881705732	7.347184187	7.852801099	8.145307736	7.018981681	7.942643714	7.13903648	7.19097401	7.504821316	7.986054427	7.785858498	8.017400656	7.56608614	7.838984249	7.587540512	6.881869651	8.896590702	6.502056773	7.130342964	7.174650127	7.399956907	7.626024898	8.180053838	8.123654222	8.308752253	6.77470687	8.012408904	8.432425847	7.959225399	6.867447945	7.365556282	7.565532344	7.452576842
MROH9	3.200142946	2.767338481	4.720540323	6.130365462	5.353730914	2.952860539	4.430126673	4.761478616	3.921239706	2.989220711	3.358381727	6.490132695	2.901304651	3.110327147	3.755363699	3.373309431	3.316678903	4.298329508	2.915553455	3.268638866	3.280606901	2.5902449	5.412105745	3.999075741	3.174900424	2.994004924	5.22627644	5.033077437	4.293341446	4.968206517	6.353486993	4.071628601	3.406517727	4.473039766	5.496297566	4.540977028	4.016151025	3.570292528	5.578760179	5.227090335	4.801874098	2.579747893	3.56656244	4.021023555	5.000259432	3.393488763	2.989356807	5.588915596	4.638984255
FMO3	7.175806014	7.708772475	8.532289527	7.423838988	7.741479304	7.838253832	7.826460184	7.175252623	7.248323611	6.131818246	7.419739307	6.873748368	7.791019924	7.514977202	7.400166937	8.995864743	6.255691495	7.155552748	7.986925724	8.056681341	7.299523572	6.89339383	7.117622409	8.19577753	7.126545065	7.699895688	7.373888279	7.337026099	6.865712826	8.0380898	9.088674291	8.532476281	6.539185527	6.530279541	7.77799468	6.452044545	7.479087055	7.693056597	8.154538187	7.388582208	7.271108852	7.463161477	6.941954354	7.089609945	7.00476304	5.943954159	7.499190496	6.810176984	7.11762108
FMO6P	3.561106697	3.212359855	4.148672808	5.945880661	5.070702954	3.580452619	4.634787462	3.841784925	3.65489361	3.243506074	3.696458173	4.630922124	3.314514991	3.664483489	3.532303385	3.591824437	3.638956098	3.588959505	3.326332599	3.656714149	3.524037642	3.528520709	4.390904745	3.686912999	3.541480444	3.485532775	5.618656016	3.712205434	3.829533624	4.100463923	6.016661126	3.896241868	3.423666096	4.634317607	4.359853631	4.474288475	3.902899106	3.724704207	5.604616905	3.887283453	5.531120411	3.248313046	3.897605918	3.614951952	4.632833335	3.320441517	3.775594113	4.599090125	5.301190837
FMO2	9.197282913	8.344793854	9.448349334	9.727784309	10.02831012	10.24638708	10.19508437	9.505197067	9.508837272	9.261142818	9.253613273	10.01367592	9.951521624	10.26487691	9.768244161	10.03064866	9.762106141	9.84833639	7.429389264	8.65820326	9.247248011	8.797287351	9.562101315	10.08321355	9.4763504	7.987738644	10.02576753	10.21601875	10.06869351	9.870968758	10.03259487	9.801459812	9.670976888	10.42324084	9.937005415	8.908965288	9.668024725	9.826915659	9.647156985	10.55503271	9.928284213	9.274957758	9.82189245	9.438706515	9.130220145	8.11038082	10.00625554	9.576415297	9.560100177
FMO1	3.964755495	3.971414889	4.684100595	3.87369825	3.592198191	5.099941583	3.349562898	5.546596339	3.69233407	4.640469067	4.424653478	3.233509415	4.428627615	3.55786358	4.759979124	3.641972353	4.217670582	3.575587413	3.552518193	4.621005846	3.93680045	4.563834276	3.843067547	3.856582195	3.66583255	4.561276993	4.699762275	3.995310998	4.7708638	4.787241386	3.634682379	3.601593801	5.391077801	3.31363498	3.631738921	4.129452954	3.881078772	4.023435394	4.587364368	4.320366164	4.070477784	3.443397963	4.955950956	5.236178443	5.059098992	3.56300733	3.699333114	4.207350703	3.465195935
DNM3	4.785015159	5.382045281	4.82541279	4.978612047	4.890819695	5.351612713	4.734759822	4.346948588	5.261176132	4.723540741	5.239834637	4.682533221	5.3203584	5.575648415	5.27448685	5.397691398	5.494980707	5.367420273	5.018655926	4.837826096	5.388102484	5.177240839	4.497689097	5.508100139	5.165251542	4.70501732	5.095048077	5.300611535	5.075128565	4.485231927	4.723543007	5.377668944	5.678341045	4.770034676	4.898068459	4.446357812	5.06351495	5.262495611	4.673255089	5.781837473	5.231263313	5.140461398	4.667504415	5.073508291	4.750653989	5.851729316	5.31169902	4.55908517	4.902899792
GPR52	5.777153204	5.488081315	5.862401987	4.895409092	4.553434878	5.681102664	4.863685171	4.606692665	5.350293027	5.280694319	6.168815194	5.303730832	5.994235465	5.30277405	5.537403043	5.794644627	5.382252653	5.591443588	5.301318566	5.074974702	5.260834763	5.457181614	5.643204533	5.532333254	5.411798017	4.962609075	5.890660046	6.183275175	5.200387547	5.353471567	4.744076363	5.114752587	5.369722615	4.676040793	5.00104172	4.535137414	5.071759118	5.150954715	4.000317517	5.466495071	5.538459598	5.537320264	5.311169109	4.541454183	5.585096564	5.597620869	5.499323225	4.10778047	5.153171519
TNN	4.699525695	4.411497687	5.41041243	4.521053196	4.636787417	4.595155385	4.432105436	4.865693711	4.488325073	4.562197511	6.555003744	4.359806896	5.29834104	4.831374564	4.772757821	5.352135046	4.614051559	4.51332776	4.459225168	4.702164719	4.584487035	4.03626199	4.616351541	4.767877662	5.619430754	3.993575099	4.869926128	4.56846752	4.465118482	4.167007726	4.649636031	4.290821499	4.83181156	4.315128817	4.181323895	3.936247115	4.343851606	4.172247282	5.119728497	5.134270697	5.430793766	3.998129799	4.990960732	4.48985019	4.312310779	3.935156415	4.759992974	4.669632839	5.129212161
PAPPA2	3.800192053	3.545694226	4.245416591	4.435879461	3.638882717	3.882554875	3.672158495	4.392082878	4.236639605	4.719831522	3.752601852	3.807516282	3.833250612	4.313851774	3.91866637	3.594964704	3.990762215	3.808291987	3.50457668	4.344973069	3.535726929	3.870831079	3.868508554	3.801258683	3.840010707	4.253893667	4.148545161	4.520064579	4.350099507	3.809170967	4.283071651	3.679544958	3.967356769	3.90488899	3.806728189	3.690177563	4.645786869	3.702478693	3.660709558	4.769560022	4.315035972	3.652765732	4.281230645	3.956008541	3.747832557	3.698275872	3.892802153	4.792567257	4.435676698
RALGPS2	5.071642246	5.578858558	6.682226354	6.460184682	6.37495337	6.279687537	6.75536119	7.259452755	5.894713611	6.12627046	6.60488582	6.576983206	5.948533467	4.900942794	6.754433367	5.918103947	5.3421689	6.046456297	5.051681965	7.607379942	5.488277585	6.84017282	6.201801935	6.036568282	5.259026326	7.292576099	7.710889973	6.670369578	6.310626562	7.706013434	6.672101152	5.635809215	5.728565932	5.911696992	6.688578108	6.936166037	6.287310166	5.761410027	6.742077877	6.380521673	6.98862548	5.25964515	6.524412264	6.176265631	7.303763056	5.828363452	5.691551332	6.522974752	6.831946421
SOAT1	8.490521436	8.265805994	8.017015163	8.718004316	8.900957432	8.107682871	8.511231384	8.137495941	8.306849548	8.248706526	7.809366922	8.512456428	7.9892336	7.739559692	8.211340618	7.812872052	7.465061745	8.463864241	8.181869397	9.04128963	8.474422026	8.078602484	8.506196861	8.555609847	8.429222406	8.574223332	8.411932424	7.973069441	7.973559305	8.686594533	8.385212364	8.08088067	7.41096199	7.578594959	8.508435396	8.878164547	8.00284003	7.896261109	8.800780734	7.756134499	7.886978746	8.494199283	7.803403976	8.068019652	8.184723315	8.018485445	8.103881914	8.855145878	8.329642763
NPL	6.66820405	7.036095741	5.840847357	6.559504531	6.766321391	5.665783303	6.341436439	6.059349247	6.26479586	5.848757543	5.92165693	6.24463719	6.29443765	5.488234068	6.210082113	6.296525842	4.88975522	6.044333436	7.172617424	7.433778919	6.812403451	5.622174201	6.324895493	6.249287637	6.313075782	6.373411385	6.03788494	6.04774746	5.525946159	6.83051919	5.434405199	5.902985404	5.02268499	4.778226152	5.745091717	6.930376161	6.079549436	5.799919786	6.422414332	5.431355774	5.553416169	7.002244566	6.061348005	6.076370683	6.467744709	6.34706516	6.199844577	5.671366272	6.475671019
LAMC1	8.540533097	9.248925342	8.990909119	8.803124473	8.637087801	9.169480605	8.737274913	8.625955477	8.817250987	8.836362282	9.287141676	8.048394855	9.100062646	9.101148579	9.094292718	9.158876064	9.091842336	8.928210705	9.341092453	8.870482385	8.553859903	9.092851865	8.339263982	9.292637482	8.782092325	9.245218827	8.906836873	9.00554203	8.988214711	8.905614193	8.352196522	8.709355984	9.100203715	8.482638583	8.365565055	8.691427375	8.978180736	9.351763893	9.247643871	9.136064696	9.210385873	8.546549154	8.840043023	8.941358749	8.478355978	8.397913813	8.793995772	8.992188591	8.79339782
LAMC2	7.296553469	6.690248462	6.626727942	7.565241621	7.658736857	7.072860709	7.18480459	7.250064471	7.380633408	7.02911667	6.779348114	7.546122678	7.308337931	7.176773631	7.170096758	7.108593734	6.954936079	7.009392704	7.386029397	6.276874331	7.331881912	7.945704897	7.468186395	6.791705712	7.402109369	6.63925409	7.596287507	7.651780425	7.541638174	7.349972523	7.824350759	7.364295967	6.525055101	7.61146508	7.386289654	8.49845249	6.834331779	6.973668538	7.437114835	7.41301671	7.675470776	7.281667776	6.627591766	6.852665459	7.20568948	7.422107329	7.162449357	7.870769553	7.826297155
HMCN1	8.109032829	8.963739279	8.284113835	8.548032373	8.467371431	8.765296962	8.678362148	7.988342979	8.459812686	7.72849403	8.946417224	7.798030847	9.006085827	8.638129476	8.765158912	9.089138151	8.809137679	8.546900967	8.549960939	7.866201575	8.21903178	8.787265775	8.28613232	8.659012448	8.465709516	8.571648051	8.51994807	8.884758681	8.532147672	8.158803388	7.937148356	8.660017915	8.695098431	7.109619675	7.576746154	7.936513562	8.546219476	8.78556871	9.012644273	8.717641183	8.87267596	7.850843122	7.88132071	8.142118271	7.788500814	7.689466472	7.951418866	7.973069458	7.931532345
PRG4	7.420359331	8.103613041	8.441721908	7.930350434	7.872925505	8.423523246	7.50728385	9.322170389	7.370818706	8.212802804	6.920150712	6.381941098	7.618420146	7.565825932	7.496382764	8.270415254	8.199831169	7.430519501	8.398808944	6.993870637	7.75646261	9.274666655	8.270123175	8.161088333	6.744405225	8.629466942	7.94417759	8.071283986	7.604358552	7.571247203	6.508827408	9.02103634	7.207944648	7.490960296	7.417220534	7.429538687	7.818627366	9.778667379	8.183092136	8.277401258	6.980253166	6.890751347	7.050856173	9.279961023	9.640828318	7.548493787	6.741430247	7.632388781	6.651524818
OCLM	4.985633932	4.736021647	4.761408378	4.708297467	4.167784731	5.335558049	5.143256933	3.728395886	4.462562275	4.716345847	5.665658473	4.333319093	5.693486752	4.479248907	5.262329013	5.043953659	4.995255073	5.143647067	5.013816232	4.05440425	4.013354912	4.516002357	4.861580257	5.210645203	4.47710014	4.3814124	4.790422317	5.456504541	4.671479552	4.146361302	4.318891972	4.19853056	4.701269441	4.183082399	3.99055389	4.140587992	5.243819288	4.205026942	4.565523726	5.503931775	5.087912185	4.385748457	3.799612635	4.424019761	5.038728986	4.789496255	4.196625887	4.106529317	3.79743959
PLA2G4A	5.744228016	6.949855812	6.180940724	5.840203045	6.400333328	6.281107101	6.501941442	6.96034111	5.78397278	6.071396751	6.007536429	5.920484084	6.842998429	5.717059005	6.204623414	5.9658617	5.930256545	5.842860351	6.564797414	5.76821084	6.208019039	5.356078044	5.699258924	5.919820175	5.909468595	6.032277011	5.967747542	6.157159349	6.161240675	6.015383225	5.742993136	5.86539358	5.543025914	6.303665035	6.298115803	6.341101662	5.870044482	5.632754143	6.231300537	5.932331354	6.032823882	5.729592484	5.916147264	6.41035492	6.065750919	6.536202235	5.896878672	5.453552708	5.333421763
RGS18	5.391897298	5.350321219	4.75191381	5.027766546	5.207024212	5.482926383	5.017808705	5.766704878	5.189032603	4.850113707	5.047822986	4.838039895	5.969857029	5.568296744	5.118450996	5.416151891	5.051663546	5.834762882	6.175337397	5.049004193	5.531213761	5.497165622	4.706478247	5.256617898	5.286704106	5.030564662	4.522766629	5.277057993	4.903656825	4.958104322	4.559166656	5.230427843	4.689361963	4.617727018	4.888002108	5.099444531	5.26863946	5.389566914	5.262567614	5.389890089	4.880002962	5.692176025	4.92065117	5.278716935	4.823935985	6.130108477	5.533185071	4.662228706	4.699113569
RGS1	8.276945619	6.844032098	7.128414163	8.939648431	7.533899194	7.36680231	8.603690899	7.822478385	7.915368568	7.031828554	7.487405881	6.239335668	9.18154528	7.547737218	7.254548656	7.061143142	7.678363573	7.835675098	8.054202763	7.554607451	5.717624035	9.202847002	6.922289325	8.642824678	5.269491489	8.475012701	8.267915041	5.929509406	5.474845953	6.79470188	5.583242559	5.31005642	4.040178148	4.17580048	6.72166234	6.65599324	8.04984685	7.275869244	7.433026146	7.362802971	6.611247425	7.222968305	6.192358723	5.74607127	6.035953232	6.961851998	8.910068276	7.119037139	6.792849941
RGS13	5.433568536	6.280633845	6.187980761	5.796756476	6.557665321	6.62214808	6.247260278	6.563812798	5.945084062	5.756405028	6.338244696	5.557670573	7.191594088	5.328299062	6.599746863	6.43199234	6.141467105	6.032696785	6.213961341	5.842096344	5.705044314	5.383076091	5.610191483	6.112704373	5.249138683	6.137463187	5.124740728	6.922585561	6.098956047	6.33825663	5.441817236	6.231198488	5.676672915	4.79100293	6.906024493	5.814099017	6.428411028	7.364127301	6.493066881	6.804886457	6.226312256	5.089239745	6.77039946	6.474196753	6.048315492	6.010706217	6.581293945	6.542127143	6.159109697
RGS2	7.857538335	8.302726285	8.610146587	8.523620521	7.702414123	8.737143197	8.47873637	8.711531662	8.254142119	7.963416684	7.851651818	6.960857183	9.198388068	8.813497934	8.283496691	8.280889733	9.053772391	8.426616675	8.990399708	7.171870807	7.781145184	9.575759608	7.943988564	8.507273954	7.071390126	9.265865268	9.039309086	7.924847161	7.641992722	7.134540797	7.362870465	7.560602351	7.310384034	6.371788411	7.822214981	7.700867075	9.448411555	7.901538939	7.924076773	8.439435414	7.648988086	7.714315799	7.696597571	8.298877058	6.543586106	8.442637739	9.181790961	7.574760036	7.989433649
CFH	9.825957447	10.22790788	10.48792454	10.01850026	9.904529857	10.59536067	10.15386227	10.11586249	9.550468962	9.657734199	10.30899151	9.258232304	10.74469881	9.665743632	10.17002497	10.22934013	9.95986835	9.831761544	10.50859529	9.938328063	9.767927774	10.1355686	9.971525152	10.13588388	9.561847478	10.14898085	10.14128053	10.08462303	10.01016011	10.01685427	9.710534678	9.987315664	10.2036515	9.562623297	9.61056656	9.592342289	9.963725721	9.468564689	10.47928419	10.15682908	9.974457651	9.582723698	9.723654251	10.24546043	10.30682874	9.741515701	9.607596389	9.467913139	9.350844388
PTPRC	9.433938393	8.842190666	8.387295081	7.995554925	8.69087294	8.764265548	8.709043823	8.836062718	9.140230379	8.776420695	8.972937309	8.578836907	9.317337606	8.716220257	8.981536088	8.908658692	8.273856759	9.311876929	8.958730785	9.337349007	9.328628533	8.774613135	8.838117724	8.349982726	9.20375941	9.063247088	8.616546491	8.691325406	8.306076987	9.038397533	7.781577819	9.241727703	7.632000131	6.09349341	8.765912667	8.729347235	8.544519556	8.24269339	8.341507259	8.245163037	8.628897925	9.726420408	8.727605526	8.43736094	8.816683235	8.933285523	9.303433766	7.536280735	8.087301003
NR5A2	5.30835121	4.395393044	6.001279366	5.521092656	4.926520438	5.653160373	5.415514605	6.461306979	5.861405001	5.702762857	6.713412528	4.793826072	5.694765925	5.84426022	6.230816352	4.813070619	6.772884755	5.107218501	5.535688857	6.049196675	5.533908174	5.526534497	5.329514869	5.074132869	5.062165522	5.767598451	6.246763132	6.266941091	5.95561349	5.980415618	5.442715252	5.247107367	6.205644575	6.944939058	5.390802305	5.442007572	5.983737833	6.587699673	6.546986775	6.329676331	6.320493304	5.309531128	5.88982513	6.060823935	5.552267857	5.145578039	5.521557593	6.223863634	5.980773967
PKP1	4.959442058	6.050180954	5.388579983	5.984910865	5.566061507	4.954684344	6.060302164	5.396761342	5.103461344	5.056798037	5.142320831	5.553495334	5.077027725	5.50099681	4.816482284	5.793106308	5.632462854	5.134277031	5.760391435	5.268160638	4.934379109	5.042290124	5.560880865	5.329771023	5.453398326	5.294893812	5.439089672	5.078377039	5.562351201	5.349155958	5.820720592	5.002535734	5.270449128	6.630123261	5.442851222	5.719991607	5.489312881	6.136716255	6.303290768	5.08876034	5.523829875	5.506499286	5.349119216	5.250424943	5.259507512	4.81768056	5.437612201	5.965762697	5.426827088
TIMM17A	6.694288271	7.676400456	6.581320551	6.601660328	6.611813245	6.661578621	7.085918592	7.239406032	6.509300876	6.800283377	6.176496577	6.407563389	6.603664287	6.614714737	6.702631016	6.637517596	6.165056158	6.735748676	7.517167071	6.681145851	6.970883506	6.682055692	6.647034437	6.915084172	6.599596717	7.329673298	6.939086969	6.360894286	6.733113737	6.766566113	6.467912351	6.469652425	6.130912992	6.475449527	7.162455073	7.535385483	6.418664416	6.356790273	6.72207259	5.639450669	6.449737116	6.871649804	6.440871504	6.586053544	6.657296592	7.168843327	6.549778067	6.087956077	6.753536458
ELF3	6.115656661	5.715500365	6.699725935	7.599392432	6.976635253	5.505126112	6.871050034	6.830562082	5.981470477	6.184180159	5.727909023	7.131419251	5.663591172	5.530605992	6.392271898	6.660905556	6.084851076	6.251059097	5.507675072	5.755701148	5.694847436	6.322169851	7.126952802	6.263893011	5.388833547	5.83116226	7.418784879	6.066921516	6.317870907	7.010343996	7.768814747	5.966101382	5.44168763	7.172280793	6.714003603	7.075841671	7.431094337	6.009220856	6.777461404	6.341167187	6.884772211	6.109435711	6.007636083	6.036958951	6.409638819	6.032782422	5.935242029	7.637935872	6.604661826
PPP1R12B	5.930054746	6.197835729	6.489053103	6.398296917	6.812741857	6.658045977	6.073768799	5.748120304	6.166123691	6.259133008	6.448911463	6.141494403	6.506218008	6.132808703	6.561104716	6.413403059	6.426818151	6.539247331	5.906335013	6.151603894	5.847037838	6.403712319	6.347867505	6.684293372	5.716735275	6.321483759	6.546987917	6.65877912	6.56938515	6.049274559	6.481770849	6.255839806	6.268157158	6.091264717	5.844987037	5.70002525	6.719145419	6.430892239	6.403126338	6.406834543	6.440779497	6.017564388	5.771160733	6.468074679	5.878374709	6.044574088	6.170587155	6.282203634	6.444053291
BTG2	7.887817433	7.860267291	8.657424602	9.184595721	7.841800528	8.862175778	8.379800175	8.654216081	8.091912266	8.697421765	8.363577514	8.257934954	8.244354742	8.72290742	8.380327139	8.600521001	9.237447304	8.502387736	7.414662957	8.695373432	7.77990807	9.828497143	8.123795478	8.364094913	7.642476904	9.012404064	9.226921861	8.300940716	8.273915045	8.712163592	7.96103066	7.961409103	7.565874064	7.789499596	8.442226824	8.040343083	8.925036899	8.100866712	8.055551374	8.009581737	8.257247764	8.006221802	8.054410673	8.305130146	8.115356963	7.579649262	9.21685281	8.546554887	8.22472148
PRELP	8.091901458	7.760284645	8.156952579	7.981607418	7.481826052	8.880941662	7.510830008	7.866668723	8.016174084	8.433217893	8.88538434	7.309159958	8.256966383	8.722501502	8.348851625	8.790290377	8.502234048	8.472984469	7.037982664	8.561154879	8.22125588	8.748847945	7.143314362	8.773077853	8.31592484	8.578410229	8.029722092	8.469631584	8.21366931	8.162045524	8.291005782	8.579712269	8.443860776	7.738350606	7.787157143	6.625113192	8.150554381	8.500451977	8.437047676	8.54547566	8.75102314	8.117050243	8.226052044	8.477417128	7.621892179	7.104823004	8.753150706	8.340453052	7.873280467
LINC00260	4.851325744	4.971075452	4.738154593	4.247922438	3.710347461	4.824315426	4.219072495	3.600672799	4.145922748	4.624974872	5.101210311	3.992220892	5.136927124	4.488745861	4.851599455	5.052502441	4.644555001	4.835287888	4.874393165	4.51630807	3.824013009	4.397187265	4.293752526	5.161346075	3.999848933	4.682836286	4.550650205	5.221069945	4.448945017	4.414038169	4.355406922	4.466107206	4.447619575	3.829609633	3.692487535	3.534546332	4.506274359	4.17643259	3.856191127	4.647431571	4.107568054	4.677717682	3.878017201	4.285806289	4.459462431	3.974424026	4.69446522	3.398175375	3.423821971
LAX1	5.398318768	4.774318127	6.174600251	5.559492001	5.953354373	5.812517597	5.868076826	6.339515195	5.313474363	6.004554565	5.792888886	4.811840707	5.175348499	4.869291558	6.211922561	6.356179932	4.706457951	5.681285002	4.864357298	7.170213073	5.223386067	6.275149765	5.2324549	5.533895841	4.979959869	7.086538823	6.257532445	6.208276995	5.953489581	7.128562375	5.106966929	5.409605405	5.085579098	4.328279193	5.662700327	5.341479146	5.742332031	5.426738326	6.009584136	5.008832483	5.760529439	5.768529232	6.091730943	5.456437222	5.863617852	4.061832223	6.069102271	5.606034007	5.333226067
MDM4	7.463557765	7.111963381	7.531741337	7.072597492	7.310970535	7.626113645	7.141828024	6.876584221	7.067282477	7.409261525	7.705445393	7.133963336	7.429401889	7.189593366	7.609029695	7.404658873	7.192098791	7.471026486	7.368814474	7.54456176	7.083636515	7.290849769	7.390532236	7.7845817	6.898575375	7.238557411	7.70777569	7.583825731	7.550880738	7.330498318	6.973992587	7.281776838	7.560602306	6.861973223	6.700683174	6.435308944	7.298061542	7.028140161	6.821390683	7.436643528	7.562530672	7.32572197	6.916832853	6.989209068	7.240555074	7.12869703	6.994723006	6.794576938	7.2469768
NFASC	5.848179735	5.86866693	6.132436303	5.655065612	5.263381146	6.17996545	5.254293971	5.237332618	5.916467913	5.576874368	6.715509723	5.186837859	6.038190007	6.086532658	6.053000529	6.047229786	6.172711477	6.172210724	5.438233207	5.977377056	5.550451458	5.806614789	5.687263944	6.110317459	5.543685243	6.005806263	5.98270632	5.989684496	5.917960317	5.935702675	6.226251333	5.97831338	6.545850976	5.747455517	5.475092755	5.134811775	5.727616826	6.178655222	5.929102857	6.018418522	6.094994151	5.705288326	5.640131155	5.922958559	5.650577243	5.298717814	5.951259431	5.976118814	5.820278018
MFSD4A	5.501650271	5.032076996	6.31120769	6.36745599	6.413396527	5.670208386	6.331025761	5.394874209	5.885726051	5.747336071	5.806256586	6.613217231	5.382825426	6.018224867	5.630093781	5.550042422	5.818702475	5.919389616	4.947231678	4.76021879	5.76928668	5.131586832	6.118934289	5.16514347	6.082756528	4.702119625	5.713117145	6.030242954	5.975478451	5.804116108	6.147094052	5.766246082	5.200595869	6.38242683	6.159715078	5.984289289	5.773401879	6.001767074	6.085881685	6.348394292	6.029143736	5.549283546	6.219218358	5.314031934	5.818601983	5.883112304	5.981190216	6.424566021	6.378920671
LOC284581	3.862949548	5.423769322	5.229685848	4.82736622	4.150563926	4.957853944	4.116633844	4.285911763	4.966923782	4.301628557	5.579722882	5.290305439	3.994276303	5.486484296	5.128494477	5.140715795	4.169659154	5.568189649	5.242083841	5.297801884	4.995924504	4.065098033	5.715255446	4.01702113	4.76302298	4.9737949	4.264136799	4.220848001	3.990078531	3.830729602	4.978917908	4.755828673	5.747379491	3.929470438	4.535414421	4.696070204	4.178328051	4.567214141	4.151917364	5.774845869	5.099867212	4.116768765	4.461570648	4.129865259	4.761238842	4.264900042	4.759315409	4.792491574	4.429227993
CTSE	10.4536664	9.107994899	10.08144993	10.43457004	11.1740141	9.908105977	10.89159251	10.30065387	9.905512873	10.67976865	10.04159376	10.81400429	10.24757785	8.855344346	10.66253493	9.477912746	9.533833918	9.271155613	10.03069624	8.140171705	9.88472525	10.61921338	10.59808614	9.92666208	9.968143924	9.903858414	10.29883656	11.02704692	10.64584521	9.911269378	8.915519045	9.508971101	9.370728168	10.79601236	10.0550732	11.1830069	10.60402576	10.38393395	10.99221171	10.71692538	10.22834111	10.28947859	9.922982566	10.05659036	10.2247386	10.2134026	9.715872208	10.9923854	10.18622056
PFKFB2	7.028825238	7.232891488	5.753150189	6.127195919	7.744860514	6.827041945	5.982107168	5.884916127	6.896236256	7.014989958	6.401381152	6.930408263	7.457023351	6.54448173	6.490988427	6.955635445	5.518524382	6.99198193	6.628046482	6.03645893	7.275578431	6.669393515	6.591696224	7.519946039	7.172253248	6.104174462	5.581563528	6.688303918	6.659351216	6.022764744	5.869763061	6.815560196	6.403918412	5.74755229	6.804141474	6.620908903	6.707530896	5.693673818	6.335459256	7.064290384	5.806449192	7.268075945	6.108274366	6.530404701	6.235648385	7.03828759	6.586639763	5.816346193	5.337133292
C4BPA	8.609971106	11.14239439	6.553106631	7.572737953	10.8718636	9.667181887	8.87782006	9.628140223	10.91057594	10.30051232	9.826890103	10.74078211	10.51922093	9.490693506	10.06283092	10.9527007	7.430474474	9.826610444	9.818363838	8.420567027	10.42659788	9.838082506	8.973370087	10.72053247	10.31058559	9.410181089	7.281948007	8.64974403	8.613218439	8.998956462	9.001979927	10.48618445	9.161836023	6.29786267	9.245838644	9.796351605	9.13436301	8.563674523	9.19050721	9.429373807	6.689122196	10.13795237	9.945240988	10.70525229	9.603412114	11.25345946	10.17340325	10.38630588	6.352800748
CD55	9.935145837	9.79845529	9.161870716	9.830152057	10.46982241	10.23007186	10.2807093	9.49334583	10.06339586	9.845520689	10.05912903	9.927623901	10.46353237	9.857099355	9.885039158	9.951833567	10.17957535	10.28036757	9.820822052	8.664741202	10.16785224	10.16035585	10.03759314	9.724594443	10.33601143	9.657859069	9.581092207	9.657214337	9.982619002	8.970555878	9.223833714	10.19100044	9.731816389	9.423697253	10.2749742	9.797223373	10.45759872	9.635851528	9.574868315	10.36475301	9.264754693	10.01946819	9.84224836	9.578831426	9.325359696	10.373559	10.08231559	9.396365443	9.074030035
CR2	2.929670344	2.789917027	3.499640634	3.338066987	2.9178754	3.266865991	3.233057616	6.854009013	4.453717407	4.343578782	3.189184053	3.928248956	3.448389801	2.967685938	5.077917554	3.277489753	3.075351845	2.876343651	3.602215723	7.599032112	3.028012781	6.633253256	3.989432336	3.046865033	3.028088807	4.947597216	5.60753079	3.354723353	3.328323084	8.416695688	2.994750661	3.052635691	2.914213963	3.17544194	3.993994705	6.004496101	4.466321686	4.024274314	3.433882767	3.057643076	4.121702514	4.529408643	4.29220203	3.290120521	6.360564657	2.853239522	3.965092504	3.590404946	3.873074223
CR1	5.519439205	5.190569851	5.058046676	5.27664067	4.828044889	5.114906963	5.498925162	5.475826501	4.72386509	5.508231738	4.3746589	5.198676642	5.183041123	5.029178476	5.12934483	4.709425674	4.038860039	5.069908443	6.752553328	7.015097047	5.348685494	6.171676777	4.994394226	4.860256422	4.972293529	6.325603499	5.726448588	5.362970959	4.760818247	6.406788879	4.997262392	4.829531003	4.878929293	3.884092249	4.855574147	6.464672522	5.428337232	4.939886298	5.928908418	4.977311598	4.949739506	5.208556985	5.073287089	5.823498929	5.885471066	4.333276023	4.625755998	4.702660808	4.918550491
G0S2	7.22223647	7.557917825	6.850768356	7.135135213	6.074213346	6.705585054	7.27055636	8.257057802	7.210811722	7.123999612	7.119685359	6.716087917	7.034322636	7.426722234	7.132637326	7.865913484	7.667176442	7.271103941	8.806739133	6.797912868	7.557631928	6.828714165	7.185454947	6.565666089	7.396254798	8.508161048	7.076116525	7.23779127	7.508625474	7.361494615	7.286283449	7.515618961	7.28734517	6.879388184	7.616015614	7.256320221	7.899635894	7.57327446	7.184364507	7.066416324	7.441955466	7.426927847	8.378787159	7.537960051	6.909067613	6.986970725	7.757821721	7.773003033	7.226333777
HSD11B1	5.225358012	5.901960685	4.712338711	4.845749594	4.624138287	4.981478347	4.549201673	5.566177685	4.943129685	4.918769582	4.733510004	4.601109566	5.238792521	5.164695521	4.895910254	5.30821633	4.416875254	5.028981134	6.651590533	4.43612862	5.113256769	4.832103648	4.43257652	5.137711002	4.875307397	5.427374121	4.529574668	4.950964812	5.004840485	4.922128457	4.687078978	5.439970186	4.402162235	4.263942266	5.059243524	5.291829822	4.385256085	4.789517817	4.676277039	4.667931077	5.107905795	5.654222117	5.380724604	4.762093708	4.460122877	4.880720533	5.274244082	5.026524565	4.819544982
TRAF3IP3	6.62936094	4.965843535	5.494341872	4.460076968	4.872826827	5.240734505	4.906030451	5.778453893	5.953392547	5.598475369	6.02033812	5.093448335	5.330597664	5.452347401	5.984758414	5.699570386	5.252666653	5.411514218	5.315681657	6.544466943	5.389182024	5.238903959	5.761106404	4.585071019	5.296619534	5.662976559	5.75169236	5.711355381	5.236913106	6.009427637	4.907732797	5.410019692	5.010540679	4.38542294	5.418642989	4.808371817	5.11224698	5.032872474	5.01275833	5.303945672	6.027934103	6.673251992	5.269526853	5.006966812	5.657993214	4.859828424	5.874541971	4.598395659	4.946148519
SERTAD4	4.376789904	4.635737867	5.233374729	5.406902084	5.611433248	4.9876285	5.540776985	5.693919665	5.200800031	5.078713905	5.429940562	6.267044705	5.09792137	4.976842334	5.264922989	4.561717988	5.155800003	5.334515143	4.658502711	4.724982283	5.193968119	3.960577131	5.699790301	4.451974402	5.402926523	4.027494881	5.493603707	5.803178257	5.582495843	5.63161946	6.315839109	5.202987256	5.180508456	6.760690947	5.65305635	5.515163475	4.909224132	5.489621359	5.416111714	5.446284789	5.792725692	4.520884291	5.293537715	5.176446187	5.703215688	5.421228763	4.816045949	6.008493239	6.101656944
TRAF5	6.188334888	5.790672151	6.2421969	5.483057761	5.433307734	6.416255801	5.715485712	5.826012232	6.126784906	5.931842191	6.628994035	5.54968867	6.384412958	5.776507789	6.438426122	5.928393475	5.717361791	6.160763155	5.596878304	6.950983257	5.545939201	6.309644095	5.996313913	6.202834539	5.409320233	6.330634623	6.399666343	6.28324008	5.997768861	6.071143152	5.567715422	5.709556223	6.116341317	5.434389419	5.369701106	5.449221142	5.742597566	5.662060661	5.795638211	5.794026056	6.452348577	5.971909334	5.643156454	5.76617451	6.145319519	5.432778557	5.675638859	5.363886006	5.820892833
DTL	5.219330672	3.845513319	4.368460053	4.148585717	4.873251151	4.37978494	4.456586534	4.124233641	4.303775156	4.319985872	4.655358961	4.706305555	4.933684383	4.865200922	4.841735304	4.16309036	3.989404454	4.142706135	4.755391558	4.03356137	4.55142655	3.956217379	4.462246365	4.023294159	4.676091911	3.998250821	3.902490446	5.047317082	4.460591128	4.206192473	4.263261748	4.285358771	4.384656116	4.160567271	4.693064071	6.245752249	4.795672619	5.834029905	5.098390266	5.217082862	4.197864044	5.092807959	4.657252111	4.319118791	4.074002099	4.417517547	4.525588834	4.094325091	4.074480593
SNORA16B	4.559217576	4.075194648	4.742260279	3.612315637	4.69965792	4.836390513	3.763303585	3.485560182	4.08856715	4.570368414	5.478765166	4.53797225	5.335330612	4.107085108	4.347234767	4.686894723	4.002178154	4.635991201	4.64146407	4.037647006	4.327864147	4.23530673	4.237064071	4.876571878	4.569183617	4.401798172	4.142347614	4.731052716	4.429156151	4.091289857	3.768230914	4.319690336	4.145211005	3.981996473	3.537556334	3.157843429	4.166295109	3.457551614	3.802405117	4.406745295	4.453082367	4.68694993	3.596883414	4.224144292	4.361082708	3.593040231	4.306840394	3.705209766	3.29171691
ATF3	4.806311737	5.85986358	5.277610497	6.776574301	4.924967595	5.42798888	6.19459426	5.764280882	6.063209427	5.423359009	4.855933235	4.825278321	5.799778995	5.410121015	5.053020445	5.891001251	7.127028514	6.221177212	4.716208907	4.755917854	4.829565499	7.689852724	5.811292844	5.622691261	4.289936934	5.75157357	6.356649463	5.29771275	5.337660251	4.827033118	5.090438827	5.379482398	4.428028418	5.134814439	5.497269586	5.666684239	6.451258402	5.279348324	5.488317308	5.060488783	5.137393762	5.492364816	4.610565852	4.854697177	5.046570464	5.662192202	7.041706182	5.407539768	5.853726756
PROX1	4.122236836	4.693553304	5.134845887	4.175572352	4.367095887	4.276556454	4.181714353	4.937658623	4.605715546	4.674665237	4.915625738	3.549405372	4.569501498	4.278464678	5.051686185	4.402391433	4.850185526	4.689322271	4.616925804	6.725780506	3.827229729	4.184782186	3.909013041	3.683432706	4.131416732	4.725677786	5.127269053	4.213870034	4.678110584	5.411589114	4.700093395	4.250322085	5.189818691	4.50380332	3.972918853	4.659195538	5.332762753	4.555002239	4.627581872	4.531486881	5.025301658	4.064363725	5.119247888	5.350494253	5.178324461	4.165615725	4.46348392	4.729594143	4.595101546
SMYD2	5.839108164	6.269870336	6.011745453	6.217546696	6.269204739	5.66532208	5.971343981	6.645483001	6.236067994	5.727125117	5.817923536	6.605181817	6.021618464	5.980367456	5.927043965	5.788365177	5.738470613	6.45310483	5.531897538	6.043493692	6.167644486	5.733112394	6.496564166	6.010528127	5.950496739	5.715771205	6.271318507	6.104203393	5.953509446	6.448345586	6.86450335	6.177025506	5.961702633	6.322647022	6.605641761	6.526702318	5.847684405	5.637720278	5.945174814	5.796800196	6.13499584	6.138994834	5.678553593	6.008428171	6.658216242	7.123248714	6.081564254	6.227258387	6.248763397
CENPF	6.032600923	4.016003819	4.359789596	4.718825949	5.529669825	3.647896665	4.681992307	4.337151647	4.821979698	5.208034136	4.413524726	5.301601947	4.710220134	4.626888578	4.664490345	4.421060396	4.122327064	4.371302006	4.652635476	4.372100198	4.330753823	4.056295291	4.86594225	4.28828299	4.151059788	4.132946644	4.591749712	4.933664969	4.546126986	4.743492985	4.95666648	4.625317316	4.517412844	3.725596634	4.508329057	5.516473491	4.85656122	4.288114958	5.34218296	4.694909356	4.626930026	5.490843368	4.382001793	4.418331318	5.407263973	4.8559411	4.20301227	4.399985988	4.72659227
KCNK2	3.469753411	3.285489665	4.078070487	3.761260149	3.53060159	4.6773815	3.704592098	4.662115937	3.536494968	4.591520426	3.477548406	3.95764216	3.573562361	3.496506539	3.917366714	3.525630858	3.754050796	3.595213793	3.654150525	3.776681912	3.811792556	3.755517291	3.73743054	3.564056884	3.55224242	3.738210811	4.26780285	4.035417696	4.089497202	3.807432503	3.797734143	3.592614442	4.192708594	3.987110142	3.57708341	3.598506008	4.271534182	3.961830008	3.881314611	4.025352313	3.866548326	3.356183123	4.11778687	4.036367475	3.828424756	3.388634161	3.566308878	4.135585354	3.80898527
SPATA17	4.786582276	4.438375431	6.310584536	7.71289083	7.066443924	4.064317395	5.95733547	6.798155973	6.114666405	4.884177876	5.423889659	7.620557259	4.760019456	4.185905012	5.964806927	4.972501986	4.777520985	6.788673389	4.253799271	5.106393553	5.322874583	4.400029896	7.070147296	6.163858919	4.457675873	4.608395969	6.998062443	6.665080701	6.237899742	7.008075425	8.340270221	5.779610921	5.1744963	6.293276223	7.236090623	6.919870406	5.809176694	6.126609896	6.780308636	6.629706364	6.637644641	3.881016598	5.7008205	6.274360251	7.393020309	5.775815141	5.160196941	6.999939673	6.321380134
RRP15	5.712653158	6.733571362	5.214365885	5.356903485	5.71988137	5.652867892	6.439429083	5.921253478	5.467893924	5.91910637	5.577470046	5.853156691	6.014276319	5.744370683	5.432720931	5.711408219	5.673749026	5.675098145	6.494970403	5.419209343	5.964743394	5.222183731	5.807291006	5.571977533	5.082498013	6.17778018	5.712483011	5.559754566	5.883534561	5.633974428	5.031880414	5.649890383	5.161399119	5.730554795	6.238221442	6.21452558	5.594936484	5.320526273	5.627983181	5.526434179	5.737256283	5.686569064	5.827760378	5.760133191	6.193969438	6.924692921	6.270957013	5.54474302	5.946641257
TGFB2	6.962903672	7.910639213	7.233196652	7.439854051	8.743758761	7.835119165	7.679656939	6.845180222	7.943783087	8.149989578	8.093900414	7.688321485	8.115628616	7.788600222	7.819293841	8.151837344	7.936290009	8.131627995	7.648188623	6.261493317	7.663241558	7.907991511	7.496721954	7.674005672	8.144338822	6.265457693	7.932134584	7.928855219	7.92755267	6.571997494	7.188722504	8.467022574	7.464626211	8.608277827	7.751971124	8.082458912	8.082652411	8.441082012	7.809576089	8.682667754	7.663048089	7.504188685	7.162083865	7.208171419	6.90442917	8.258875481	7.932061675	7.715348253	7.512045495
LYPLAL1	5.794768005	6.028689266	5.714273398	5.401005467	6.033924764	6.217172177	6.070490436	5.838779696	5.448940182	5.856732895	5.889572625	5.960348823	6.295453646	5.708044866	6.043985885	5.739491958	5.459564859	6.042001423	5.491489408	5.862364428	6.221745333	5.484848517	5.793579225	6.05860587	6.239932724	5.425626726	5.841036227	5.922669683	5.813787165	5.892062172	5.415100427	6.346167738	5.873849854	5.219653858	6.225318751	5.880657764	5.23553603	5.627422331	5.374444054	5.841598849	5.676192409	5.403543441	6.167223735	5.215630207	5.925602656	6.32959165	5.437927253	5.513415731	5.224304931
MARK1	4.981681233	6.23855392	5.55028391	5.642967111	5.409059989	5.933000779	5.469805244	5.121923487	5.734594186	5.192097049	5.692951717	5.356582605	6.124229396	5.460635573	5.988609362	6.333951115	5.797603454	5.486764687	5.852984859	5.299355179	5.115017295	5.168486289	4.895785858	5.863235607	5.082001522	5.461028992	5.7187225	6.008293026	5.729446573	4.89391281	5.653386801	5.495708886	5.731957891	5.537284789	5.390839688	5.422905966	5.449133593	6.286517795	5.649602289	6.247695882	6.040332482	5.187649209	5.505001319	5.565114565	5.366226215	5.679281731	5.431861549	5.617625215	5.559691338
43891	5.823128327	6.391779265	5.670389982	5.285254474	6.622750266	5.70655555	5.440595639	6.461844516	5.927103413	5.998126377	5.434961187	6.164275571	6.29070574	5.597086291	5.942106885	5.929065725	5.917049343	6.067935093	5.792034572	5.541272617	6.03470647	6.155963145	5.469369502	6.36157804	5.774493687	5.589957775	5.555850942	5.478302521	5.571936231	5.543813446	5.420404409	5.89232123	5.843380726	5.558679922	6.114970656	5.87116143	5.629129795	5.526203785	5.980487771	5.849640417	5.378622581	6.008544486	6.311204835	6.439728753	5.915358348	6.567366392	5.888831543	5.280852451	5.438690835
FAM177B	3.111744262	2.984447145	3.212312181	3.276031154	2.982530931	3.29784325	3.264244923	3.761248111	3.035191747	3.00308942	3.126093944	3.044606385	2.918242291	3.295897501	3.213332102	3.159651875	2.972320954	3.268918951	2.932058922	5.740438273	2.897245597	4.184356327	3.220334668	3.083792744	3.18890288	3.746519727	3.319855372	2.902100789	3.062384912	3.545478448	2.949585883	3.021796268	2.88896612	3.009806128	3.20863501	3.814351081	3.107976584	3.115702253	2.939587123	2.978641625	3.625592687	3.021239496	3.115453663	3.050460361	3.870178472	2.955361556	3.311002729	2.99780216	3.170241482
DISP1	7.097655929	7.549416783	6.483983719	5.988430388	6.999911431	7.620397136	6.319762644	6.171922306	7.2251358	6.401946872	7.02485929	6.312959634	7.80545871	8.20562491	6.840574428	7.871626275	7.431452226	7.846624455	7.312012107	5.745926563	7.544975325	7.095454921	6.398748945	6.986579867	8.045881757	6.366848355	6.192497192	6.990965304	6.89819352	5.858653895	5.773509498	8.424113498	6.975763279	5.649225276	6.795942259	6.543779206	6.051724185	7.822023528	6.623556777	7.823202071	6.312143969	7.439670814	6.37151471	6.939180963	6.50216886	7.331435542	7.713285902	6.066174075	4.970667482
DNAH14	3.63272262	3.933647097	4.379692563	4.287893399	3.969697468	4.05231262	4.733393671	3.119770625	3.129182036	4.16741691	4.317340507	4.308884894	4.085814598	2.901999238	3.746482822	3.842229693	3.415041208	3.857114688	4.091046587	3.68100457	3.825639188	4.298688141	3.802736107	4.706111562	3.713952326	3.958124895	5.034667985	4.122006774	3.637262171	4.187712411	3.653816528	3.897952771	5.202173259	4.018045685	3.869965713	3.560992377	4.167052574	4.398264119	3.609772593	4.28669836	3.944945811	3.290549002	4.196750289	3.506868962	3.953585564	4.513171449	2.841213518	3.708072912	3.791905699
HIST3H2BB	4.357629697	3.923759689	4.592729701	4.809018895	4.976763082	4.269075559	4.254431896	4.448670016	4.324800029	4.39242849	4.081806562	4.735342003	3.963077321	4.000759267	4.219583864	4.259734708	4.444790999	4.467377097	3.79158924	4.169844196	3.829486655	4.124166397	4.826523262	4.419670924	4.189571011	4.304756674	4.342372687	4.506614127	4.33686107	4.878044473	4.963276026	4.341840148	4.48809462	4.704562014	4.686071826	4.451528836	4.503606672	4.21480833	4.334686527	4.512796387	4.400837254	4.291261211	4.324546622	4.551703259	4.40870738	3.966163158	4.363718002	5.190227448	4.528251209
URB2	5.59170475	5.918170013	5.361553326	5.418394236	5.315178532	5.256489722	5.628067189	5.773425799	5.480561286	5.094580922	5.308316377	5.522318667	5.666217945	5.602643509	5.547447387	5.316876391	5.316275767	5.581799084	6.67753557	5.53998729	5.272784537	5.248261335	5.524246614	6.051594069	5.153463791	6.345987712	5.350947594	5.642336629	5.507247043	5.255433054	5.209268916	5.300636085	5.135234205	5.327577058	5.245460351	5.949835517	6.03530045	5.681649151	5.886016351	5.552432481	5.46151056	5.720375669	5.224649234	5.607651604	5.175404457	5.135103964	5.52496146	5.822628216	4.934293229
CAPN9	4.575810321	5.05692048	4.297248156	5.347587276	5.048574297	4.24623438	5.001706989	4.628628638	5.599415496	4.429235987	4.350362372	4.727432611	4.743916728	4.776688841	4.494313917	3.836935057	4.497743589	4.303002375	3.92857983	4.240139122	4.297134661	4.175504743	4.601134045	3.913793255	4.140696154	3.970986529	4.470092126	3.980447795	4.140592024	4.741302287	5.110359053	4.99216703	4.793497885	5.859329351	5.33253146	5.320114219	5.169077194	4.744174626	4.651468876	4.656326043	4.059364538	4.149981637	4.365818597	4.737990851	4.955930761	4.47187098	4.863058865	5.882480004	4.476728962
KCNK1	5.621975971	6.172441907	5.42795452	6.3575883	6.617906874	5.753741362	6.804748538	6.029827026	5.681999273	5.268333841	5.29427633	6.288170957	6.13131547	5.26903336	5.54791192	5.704364177	5.26152744	5.628093581	5.619516375	4.990504659	5.960808917	5.818578306	5.722656785	6.376351592	5.673252079	6.211669465	5.392419581	5.654708057	5.494079806	5.747353113	5.833909115	5.243399243	4.948307979	6.069772026	6.308492369	6.206502863	6.340605755	5.43451493	6.224657441	5.60358613	5.375667695	5.458683042	5.632043773	5.721199524	5.873452891	6.926901537	5.620001954	6.174750656	5.323745018
ACTN2	4.471489456	5.090426938	4.469707561	4.936391565	4.339520232	4.840171373	4.573581466	4.862846061	4.733878556	4.380112231	5.125686615	4.169898267	4.902892739	5.087577535	4.734993499	4.849649042	5.025747222	5.444299919	4.529626242	4.213033587	4.857202552	4.367951439	4.545994689	5.619895902	5.176191996	5.123267964	4.258129941	4.743965031	4.841528963	4.429185461	4.811002683	5.124721974	4.698717883	4.33757586	4.813245549	4.04455863	4.903805028	4.815004571	4.695459872	4.946342878	4.638312023	4.403553374	4.950427986	4.633678249	4.401548286	4.480974506	4.732926529	4.668795174	5.126893583
RYR2	6.030693459	6.90279398	5.432341237	5.437395922	5.320281975	6.431745804	5.472864637	4.516704378	6.31833294	5.28384555	6.660709595	4.498123687	6.859485969	6.363483864	6.511618271	6.797758479	6.198981923	6.29902698	6.737091595	4.969236474	6.40089902	6.036318524	5.804615569	6.553413929	6.247989403	5.748439117	6.082509858	6.610278608	6.026448527	5.500337986	5.267442206	5.827659613	6.268313692	4.867500415	5.438432091	5.529844255	5.758334656	6.018613319	5.941149289	6.618665428	6.322587885	5.764687011	5.069774164	5.228324549	4.522670004	5.82058827	5.855688215	5.258398314	5.422731022
KMO	5.12464856	5.675791011	3.55317802	4.736451394	5.524882675	4.414311815	5.291379407	4.934005646	5.180106509	4.630234366	3.94099899	4.580034035	4.95846461	4.741617308	4.056622173	4.913270517	4.660638928	5.420666287	5.415247467	5.697273913	5.513426152	5.268900856	4.152984941	5.111969574	5.387330843	4.515004748	4.066426263	4.817337886	4.165120014	5.142355687	3.887889517	5.108410113	3.610606697	3.352508631	4.73206386	5.807496152	5.164330706	3.833194482	4.623629506	4.107488328	4.115381636	5.174043914	4.101366038	3.952591785	5.079410981	5.658381054	4.439867393	3.859336226	4.644087313
EXO1	4.510021477	3.252646164	3.508728405	3.404157629	4.450603981	3.661110788	3.7997265	4.220565049	3.988108949	4.040595059	3.750418439	4.080754382	3.922117238	4.088944224	3.627588603	3.804687645	3.623861635	3.733613108	3.779290165	3.795874948	3.917022518	3.910240875	3.672634145	3.61594677	3.647220233	3.539766669	3.128871805	4.073688883	3.733008726	3.905099126	3.8012616	3.449520218	3.810406269	3.688818413	3.562142182	5.894650538	4.124316499	3.819243221	4.292750158	4.184383259	3.601800554	3.942727306	4.007592497	3.799197513	3.733081765	3.972445159	3.857661627	3.503626658	3.751365805
EFCAB2	4.815081369	5.501166705	5.699108983	5.998015573	6.849377746	5.646995628	5.672264564	6.409951855	5.756989727	6.158305698	6.277575451	7.440801781	6.328944097	5.736498957	6.115798606	5.762689494	5.442682977	6.04873936	5.686143328	5.239129841	5.267267605	4.246502347	5.973433366	5.767426256	4.590531851	5.578355043	6.010866632	6.938032502	6.20343593	6.596301987	7.184933814	6.423792931	5.535943156	5.853090989	6.546637053	6.319891939	6.072852571	5.891206827	5.950136764	6.363123116	6.393104292	5.144446862	5.56814202	5.333030272	6.421903051	6.576179675	5.781522418	6.038702328	6.125986485
KIF26B	5.059823974	4.698211048	4.912968859	5.25210397	4.569177055	4.608381905	5.205562005	4.834454789	4.713563923	5.2146429	4.705545308	4.898588078	4.793579332	4.555022628	5.579240281	5.070509984	4.797165983	4.720033153	5.402147067	5.486872448	4.656195944	5.821793011	5.128167926	4.624376833	4.742988637	5.761635794	5.410905291	5.287229676	5.076510458	5.350266483	5.191571904	4.463811203	4.609468611	5.110881566	4.495320343	5.58021199	5.076670293	5.187232226	5.35401183	4.841591372	5.494449623	4.617666147	5.086169667	4.725535652	4.601011407	4.406784979	4.692118112	5.249170556	5.464482121
NLRP3	6.052651181	5.798426012	5.482712468	6.972892909	4.972853308	5.639267493	5.175516005	5.358107882	5.546121554	5.554994665	5.114296209	5.059231431	6.205171811	5.741014954	5.119944806	5.525682366	4.841913771	5.532328588	6.508168468	5.522949147	5.235965157	7.164343708	5.266824921	5.520872743	5.090203056	5.941823214	5.568257173	5.261949336	4.960813184	5.299767509	4.871839886	5.212439528	4.979784615	4.387239667	4.836526795	5.475441803	6.243755404	5.186125726	5.016706549	5.33063152	4.926070755	6.00152565	5.182433643	5.236022584	5.081656405	5.065846819	6.249338742	5.370567531	5.24960934
OR2T8	3.184707737	3.205162281	3.433286345	3.929157467	2.855909964	3.696559713	2.78531527	2.481372098	3.05486506	2.952398325	3.126610484	3.101135517	2.7584467	2.975344467	2.692916627	3.279101905	3.086191513	3.114025966	2.946122593	2.88158469	3.087425014	3.10645763	3.02364952	3.399085238	3.329436269	2.957087132	2.92923734	2.844362449	3.176504625	2.71547768	2.747621163	2.936252543	3.019643943	3.133261888	3.06926831	2.656816207	3.218208088	3.277394656	2.958981803	3.274334716	2.874286809	2.593244479	3.43829248	3.086935239	2.782968117	2.913660242	3.840859196	2.921350055	3.189312966
PRDM16-DT	5.710930786	5.480050182	5.867279459	5.193494384	5.518403371	5.029905986	5.631890425	5.617679983	5.923354529	6.205650681	5.584495845	5.853052252	5.254034413	5.800672478	5.925300467	5.64188922	6.005312256	5.292782894	5.417875747	5.715094225	5.694969735	5.023613931	5.802343673	4.908351139	5.823274895	5.953512387	5.532967205	5.358440133	5.403932629	6.289210751	6.073478748	6.409546217	5.533487383	6.225006047	6.020836354	6.00575813	6.21088265	5.681510202	5.521460914	5.473392927	5.90427543	5.918342273	6.093394229	5.612566528	5.228622355	4.901548359	5.602382183	5.718971786	6.631586113
TNFRSF9	5.069855006	5.410097412	4.616545723	4.609686143	4.58089664	4.400824427	5.052446902	5.635090761	5.302419077	5.276151261	5.032273194	4.55581801	5.023070846	4.272118605	5.148349493	5.455132384	4.342279553	4.093515307	5.609466599	6.095199519	4.986577694	4.627286019	4.783257244	5.002966387	4.761132226	5.612209173	5.434700973	4.948896018	4.838693847	6.237991435	4.4850009	4.210308216	4.685606346	3.444731625	4.573986283	5.391408053	5.099475625	4.6515346	4.802379014	4.569586701	4.661555395	5.491997281	4.495882887	4.209132456	5.098464197	4.356932137	4.736482843	4.729012287	4.733867608
ERRFI1	7.516102395	7.529103193	7.138961809	9.156469461	8.086699979	7.93649467	7.940648427	7.816405853	7.576929644	7.511721713	7.308675671	7.399665715	7.773197491	8.217612389	7.147723524	8.018655345	7.793560138	7.658324088	8.475778404	8.199830428	6.764717724	9.298947756	7.929554169	8.935884002	6.871318815	8.78256177	7.84492374	7.266468469	7.340296374	7.007648396	6.835814982	7.640490846	6.980980198	7.214584028	8.057839187	7.909346787	9.448896961	7.016147054	7.810887754	7.567311499	7.296169149	7.452037735	7.0373601	7.392854053	6.98577748	7.819157902	7.981165657	7.872112888	7.276431729
CASZ1	6.12496872	7.077588257	6.405556253	7.283959775	6.372269834	6.46197992	6.503395857	6.080316294	6.822649774	6.24613231	6.206696406	6.399747105	6.494837019	7.034892098	6.535620603	6.457616845	6.368175835	6.87364263	6.177863632	5.659054945	5.849435284	6.204628951	6.741329647	6.344812002	6.244920122	5.972621222	6.481578361	6.673740708	6.336052544	6.315092781	7.183851602	6.441401928	6.57294772	6.924684293	6.194433666	6.656213806	6.565619336	6.9786867	6.688189796	6.355187016	6.411660822	6.824433925	5.421194138	6.155594622	6.644346284	6.910600325	6.769805165	6.514724211	6.445541564
DHRS3	7.842872125	7.298843429	7.82365616	8.384678955	7.983916176	7.705487113	7.481453564	7.891875601	7.631577563	8.183008289	7.55203703	8.185945547	7.166040227	7.872488579	7.473326263	7.329528222	7.880650539	7.444727042	7.314810366	7.645191607	7.686273548	7.422843654	7.998740274	7.340655342	7.549647208	7.257910432	7.668757775	7.603161244	8.083798735	7.828832328	8.036455759	7.359044813	7.712012865	8.809447711	8.042617302	7.989650379	7.75536386	8.073205753	7.654543064	7.450837534	7.80604749	7.629717717	7.66139205	7.692033319	7.75841809	7.359775643	7.539640186	8.648572581	7.429904265
HSPB7	4.735716536	4.851797698	5.104631859	5.223385112	4.623430672	5.07459546	4.653881864	5.641818786	4.978575336	5.260043534	5.354903483	4.74292097	5.128048261	4.787213393	5.261308022	4.917619602	5.015117063	5.335000884	5.386641905	5.318330517	5.149092489	5.389467692	4.848063338	5.691440237	5.042199278	5.667733008	5.009684228	4.968680541	4.976619039	5.178666784	5.413182741	5.117321284	5.738773209	5.115233265	4.932529403	5.688812399	4.817481479	5.864245686	5.532899693	5.2191923	5.201595128	4.751250783	5.627785094	5.623034905	4.999697378	5.034606267	5.24160383	5.966543229	5.187183693
FAM131C	5.80629683	5.534783783	6.27712961	6.284233962	5.193511262	6.216928421	5.963794043	5.926487745	6.255215403	6.151327811	5.673524858	5.851727886	5.89864275	6.224708759	6.154116879	5.746457278	5.726995762	5.424903649	5.939949975	6.028475101	5.929137038	6.053252203	6.428712464	5.735985628	5.879755816	5.933619146	5.398858052	5.516085278	6.000550099	5.96682976	6.296605265	6.026412613	6.615097003	6.582734026	6.266069318	5.426704785	5.760895444	5.447763206	5.99496986	5.911796978	5.859579545	5.912290299	6.869059478	6.475411169	6.045166208	5.473570197	5.910187961	6.390376933	6.255904844
EPHA2	6.279727951	6.554078772	6.653427432	7.318133821	6.352454173	6.411781182	6.832287703	6.298243379	6.520140556	7.037759491	6.248432112	6.720882995	6.296725036	6.121758503	6.527199574	6.769122628	6.64422921	6.135164875	6.067778298	6.15388238	5.547089103	6.686396917	7.010858964	6.655298436	5.650853545	6.283506651	6.668608697	6.193029925	6.505155727	6.416985708	6.739681413	6.254988016	6.355280104	7.252059168	6.652368775	6.607166983	7.558796202	6.660596561	6.627159661	6.315270904	6.614867529	5.986488019	6.2608366	6.471355194	6.38074133	6.273072669	6.643387742	6.838898233	6.736925005
MFAP2	7.41545584	7.311937881	7.047060974	7.517369787	6.969824511	7.464447072	6.610436359	7.119642347	7.728460345	7.344334791	7.389263252	6.691336225	7.459827207	7.860763594	7.465133977	7.936254214	7.111668538	7.247780688	7.494318663	7.690447136	7.180995792	8.201847048	7.172740201	7.375227209	7.715953382	8.489152943	7.041103935	7.36937307	7.448859118	7.152750738	7.030989804	7.479629835	7.739175067	6.769738944	6.785409585	7.736314226	6.899213966	7.894139213	7.894730609	7.376192539	8.044633696	6.838177486	7.315745679	6.786643742	6.923994422	7.183489437	7.21436144	7.884816401	7.563561813
SDHB	7.500474445	7.271001361	6.640908449	6.937933007	7.409114933	6.769107213	7.410872119	7.584028781	7.180362076	7.156882397	6.68927536	7.237212069	6.813181523	6.860428282	6.744499993	6.981733909	6.91626402	6.903554758	7.615489067	7.216891797	7.843366801	6.966173246	7.1525747	6.977222188	7.394785097	7.272929029	6.967300894	6.579169294	7.198289191	7.021262059	7.081328011	7.360297493	6.742015627	7.088067401	7.725333388	7.91091878	7.243238977	7.027444911	7.238922406	6.531569826	6.819522715	7.612565622	7.200727634	6.885069798	6.90641807	7.352154699	7.267561683	7.493511979	7.283455991
PLA2G2A	7.724054967	7.465971309	7.615807779	5.557751798	5.458028799	7.44780324	6.335436404	9.673052195	5.412585498	9.01462124	4.841375251	5.983573172	5.854397694	6.803251269	6.926779124	5.550631434	5.328729015	5.452518361	6.734205548	7.323135847	6.768824071	8.064890277	6.158385034	6.156497864	5.64718201	9.441671333	7.636985758	7.543821497	7.312692424	7.329644524	6.569962472	5.12446565	7.693921969	4.700874542	6.578073449	8.229569913	8.451920877	8.319445875	8.212874107	7.543322367	6.274040746	5.426898447	7.704847639	8.934441152	9.280887138	5.417546046	5.551617103	6.9376354	5.734061908
CAMK2N1	8.469921694	8.682204702	8.750045796	8.381043258	8.491068201	8.809383179	8.911311278	8.624396569	8.908514395	8.495060909	9.201861064	8.150652157	9.295247121	9.218907052	8.844390948	9.279783024	9.291366169	9.221570231	8.309084619	8.220294634	9.028980689	8.543944124	8.515262591	8.755038743	8.957241243	9.092823861	8.434972892	8.864424431	8.973524302	8.800049534	8.486819704	8.97317996	8.873699788	8.648958492	8.95925943	7.764415147	8.714243071	9.490336804	9.027589575	9.10991357	8.800607722	8.322932202	9.101336962	8.919864916	8.385903221	8.753059204	8.855312807	8.825638586	8.906640645
PINK1-AS	5.480879931	4.91734825	3.613058174	4.396628903	4.596205817	4.41943238	4.779446718	4.831129094	4.186378934	4.727375034	4.336445781	4.4123396	3.940012903	4.472252791	4.350229071	3.85691104	4.751885404	5.021882683	4.691974449	4.319298685	4.993090434	4.389920946	4.367833034	4.109612627	4.148524152	4.839683232	4.210443836	4.70137445	4.858295113	5.168727965	4.498894813	4.040455892	4.853750626	5.471071411	5.049094825	5.237965713	5.08760809	4.104621608	3.862540929	4.507085603	4.096879552	4.810644173	4.079783559	4.508788485	4.975347997	4.696475377	4.400342118	4.410131627	4.181647108
RAP1GAP	5.122854838	5.840412272	4.798178248	5.063695683	6.297119269	5.195226683	5.348431667	5.073178004	5.334672802	5.627344717	5.263208252	5.43656242	5.477251092	4.920723131	4.804680183	5.874116388	5.125959428	5.384257525	5.09149212	4.633710169	5.248750393	5.259507499	4.956443998	6.082457333	5.561428271	5.313801765	4.49623405	5.005638221	5.342560182	4.682845463	4.679976798	5.277010233	5.516534424	5.015293215	5.425218426	4.95660874	5.451128272	5.250764767	5.024611041	5.415332032	4.514867462	5.484078384	5.370213107	5.193783409	5.335577015	5.688273347	5.431233154	5.445132436	4.869024109
HSPG2	8.226761784	7.893435773	8.061119553	7.928456186	7.729279276	8.356313926	7.461121636	7.416763108	8.141555428	8.231499982	8.739455925	7.358058404	8.042963621	8.031201476	8.318788389	8.130691286	8.689982635	7.812309666	7.812210519	8.278115723	7.432664276	8.712660778	7.950129368	7.933031891	7.422097577	8.494136614	8.034838255	8.250881866	8.154725508	8.112654008	8.066961966	7.74786956	8.710351556	8.176379671	7.176536074	7.493864984	8.321363219	8.395908612	8.01608449	8.240281175	8.606996507	7.657560393	7.834130286	8.263959519	8.086155285	7.011401537	7.637566466	8.155073319	7.96670973
TCEA3	6.562271317	7.154508791	6.652378336	6.863695082	7.711861964	6.766324179	7.941552666	7.441741084	7.137984825	7.047728647	7.172170144	7.493360008	7.034674629	6.534018497	7.009997093	6.654516768	6.867323061	6.85529626	5.912749892	6.246028995	6.823165242	6.373932955	6.853704905	6.578682946	6.704176559	6.755028476	6.96956869	7.150055227	7.037716477	6.970182813	7.229995252	7.188035253	6.958276328	7.931860999	7.319918617	7.109070563	7.003367705	7.379907059	7.089104904	7.231901098	7.498738276	7.163618036	7.158263883	7.281097923	7.545007124	7.635132136	6.977928125	7.800276417	7.477297532
ID3	7.296759101	8.66771953	7.49899268	7.137226912	7.366553091	8.251311804	7.351790804	7.835910599	7.359147901	8.029312407	7.223311618	6.61156224	7.286941605	8.118446081	7.893705718	8.233324921	8.414086761	7.172430925	7.879454343	7.098769963	7.833248276	8.313066568	7.311754275	7.681423027	7.86352012	7.848926485	7.785670858	7.454579435	7.450521039	7.532223289	7.158052058	7.79162291	7.598217748	7.00680643	7.579859122	7.433510657	8.006580368	8.220497753	7.34073685	8.149628361	7.795216279	7.532547879	7.386593697	7.729324376	6.739700316	7.91526254	7.80062074	8.005074597	7.467565489
FUCA1	7.915835905	7.929057826	7.534258598	7.755457366	8.382874813	7.66495449	7.852375124	8.165291705	7.903106684	7.860149057	7.451136887	8.162285854	7.96609036	7.697283779	7.648196491	7.786237349	7.039496255	7.684280761	6.991750635	9.086242497	8.591461173	7.504013741	7.890269441	7.541807272	8.089528922	7.783976687	7.513467945	7.428621364	7.680873751	8.290146964	7.641012148	7.963618064	7.015813247	7.795042259	8.313296385	8.430247152	7.843559623	7.866830675	7.807514197	7.57214436	7.666078769	7.997586632	8.042540356	7.847374907	8.074660458	8.129935943	7.985263226	8.297127858	7.732300917
CNR2	4.477858571	4.082807693	4.52606899	4.36484985	4.110954142	4.467143564	4.622938681	5.014367109	4.66007787	4.572387085	4.399869468	4.629456351	4.438379978	4.469356296	4.700348716	4.210793267	4.461268473	3.82081663	3.970803337	6.581285263	4.567061223	4.528671159	4.223462037	4.350863352	4.331144686	4.955261721	5.285543565	4.307816127	4.455684029	5.022820784	4.223140162	4.298068186	4.253130265	4.568454221	4.487050357	4.7940867	4.538484557	4.306935315	4.461268473	4.405045752	4.611328487	4.131254599	4.404345355	4.698816754	4.791819375	4.021624125	4.451949116	4.486295925	4.450905198
STPG1	4.748157774	5.590812086	5.416504358	6.083991619	6.536242181	5.018253699	5.423516461	6.046842077	5.358772242	5.489927867	5.205064902	6.298029173	5.708271656	4.853867449	5.361434977	5.070503794	5.393550154	5.928350406	4.975190742	5.349194763	5.215296866	4.908878498	5.659876738	5.46242894	5.266974313	4.893120129	5.828733701	5.903955216	5.48525029	5.830311007	6.793279769	5.468821184	4.756585703	6.030891686	6.200470363	6.43051003	5.736343293	5.706200215	6.10103054	6.084087331	5.658018479	5.110319573	5.393002518	5.532723822	6.051255728	5.70704905	5.590087137	6.398567078	5.3472993
UBXN11	6.216593768	5.410729863	5.600476777	6.627040257	6.139737813	5.393436306	5.218445079	5.850655546	5.970172554	5.655561756	5.458575428	6.897547287	5.057391792	5.212220809	5.570411233	5.391685385	5.540672919	6.250441221	5.473374454	5.909413704	5.946832666	5.620107915	6.548122019	5.649949776	6.135504998	5.582139435	6.069008705	6.262742445	6.101034173	6.32039023	7.668683671	5.491990105	6.227896163	5.510037624	5.865386178	5.950375535	6.004185989	5.271437315	5.92158443	5.786536324	5.568616504	5.84868169	5.201371037	5.702883237	5.658686088	5.417045915	5.367797709	6.357414365	5.815338475
FCN3	8.205074631	8.250734573	4.862427191	6.054974545	7.296804512	7.851810832	5.469560054	5.073972401	8.541686214	6.520642422	5.949999554	6.347309924	7.154589743	9.042795758	7.167072277	7.930793845	6.884105533	8.526133342	8.11084663	4.849618667	8.573783449	8.676604893	7.754387463	8.461482986	8.665245104	7.14344621	4.870962715	6.044175317	6.610968039	4.904336055	5.134708006	8.982609661	6.729205271	6.23400778	7.750087491	8.505367162	6.445095526	7.834450417	6.903861649	6.705781274	4.594151879	9.288864676	6.327333635	5.965489997	4.4104756	8.369062134	9.096469679	6.212575173	4.628207316
CD164L2	5.201831799	4.628683557	5.096781772	5.921417132	4.624079037	4.70610818	4.960056242	5.025924102	5.273913039	5.152080508	4.769359074	5.625604913	4.409156867	4.654805432	4.894892819	4.809077103	4.959365323	4.929185872	4.678559641	5.036318845	4.557316283	5.079013533	5.613725363	5.062181427	5.089497899	5.169719144	5.383454394	4.991677465	5.095441504	5.40851292	6.057169169	4.957310729	5.490762093	6.047225332	5.391699677	5.235364803	4.799962324	4.933988991	5.203306132	5.062203759	5.062940077	4.974125372	5.247753798	5.444776189	5.756445812	5.020584613	5.262511628	5.407071024	5.041816691
FGR	7.949346835	7.333243041	6.994411527	7.357811238	7.369824784	6.789346728	7.269870518	6.952946442	7.300589018	7.271052177	6.671598717	7.465356718	6.928577	7.408306268	6.505266873	7.013559989	6.90037013	7.271754702	8.125557674	7.902278277	7.806737428	7.087952516	7.176266061	7.111224277	7.90941674	7.366758805	6.960902681	6.868080948	6.934105427	7.00801588	7.058773738	6.899185204	7.11265188	5.99208903	6.850253981	7.681476879	7.448754741	6.805670031	7.358351217	6.809903659	6.783999935	8.14057876	6.399993158	7.052292259	6.761072633	7.368820787	7.469277131	7.495029979	7.611055747
IFI6	9.633610691	8.238098427	7.78805085	8.061194533	9.048698349	8.341464928	8.229570146	8.422735316	9.56793807	10.06441287	8.084972549	8.347727467	8.30498139	8.511517228	8.092579632	8.481770141	8.036949118	8.245448386	8.285149055	8.265505432	8.967595961	8.313941082	8.865106677	8.293609731	9.349185844	7.870594361	7.780250166	8.505737911	8.21683233	7.679339444	7.899901468	9.169390116	8.255884521	7.730650879	8.522257197	8.599536868	7.612617215	8.84056779	8.033179758	7.455060785	7.788485164	9.595336383	8.12027039	7.838935836	8.887477911	8.272271264	8.408403113	8.497306891	8.414329173
DNAJC8	6.798350899	7.874277585	6.308013013	6.498249968	7.145481471	6.644703283	7.607769284	7.265952144	7.00682195	6.881285103	6.915405221	6.941956816	7.482251332	7.019796527	6.934512785	7.14309393	7.094755113	7.025206002	7.514398033	6.652946995	7.436895876	6.582118489	6.538966844	7.045801806	6.980012463	6.81437259	6.81181064	6.863016233	6.723994564	7.060778467	6.887666528	7.006910906	5.970088561	6.78432547	7.244270881	7.483634839	6.805388844	7.68093143	7.065323977	6.753956156	6.969713632	7.024681906	6.83239497	7.09446821	7.443118495	7.937767219	6.823608033	6.835846568	7.070965018
SNHG12	7.332039447	6.87604856	6.693198384	6.874727908	6.87493925	6.763223323	6.827908976	6.220742322	6.766787233	7.052260979	7.140061779	7.221579357	6.57088771	6.681624747	6.898582538	6.957340684	6.838942362	6.922235358	7.084849568	6.888074496	6.88685794	6.304161439	7.403559501	7.011623558	6.582774894	7.208972353	7.149969666	7.07523246	6.809523792	6.853589678	6.937084487	6.525141682	6.998052029	6.949157965	6.486018003	6.905190433	7.249870958	6.094897295	6.562348716	6.178367634	6.840199907	7.286300474	6.043407503	6.794565433	7.326508783	7.016958113	6.764041566	6.381863517	6.809365431
LAPTM5	11.31267521	9.966708337	10.15695866	10.54888609	11.07920829	10.62840636	10.4390896	10.19748751	10.82286162	10.7150515	10.26075221	11.00607237	10.38683162	10.52184451	10.2985014	10.51998086	10.24215064	11.02695034	10.98892676	11.17728449	11.13604471	10.63150231	10.66089183	10.51504913	11.4243792	10.7548696	9.822862028	10.45691362	10.32897458	10.49982433	10.24380017	10.55144548	9.611682419	8.215502758	10.5389698	10.92077939	10.6662577	10.63598019	10.9499183	10.26402748	10.05754518	11.21973988	10.34833425	10.35974053	9.668607358	10.17999037	10.93656286	10.65797049	10.3133626
FABP3	5.17183996	5.955244089	5.117576187	5.720254599	7.292418302	5.293208911	5.440427475	5.741868177	6.019332625	5.767673514	4.794508547	5.599711458	5.206028169	4.759470284	4.806875831	4.90382561	4.703657255	5.454416845	6.040013566	6.971071945	7.085389776	5.579134441	4.992998747	5.874870798	7.043769653	5.881191197	4.987493406	4.997179477	5.362105756	5.626984433	5.305214607	5.051920752	5.366997966	4.639274343	5.562243065	7.33034049	5.509900397	5.101147187	6.042339972	4.98434927	5.196579011	5.590900138	5.349204633	5.705469031	4.945604543	6.74052756	5.343868914	6.656565351	6.327021683
SPOCD1	5.496230265	5.919422072	5.392826727	5.587234606	5.867560233	5.450432176	5.198678572	5.330645272	5.278390961	5.508142578	5.482734148	5.821007331	6.0272038	5.778698055	5.497189891	5.91999171	5.610107197	5.558000821	6.509364429	5.230708877	5.907640462	5.846642198	5.044081501	6.051277827	6.220639318	6.415789604	5.319219993	5.362041104	5.373344874	5.367135208	5.214073902	5.820411262	5.419659427	5.120146555	5.451942901	5.668103632	5.643827611	6.023828796	5.844359525	5.396839546	4.913801046	5.15912578	5.809112591	5.696594287	4.924619932	5.65064103	5.569947666	6.053173774	5.769050199
SYNC	5.905838181	6.484498891	5.715209017	5.986138588	6.152846243	6.136730412	6.061734846	6.190601499	6.364729787	5.95622121	6.350466013	5.997192217	6.689070258	6.203074412	6.257417546	6.194087716	6.142344454	6.602207593	5.885366092	5.897583629	6.588843032	6.754905104	5.552607476	6.534787701	6.197417114	6.351017693	6.171729726	6.228351104	6.178795786	5.842457686	5.79700688	6.469170103	6.02100208	5.78681766	6.30584524	6.245304781	5.698752861	6.493454781	5.975348115	6.432750873	6.031954678	5.930070585	6.304086927	6.32193837	5.810342893	6.782474512	6.217188267	5.949959627	6.170393724
RNF19B	7.888491308	8.173364788	7.113933195	7.816326083	7.367208576	6.992231563	7.707529213	7.331992812	7.612921724	7.626952257	7.326182092	7.695704144	7.672535847	7.312821922	7.391662648	7.557796363	7.079664369	7.600348441	7.27079179	7.056977234	7.165017252	7.223236979	7.785160556	7.385461365	7.241095372	7.646504643	7.526262778	7.573947017	7.036128012	7.41421801	7.167535291	7.377455362	6.975750515	7.162245147	7.225768025	7.436151062	8.045193516	7.669698238	7.377804714	7.544609122	7.446082493	8.273476331	6.959337319	7.212169211	7.551567744	8.035513681	7.649424636	7.604720371	7.539144604
CLSPN	5.321859704	4.032248895	3.836620685	3.807777983	4.535840009	3.456213527	4.339496562	3.607123532	3.93054571	4.167881609	3.494793513	3.89874594	4.837721607	3.988585993	3.759454837	3.825533926	3.612782811	3.900312528	4.19786794	3.80543716	3.830291888	3.800710372	3.833375025	3.815470986	3.734640233	3.972421519	3.304304568	4.339208052	3.473063302	3.612321427	3.767921908	3.744192944	3.334131246	3.870067303	3.850212711	6.064163218	3.373433963	4.639323887	4.504526963	3.692866646	3.836606765	4.81435868	3.59017671	3.824241381	4.727467734	4.308204008	3.816065328	3.396677162	3.37814496
OSCP1	4.329891383	4.654530886	5.20665983	6.036381144	6.034771098	4.49705854	5.076458398	5.931576836	5.149867612	4.578718799	4.373827454	6.089202946	4.312773585	4.56633738	4.680392253	4.593379982	4.682335864	5.482461142	4.430613816	5.057523992	4.747155589	4.755782543	5.819091066	5.031565996	4.465060736	4.759777523	5.70433355	5.394506537	5.10257844	5.916831235	6.814856979	4.8768188	4.725615381	5.593350371	5.965821657	5.55793035	4.813187686	5.177916199	5.777049823	5.307409829	5.616900117	4.489119971	4.762337137	5.358616023	5.527957371	5.373086463	4.498479102	6.075064081	5.419082206
MRPS15	7.698344182	8.384496127	7.328870811	7.600806826	7.827039939	7.330929826	8.115527754	8.295811407	7.58815114	7.981082657	7.305466653	7.450238383	7.654148861	7.414234136	7.223199662	7.466297619	7.673522013	7.549754083	8.227717078	7.714647819	8.40057273	7.69467908	7.550667031	7.806913108	8.041837469	7.884307721	7.615701114	7.236270486	7.664730637	7.520078831	7.315928376	7.800725175	7.366752445	7.786635412	8.23537873	8.332490988	7.639888594	8.018900296	7.818956302	7.326911831	7.452945859	8.064022568	7.740572598	7.621276697	7.885220451	8.657138668	7.396419202	7.673743625	7.89303288
CSF3R	7.122558127	6.937657809	5.344416107	6.363533495	6.788962581	6.497227766	5.87860361	6.371051209	5.883959095	6.425138043	5.81265387	6.194783646	6.48313193	6.652588739	6.424382032	6.668579089	6.01573375	6.719639712	7.300300685	5.854860259	6.427603961	6.625422324	6.222565716	7.549846335	6.270747904	6.953959312	5.669450378	6.500076284	6.249870666	6.475726971	6.361264306	6.296390664	6.022333124	4.215745456	5.962458261	6.026814945	7.287981394	5.672028808	6.394153396	6.756146958	5.41472945	7.333995807	5.674122774	6.925309031	6.468125511	6.180218804	6.536290465	5.471491216	5.239472229
HEYL	5.677487396	7.211464626	5.697656918	5.850332866	5.432523713	6.593587909	5.652728812	4.927077936	5.653615576	5.61096396	6.120577953	5.306249464	6.586648352	6.606423968	5.906484919	6.63334619	6.514407134	6.618729308	6.834551169	6.273207627	6.130104721	6.654812506	5.981298645	6.602254981	6.099123431	6.781756836	6.695214792	6.23180069	6.259191783	5.67616935	5.718581034	6.19036848	6.320464351	6.03386099	5.879598095	5.922921149	6.08821235	6.482376878	6.171270746	6.181485279	6.054470727	5.975807114	5.544456043	6.354237432	5.268113733	6.21375396	6.392676068	6.030228798	5.642395594
BMP8B	5.430315005	5.247935891	6.920957787	5.614728342	5.035558749	5.25786866	5.634799544	6.502875599	5.583449612	5.955840426	5.610765438	5.128699115	5.543541508	5.484404004	5.789479703	5.760984475	6.071115292	5.47713532	5.271022441	5.865982641	4.527813974	5.154624603	5.839609854	4.976982513	5.521715838	4.657199226	5.350009241	5.866615075	5.339467046	5.581610381	6.028814823	5.55552032	6.532128808	6.579992987	5.417315052	5.56737812	5.289857994	5.422308721	5.153337704	5.62341713	5.94770754	5.589153957	6.152118526	5.600385248	5.466183168	5.769168882	6.751540399	5.502820764	5.627949033
PPT1	9.935702929	9.447226584	9.056851942	9.165397626	9.977594072	9.472535029	9.502853384	9.488706527	9.779892854	9.5717745	9.282497303	9.705440409	9.602371942	9.493862407	9.31397157	9.447857738	9.097101358	9.733684167	9.453055342	9.533410518	10.2881184	9.361966582	9.298754651	9.534499577	10.34689392	9.355266411	8.842185303	9.293758142	9.33386251	9.315518344	9.104261317	9.558235659	8.793530446	8.78964561	9.604538764	9.860908622	9.348633277	9.327775401	9.737250269	9.491144254	9.084429884	9.883185449	9.38326857	9.31534646	9.14181413	9.672126523	9.668743113	9.510164558	9.360584371
HIVEP3	5.979035784	6.110302403	5.074087638	4.890135248	5.115401331	4.916844572	5.2132854	4.246176444	5.618659742	4.98709793	5.655295452	4.825803018	5.350356843	5.096230494	5.034342486	5.402318889	5.299892242	5.427171766	5.920897493	4.739391293	4.967243111	5.13967593	5.213594901	5.029081159	4.996235107	5.328380572	5.174497319	5.173123909	4.831581591	4.776118842	5.041846644	4.906474609	5.496286402	4.811977403	4.583733684	4.71363541	5.228092021	5.2087797	5.273421686	5.647260799	5.40918204	5.969725505	4.835998786	5.274898224	5.389700501	4.522377148	5.141260609	5.1718309	4.836342929
ZMYND12	4.543297433	4.713631803	5.376404199	6.612242669	6.306122441	4.517971587	5.05453418	5.804296518	5.299271214	4.334553102	4.732077426	6.294664469	4.459673021	4.46332968	4.900922659	4.655284091	4.843349266	5.643936496	4.610810119	4.601601695	4.962628227	4.599124089	5.890490005	5.139879443	4.786716797	4.472377356	5.724217376	5.709506046	5.067600456	5.775376302	6.667905751	5.145594197	4.446431397	5.451466701	6.438718092	5.775154368	4.758138769	5.112678676	5.932799472	5.670325713	5.575970924	4.461261137	4.664278549	5.32530434	5.566586722	4.879434307	4.603431838	6.476221659	5.234723178
SLC2A1	7.005973469	6.628728905	7.156173745	8.300027982	7.227137789	6.246845209	6.941895089	6.87927963	6.779329869	6.758398276	6.636712076	7.31388297	6.157132249	6.373813099	6.656131705	6.634971101	6.331227795	6.669072813	7.076353105	7.375339421	6.667112405	6.680541841	7.447614216	6.892098663	6.466264578	7.246125724	7.334651345	6.76638078	6.675786298	7.677162627	8.278922996	6.345157318	6.145187585	7.310737856	7.340704832	7.456288859	6.928482373	6.874665089	7.345631918	6.194568077	7.07393221	6.634633967	6.975743836	6.655975659	6.989318617	5.834603957	6.679738085	8.534208391	7.3640017
EBNA1BP2	6.678075766	7.635325973	6.406420779	6.615184757	6.90638991	6.399308849	7.175284304	7.745436253	6.915511456	6.783409687	6.753947496	7.006367057	6.853641063	6.48046601	6.502390199	6.706703542	6.565024503	6.795750577	7.716326604	6.506484348	7.143341336	6.477975975	6.678958525	6.365977012	6.65042542	6.890663916	6.948611598	6.556563897	6.702552914	6.742977027	7.059961524	6.629696519	6.113510248	6.944897072	7.351641349	7.656699935	6.768095187	6.768461119	6.852719484	6.409889204	6.738697194	6.755841914	6.643377954	7.005508152	7.077265755	7.359717813	6.866501908	6.902108687	7.140594854
RNU5F-1	2.280138129	2.155103917	2.2466671	2.048367182	2.283479515	2.110297163	2.861444359	3.121150999	2.436156401	2.356955614	2.629794479	2.617502086	2.156515992	2.691841866	2.225170519	2.698144649	2.788305313	2.228467412	2.193163738	2.552702689	2.276665693	2.631451809	2.592084502	2.121354956	2.145499598	2.540817757	2.666993967	2.095347628	2.07307524	2.143309865	2.308374419	2.094024742	2.35420247	2.286378122	2.29233569	3.164961554	2.057857401	3.027363965	2.177795049	2.131632902	2.482048241	2.074477095	2.268814141	2.337000148	2.24944662	2.079112312	2.264110622	2.305549415	2.550650968
RNU5D-1	6.742754646	5.728961318	5.063322977	3.231704191	6.58982494	5.421456744	7.248905878	6.804241531	5.970182007	6.021507773	6.224730124	7.206623096	4.672416642	6.262152372	5.608747566	6.638655496	5.963031567	7.294968958	4.403441905	6.108455358	6.84528603	6.319151115	6.601723338	2.022129018	6.616094345	6.127712677	5.454960266	4.334205078	5.744665211	2.273994321	6.835846488	5.84304162	7.10388667	2.335216392	6.560146531	7.716452848	2.496628874	7.012955394	5.86465493	4.436024146	6.176244199	4.415503587	7.404250134	6.04451382	2.211937873	3.435858638	3.031092251	2.635185174	3.327230832
CCDC17	5.346441266	5.10242271	7.271591394	8.454699217	7.124160765	5.175785345	5.770556635	6.830834445	6.789663553	5.450459269	5.650271296	8.046912896	4.794210173	4.948760768	6.24435609	5.540873503	5.550798475	7.151227166	4.810449918	6.411855081	5.382144158	4.95234364	7.813131413	6.706583633	5.371953631	5.524879847	7.332845549	7.051344028	6.457118117	7.59524128	9.253545762	5.790897079	5.905278083	6.853018044	7.190647797	6.972390452	6.059188793	6.183331895	7.420296308	6.623155496	7.15345946	4.91496579	5.517136355	6.751114042	7.116592016	5.272323707	5.376784727	7.777935196	6.666418858
IPP	6.530243445	6.23221229	7.226872881	7.168087629	7.10170473	7.104550654	7.104604646	6.717804058	6.734463072	6.834136539	6.89652193	7.142693851	7.170582287	6.674793555	6.973033647	6.948710929	6.526881439	6.773192946	6.640335678	6.940481133	6.835956512	6.659736265	6.666369327	6.952715865	6.857869446	6.631961173	7.054010846	7.229099012	6.850795257	7.014823116	7.238967087	6.885426218	6.148202676	6.838622034	7.091377564	6.800198759	6.475375313	7.021287048	7.313015672	7.347572609	7.051270871	6.591620219	6.773548349	6.810071221	6.492171628	6.373421768	6.812365727	7.049775954	6.501415237
PIK3R3	7.475733323	8.087883157	7.256397165	8.302330474	7.836077496	8.095245953	8.569403705	7.571590401	7.868330054	7.38805355	7.252604849	7.175536343	8.192022592	8.50202947	8.04051443	7.649486722	7.839673044	7.867415628	7.49361276	7.818998497	7.596845093	8.322408234	7.517672764	8.667177083	7.706815367	8.237629298	7.779356513	7.602216532	7.722030184	7.70077609	7.403286919	7.959875333	7.890587123	7.40977455	7.487462428	7.722705229	8.206704783	7.797175493	7.771583764	7.611835681	7.729568768	7.571003662	7.509319911	7.585668134	7.345798639	8.174325093	7.234913454	7.911609937	7.17025139
CYP4Z2P	3.03124592	3.199723568	2.654807397	3.125421111	3.232791913	2.461578217	2.861329881	2.725553246	2.766604684	2.556605382	2.760631899	3.033590528	2.870289388	2.478183478	2.474996584	3.214390112	2.829536535	2.590971385	2.802114632	2.596686308	3.011012678	2.582652873	2.607754169	3.006175137	2.563752718	2.314031301	2.553112154	2.519973727	2.852879277	2.758209114	3.036372872	2.66089609	2.68532888	3.30072424	2.680047995	3.290696746	3.418878763	3.010555312	2.512088149	2.596385347	3.063644057	2.660241175	2.972493453	3.135936982	3.162623125	4.232541279	2.677932678	2.847307888	2.943205474
PDZK1IP1	6.696254035	5.904909782	6.121838519	7.046875101	6.713153393	6.108956354	6.830228561	6.955565345	6.470878153	6.605688203	6.013487042	6.778933416	5.737812071	6.729118302	6.149425821	6.341886235	6.452624439	6.250558703	7.652570038	6.210976081	6.988756477	7.060152648	7.08053226	6.578298932	6.83839973	6.733133951	6.586183671	6.28625002	6.558981617	7.122630155	6.464960609	6.597285965	5.703182676	5.988253469	6.712301911	7.421844602	6.387185376	6.584272028	6.715124116	6.349514515	6.617657465	7.092213446	6.56863447	6.5955395	6.483925431	6.577734689	6.130342764	6.615213759	6.48976171
TAL1	5.236344278	5.527481234	5.387136378	5.269523612	4.817774122	5.681828082	5.097284634	5.172439705	5.63484141	5.316467276	5.559409853	4.719094376	5.556266302	6.054265211	5.211301511	5.790247124	5.869373808	5.284612926	5.834963473	5.836544317	5.217537234	5.795409091	5.097645078	5.565236908	5.641989644	4.859524641	4.507092521	5.171764001	5.407945444	5.001596802	5.258654163	5.484201084	5.449521744	5.446625695	5.086630908	5.276784411	5.305914355	5.595866804	5.234192826	5.370077698	5.033117668	5.521262604	5.251800169	5.224125357	4.692670344	5.419113817	5.894829404	4.955251704	4.957566853
STIL	5.151744211	3.781212956	3.723459626	4.024106808	4.876468378	3.579256235	4.083571685	3.959512426	4.186303863	3.868255598	3.804834424	4.10443571	4.067017039	3.850174001	4.021471001	3.993733273	3.846739881	4.024106808	4.173750084	3.951532657	4.019184272	3.906152605	4.163209571	3.979409943	3.637469618	3.555741756	4.228895598	4.273361673	4.048347005	4.257707501	4.783309032	3.666179028	3.934222614	3.972144714	3.902192408	4.834492715	4.259045768	4.134089998	4.832320355	4.189489917	4.062826636	4.459377167	3.688028505	3.792499753	4.420151652	4.015815591	3.861596459	3.976792844	3.67963353
SPATA6	6.290149644	6.411029631	6.975533077	7.220162258	7.142693165	6.961335476	6.584844632	6.995747037	6.619013276	6.488972296	6.914708258	7.370205496	6.816232874	6.871126823	6.844329878	6.724872445	6.796603344	7.247059289	6.115053759	6.45871892	6.535129745	6.202952405	6.945582101	6.925957756	6.372778182	5.962937026	7.107832575	7.203825845	6.993433301	6.852882459	7.558138158	6.730297017	7.110082387	7.143887117	6.964012521	6.524992773	6.942897108	6.823788474	7.067537555	7.195041003	7.28842363	6.206879806	6.645417391	7.031637094	7.049489037	6.673223624	6.652301537	7.297400033	6.899641416
AGBL4	3.003769386	3.166031077	3.636470896	4.219561833	3.678426401	2.855282338	3.216835613	3.494415805	3.733520469	3.286270256	3.14922077	3.91871191	2.976406078	3.212563665	3.542640413	2.981466236	3.536821443	3.729662818	3.038013393	3.576017049	3.138626482	3.360503227	3.85504461	3.423281203	3.485486815	3.104120788	3.910916685	3.525839802	3.505520897	3.847736174	4.413052973	3.514551158	3.587970359	4.045992512	3.901669755	3.783950375	3.364692405	3.616818485	3.657935938	3.354616246	3.623220637	3.139275718	3.561544922	3.439765063	3.557084293	3.170365256	3.343857744	3.923817318	3.719369492
TTC39A	5.484213549	5.841979084	5.12671182	5.829765154	6.667685728	5.388554752	5.586447597	5.331909705	5.771180471	5.602488502	5.248062972	5.871574231	5.809268985	5.256530958	5.155629079	5.359888989	5.104305031	5.535032206	5.626340756	4.596994795	5.610485321	5.501346114	5.38062354	6.057081704	5.671199938	5.096100407	5.069271616	5.357122868	5.311394053	5.322721785	5.773718991	5.672493365	5.10657975	5.406199819	5.745827651	5.615644541	5.440336608	5.151565261	5.219911069	5.820219236	5.219017724	5.745219406	5.509946897	5.399786328	5.52063166	6.16302683	5.372923182	6.148054157	4.965043932
ECHDC2	6.531432197	6.211784297	6.718063588	6.669896919	6.347119045	6.912736733	6.082038255	5.907385187	6.483967629	6.682071778	6.768349212	6.565279811	6.511974511	6.613635492	6.643868565	6.683536219	6.49677542	6.507623266	5.852959475	6.309174106	6.281365995	6.223111717	6.643006744	6.812215134	6.124817662	6.193324857	6.631585838	7.100793713	6.448624206	6.589058516	6.616154398	6.161978236	6.783019706	6.320520314	6.100548639	5.633551615	6.461913814	5.859323092	6.101663566	6.308984345	6.507869392	6.438907734	6.141296415	6.49511386	6.840340293	6.20589473	6.366707963	6.161877097	5.630117895
HSPB11	5.270262611	5.227273133	5.415638232	5.68202128	5.420990998	5.10419025	5.199193735	5.548790473	5.179091864	5.075506292	5.006436306	5.719084082	5.064636956	5.029242477	5.439882597	5.083176718	5.085592699	5.620565278	4.92662661	5.368048327	5.450249175	4.697356402	5.697372444	5.305866873	4.867990835	5.32557584	5.804834462	5.513564345	5.110677533	5.387789215	6.127244733	5.284622789	5.463027329	5.694247313	5.774658912	5.572234129	5.313718855	5.087168988	5.443810789	5.005091958	5.675860199	5.165586281	5.006289834	5.416313589	5.719052195	5.56689452	4.758763624	5.398313789	5.476426103
LDLRAD1	5.089207882	4.631739613	6.234561768	8.119889413	7.37197965	4.723383385	5.475631723	6.915280566	6.642516236	5.114619594	5.049625737	7.527288984	4.455372848	4.818032475	5.771737163	4.918765851	5.427206981	6.941763328	4.723308602	6.169369205	5.503431351	4.542842946	7.678293179	6.502578945	5.005306718	5.311938066	6.616583642	6.306613017	5.898389847	7.019787317	8.510639482	5.607676846	4.888455458	6.584857578	7.779620726	6.783762256	5.634438864	5.87016862	7.04576352	6.61124533	6.84813166	4.622584851	5.62511477	6.479619562	6.285660247	4.590656844	5.093625166	7.81078782	6.420681928
DHCR24	10.01283548	10.09237236	9.383188647	10.2291647	10.74384923	10.05538589	9.750610943	9.445274569	10.31816035	10.52470054	9.785758341	10.50268576	9.839496005	9.850378608	9.861753431	9.817446203	9.77365013	10.09573871	10.03504865	8.807155963	10.35191684	10.01675552	10.16931362	10.60739446	10.53500316	9.5075102	9.799877689	10.26424363	10.41899327	9.647585916	9.852067362	10.14249708	9.233988764	9.927218809	10.41364047	10.60440147	10.34912249	9.856138217	10.25410358	10.22164893	9.69544169	10.57456781	10.00756669	10.11682385	9.787997281	10.28810121	10.08828643	10.47973689	9.403247301
FYB2	3.945583964	3.696052147	4.794896465	5.855293294	6.031839821	3.947343399	4.917134471	5.354842589	4.707153067	3.723721991	4.157722284	6.186545433	3.572082298	4.330798559	4.802977556	3.538525738	4.156059268	5.735679357	3.372055246	3.973526277	3.502991235	3.543264341	5.466323925	5.184708229	3.981387033	3.152204231	5.173517173	5.395627972	4.305733693	5.320750676	6.728959	4.757988481	4.100330628	5.061360069	6.321808763	4.832886453	4.408822726	4.590297996	4.907281939	5.439044311	4.986653116	3.429244779	4.30296909	4.186713789	5.620014268	4.073886227	3.817190418	4.829371982	5.28504734
C8B	3.669600075	4.935509227	3.962733469	3.531486777	3.933387135	3.570412721	3.930250906	3.6872761	4.599375618	3.448840131	3.364823735	4.12468621	4.30695453	4.734601192	3.511846366	4.129930998	4.708671642	3.888512261	3.921121886	3.776738828	4.432291403	4.33796465	3.685105359	4.32410303	5.176588443	4.153247629	3.472281827	3.995816299	3.796707772	3.81021698	3.820619045	3.971576088	3.547961136	3.645821121	3.935067698	3.859551617	3.436823643	3.600058596	3.548210351	3.773471004	3.394230706	4.101723989	3.871446307	4.244304803	3.614326654	3.806391765	4.478587419	3.329663978	3.917989627
TACSTD2	7.295091847	7.089290579	7.563792279	8.149103704	7.970821272	7.172788282	8.043794673	7.861626159	7.540002367	7.518617094	7.058699336	8.651293856	7.043004174	7.433736671	7.206970871	7.392776735	7.418047671	7.342703239	6.573337459	6.637237634	7.956980538	7.643035026	8.244881594	7.232414096	7.93017612	6.800737026	8.040070505	7.480566274	7.961779347	7.731923292	8.579560284	7.332858687	6.732653003	8.55965068	8.116041477	8.431162407	8.228958424	7.605586961	8.113742418	7.522517206	8.398616497	6.542123083	7.079021224	6.953604598	7.943945522	7.988916369	7.089945578	8.533309149	8.162954604
JUN	8.80457557	8.710204343	9.241362205	9.733003405	8.590131863	9.830025537	9.262791048	8.41765552	9.198110398	8.549266419	9.509552663	8.864728845	9.761379006	10.00416503	8.602002606	9.868150818	10.62084948	9.332485537	8.842721311	8.061968694	8.633108679	9.899681795	9.201260182	9.323991222	8.57128658	8.650057262	8.783282269	8.674873055	8.674921092	7.823772954	8.10604951	9.088263671	7.771654518	8.27083959	8.852479439	8.151973117	9.319862366	9.164173108	8.591663931	9.470694341	8.54956396	8.794150553	7.950898464	8.270711575	7.865280286	8.756027805	10.25978501	8.954820668	8.720475394
CYP2J2	4.383251996	4.245843414	5.257353875	5.913054484	6.143658006	4.066132294	5.918260413	5.001807774	4.778435726	4.834881707	4.472306002	6.20294459	4.256471979	3.97391344	4.843569174	4.4398926	4.50329107	4.979056211	4.224186873	4.30074205	4.327573897	4.392652928	5.634172941	4.740302803	4.197605791	4.479886422	5.03894008	5.225222182	4.957413624	5.382854605	6.608909631	4.823565212	4.429993754	6.440142381	5.299862023	5.559663189	4.91105455	5.298265318	5.373227543	5.049937386	5.462841095	4.140299703	5.102108041	5.127459884	5.731696469	4.871348559	4.556965364	6.333276763	5.717888012
C1orf87	4.334110742	4.121294481	5.707651248	6.946287678	6.996371444	3.896574803	5.315040472	6.407139563	5.729076435	4.204353299	4.364814942	7.536026834	3.917653231	4.206068987	5.477011504	4.319430488	4.85190591	6.525875224	4.142201867	5.02361342	4.655105908	4.064486191	6.319165618	5.194258288	4.178042026	4.386484336	6.341508909	6.211163769	5.924408612	6.480450287	7.718268629	5.40691246	4.545896247	6.799153023	6.960636901	6.501757155	5.232129669	5.720350499	6.586111112	6.251771668	6.1664404	3.9747842	4.926376623	5.653990829	6.70466114	4.934655282	4.317101242	7.069920627	5.729039493
ITGB3BP	5.718497508	5.852573376	6.235307454	6.244652653	6.307843829	5.753335209	5.774443619	6.266485747	5.711163856	5.771804595	5.700067653	6.554178941	5.814636255	5.472677688	6.389427365	5.863689681	5.719549605	5.966062401	6.716971359	6.144146467	6.458709638	6.081871746	6.34436428	6.426518856	6.327822783	5.469532899	6.309647341	6.309430378	6.129413751	5.760316161	5.870466824	6.012681127	6.359660665	5.656505195	6.968583891	6.574361603	6.32646787	5.588554003	5.964490858	6.306586221	6.501151002	5.585085958	6.329449563	6.554116382	6.088351977	6.027181162	5.757815536	6.329363041	5.934241175
WDR78	5.453193653	5.789513499	7.440918913	8.408838236	8.144285403	5.488008248	6.913589152	7.98463785	6.979157928	5.474871464	5.988938023	8.395353309	5.782430134	5.277581469	7.036914954	5.80973867	6.23002206	7.940703259	5.492462208	6.578102379	5.79731091	4.911234095	7.897749888	7.277261967	5.233860323	5.838898782	8.150269737	7.684090303	7.239841102	7.945962698	9.101067092	6.983175754	6.049855428	7.747392865	8.381531133	7.833503303	6.723244055	6.781938055	8.282873727	7.762459697	7.806355245	4.926907315	6.628639554	7.355095326	7.94826092	6.59461593	5.756859449	7.963716042	7.468845676
C1orf141	2.775934229	2.533156749	2.991479421	3.816100628	2.445474699	2.860599267	3.30772533	3.437905051	2.981585129	2.810287695	2.563231965	3.746227027	2.491116128	2.79939394	2.917848948	2.784043786	2.887208489	4.175050349	2.472381433	2.703716747	2.812636698	3.082647274	3.352026586	3.382703689	2.693788778	3.022249168	3.738190386	3.329559173	3.274017452	3.970527952	5.433558108	2.622674599	2.680134614	3.647616487	5.215995041	3.981223022	3.175367218	3.209248668	3.947047321	3.336483415	3.451679787	2.748449686	3.153684798	3.573187478	3.34980756	2.989497114	2.791625952	3.562156719	3.917148499
MIR186	4.902351575	4.118276085	4.912189736	3.168046173	5.368953591	5.211652431	4.432347413	4.393317846	3.934609161	4.457981817	5.315986463	4.658510354	5.43660087	4.297268911	4.926108649	5.500423708	4.369181732	4.599257411	4.274254509	4.064357441	4.536601405	3.599194	4.76198277	4.98582392	4.819035923	4.032469831	4.805796424	4.993092621	4.892392586	4.2523186	4.072633375	5.275351324	4.212669351	4.881959139	4.385285999	3.962256333	4.766272997	3.905912838	3.869154331	4.864782381	5.006033765	4.367541515	4.846293834	3.883004277	4.264442125	4.322700561	3.54819825	3.783580794	4.434233012
NEGR1	5.667231056	6.27327903	7.079573661	6.953851003	6.897782506	7.507785517	6.393075195	7.513679445	6.258923319	6.325081868	6.99182918	6.540485499	7.349531742	6.501825988	6.841245367	6.968675848	6.459504905	6.740413547	6.126535748	6.718358071	6.506598489	5.94122419	6.209845273	7.434655128	6.480477367	6.625312073	6.671115875	7.028555529	6.591593306	6.733524905	6.696145263	6.724014631	7.024232661	5.836470986	6.807679357	5.957954631	7.026417796	6.974887944	7.361104956	7.297823588	7.148670968	5.846653909	7.033937697	7.156474177	6.646801615	5.962654698	6.824317352	7.037311022	6.472228569
ERICH3	4.186840726	3.878412639	6.210035643	7.716614361	7.422057143	3.745007318	6.150292661	6.673217037	5.982470892	4.286971499	4.683400809	7.847811054	3.386027708	3.643496802	5.696977887	4.381459798	4.889402724	7.162342806	3.461874962	5.220061925	4.288609798	3.679528412	6.933051831	6.088447523	3.730181232	4.113254115	7.104372086	6.417375342	5.824379309	6.999715089	8.397542465	5.581324022	4.71185496	7.060054446	7.371914622	7.132452726	5.778087115	5.87187979	7.030276939	7.06196145	6.867357225	3.442204982	5.540335456	6.50600735	7.534601916	5.190606945	4.068105331	7.201772591	6.659681481
CRYZ	8.102472968	8.116369429	8.057896903	7.000753397	8.99265625	8.203098156	7.899823333	8.34891521	8.196890562	8.033000312	8.266114017	8.522129141	8.837972161	8.118408162	8.553252413	8.635032229	7.674068855	7.918630923	6.71187598	7.693674954	8.065872524	7.204102593	7.919497583	8.377675696	7.963778791	7.639132638	7.407518658	8.353125195	8.315612866	8.002647254	7.052548109	8.720603585	7.788115225	7.851433134	8.395253332	8.604731305	6.981611778	7.531701989	7.733471266	8.081997652	7.838041788	7.98056402	8.034512432	8.311400268	8.137049056	8.738665822	8.028107062	7.376252406	6.880714203
SLC44A5	3.856591116	3.37923942	3.262430304	4.686379745	4.182223212	4.47115092	4.799547843	4.818664744	4.228285235	4.770791892	3.847118463	3.747118139	3.434347478	3.426116024	3.540647639	3.259668946	3.743155565	3.64406237	3.389392996	4.01442952	3.258004983	3.524080804	5.304892361	3.928570699	3.150269801	3.76897483	4.767909947	3.515920541	3.271885298	3.527668931	3.356181406	3.396486187	5.099243591	5.793658422	5.060249751	3.543967779	4.361741646	4.0693757	5.264213499	4.889108717	3.147693355	3.359598751	4.554539296	3.591771222	3.244689105	3.332145737	3.604756932	3.502846128	3.121030028
ADGRL4	7.380862621	7.563272239	8.335328583	7.90623018	7.250377068	8.231945042	7.752005006	8.500682523	6.855312028	7.917187691	8.207031674	5.876608384	8.167438725	7.732223913	8.247357827	7.384108247	8.228404928	7.100392393	7.894308842	8.415575898	7.049863829	7.783189614	6.999017846	7.484385496	7.402970873	8.042583104	8.179357631	7.834274522	7.689806741	8.095413538	7.19443128	7.397425892	8.104540185	8.439026991	7.418334869	6.684338677	7.54863875	8.06184421	7.64834378	7.699567355	8.360673521	6.781836724	7.75884243	7.970855304	7.451416747	7.034880554	7.684754378	7.25956185	7.629364042
TTLL7	5.408611994	5.793306134	6.376082251	6.202041024	6.03213193	6.811928342	5.455786636	6.065420397	5.941257131	5.49952604	6.908922128	6.037626402	6.604543383	6.035759822	6.380276429	6.138696319	6.333314804	6.576591495	5.398830973	5.825148799	5.882082823	5.73620863	6.035357767	6.574066733	5.800762603	5.867180942	6.283945809	6.306505222	5.893187839	6.046942967	6.528603836	6.273228677	6.027072714	5.956906533	6.233761281	5.851668869	5.952160504	5.842951689	6.170570697	6.534984448	6.27012054	5.407401513	6.029060472	6.194660202	5.773918566	6.210052924	5.83931115	5.839556987	6.205637882
LPAR3	5.043246796	5.007633721	6.612539222	7.607444306	6.727351016	5.318675589	6.776392396	7.095288804	6.36844006	5.414461562	5.411393024	7.89711696	5.434375056	5.616944761	5.997654342	5.312490417	6.082303213	7.156067355	5.75549534	5.737322929	6.012192027	4.862165479	6.663143448	6.06328013	5.60418864	4.745855829	6.649997154	6.316905984	6.158472	6.868153398	7.629960684	6.219577161	5.465279076	7.801695779	7.348241418	6.808800902	6.661874027	6.644114005	7.125350462	6.74642847	6.630654129	5.311378941	5.550666894	5.995414899	6.455432543	5.889104749	5.947904308	7.088915333	6.835038996
MCOLN2	6.560368105	6.040772024	5.537382926	5.26507551	4.917268333	5.407619174	4.998273451	5.487896177	6.419970378	5.651014327	6.032200379	4.965371925	5.455744682	5.334201059	5.978684556	6.086972688	4.925771507	5.921042342	7.119725024	6.235297838	5.416060101	5.503948188	5.936413859	5.558792731	5.346267684	5.797177664	5.863409159	5.456745303	4.820913804	5.678369203	4.968954539	5.270461363	5.266822524	4.322859508	5.359961516	4.982607718	5.254209617	5.101815356	5.08257536	5.498163021	5.411178887	6.918982285	4.940558229	5.136755223	5.427071155	5.482465634	5.954667441	4.291095298	5.334789111
MCOLN3	5.641827569	5.472567946	5.525934202	5.388634612	6.09923152	6.201573277	5.791802199	5.118410987	5.884321649	5.964424636	6.037215931	5.543904606	6.544518877	6.091124913	5.808629434	5.97923176	5.851152357	6.443959825	5.016227652	5.848701131	5.627913219	5.291261894	5.304952636	5.864573736	5.629658394	5.106909171	5.637456391	5.867812159	5.583932023	5.601703289	5.20448369	6.453136892	5.967670277	4.676301825	5.714196853	5.179213569	5.887023501	5.913911234	5.725036977	6.421384995	5.808622655	5.620562292	5.7328949	5.466467069	4.826688023	6.018945055	5.206644597	5.048066746	5.706648879
SYDE2	5.697564119	6.086925356	5.451667857	5.772060314	6.948673307	6.241649315	6.256865665	5.149829153	6.187744923	6.044293118	6.278026329	6.495927201	6.474549997	6.44085077	5.870434163	6.197732932	6.691672351	6.753865911	5.597984683	5.122556011	6.572916309	5.637641871	5.740476391	6.10866858	6.679354677	4.96540905	5.645462949	6.399093761	6.450856607	5.434539481	5.786963852	6.864329583	5.943681561	6.950519593	6.623760376	5.819418606	6.054862949	6.662974128	5.841589859	7.103949545	5.917816648	6.058555116	6.002886451	6.146307555	5.77501969	6.726566516	6.321128463	6.281740002	5.729652108
DDAH1	8.294541768	8.154268698	7.747782099	8.203592396	8.815888838	8.455279251	8.394267596	7.767705082	8.349061484	8.35304431	8.362346961	8.92521684	8.924000267	7.983701166	8.450056877	8.310997286	8.094811396	8.78669918	8.360312177	7.189069614	8.387290409	8.636632275	8.515538727	8.836026146	8.573445376	8.15579724	8.296692775	8.541216702	8.51329942	8.060731899	8.20381994	8.351553851	7.936731082	8.655375055	8.678422912	8.882480579	8.274346884	8.388330787	8.543940343	9.062872223	7.682993779	8.253559185	8.313377075	8.04464865	8.2064256	9.009012501	8.305727654	8.327572681	7.707976666
ODF2L	6.448714956	6.488902776	7.202635866	7.518489717	7.183439229	6.741566875	7.210371954	6.639630626	6.868489677	6.37812798	7.15084978	7.74967045	7.177923296	6.493268257	7.259424215	6.558407149	6.669390323	7.306448987	6.351796384	6.451652677	6.808873245	6.232731648	7.595988299	7.108354532	6.469292599	6.205770961	7.608032862	7.355404284	6.986119187	7.147348762	7.770333746	7.193617621	6.723945249	6.83963956	7.264386264	6.837595574	6.602746503	6.654638608	7.049019757	7.317083058	7.501930119	6.375365629	6.765717792	6.685312463	7.619245123	7.108403703	6.015801863	6.53966874	6.994895249
GBP3	8.144523626	8.026048139	7.204722578	7.348725372	7.513540165	7.584511959	8.262948835	6.976446841	7.162893872	6.723582652	6.874530976	7.677864703	7.673134675	5.920491808	7.718812929	7.756454103	7.474693558	7.926650213	5.724975687	6.637394957	8.137074181	6.750937332	7.137262013	6.715993741	8.092652547	7.039365262	6.637149655	7.120616488	7.332526202	7.366558598	7.416733135	8.175934743	7.0417662	5.429558449	8.086967902	7.430176616	7.344312157	6.911607331	7.014591127	7.877431954	6.921284721	7.394059146	5.276323118	7.70282591	7.461756186	8.118995718	7.039901162	6.949348183	6.761780401
GBP2	8.348265162	7.07688797	6.726853893	6.920307091	6.995457673	6.810818178	6.632652788	6.909860649	7.625713397	7.006970225	7.230957367	6.597307999	6.955940194	6.738777658	7.258441825	7.341074473	6.858855929	7.243213159	6.480498885	6.678389333	7.138223825	6.965651562	7.250400727	7.040784047	7.1939692	7.115613541	6.513976669	6.752256035	6.755170911	6.656591182	6.36448076	7.396552667	6.762150399	6.422026669	7.095207135	6.903708569	6.681924096	7.062619869	6.647566365	6.718581888	6.836022596	8.166782649	6.815366335	6.686293214	6.937721085	7.21262098	7.47795274	6.800913787	6.268894739
GBP4	9.324704779	7.323174476	6.59705989	6.49106092	6.874134874	7.537221074	6.49528592	6.748606969	8.644723244	6.836697158	7.588044329	6.924568822	8.054909969	8.744277925	7.408627212	8.177045179	7.569866587	8.111701157	7.702370358	6.378146668	8.10532313	7.080105893	7.870800814	7.279298194	8.376245245	6.3717891	6.487117347	7.28975902	7.082431552	6.548926524	6.321775265	8.96319951	6.738344098	6.56104168	7.59614145	6.72418219	6.336462322	8.715719057	6.620911753	7.761233741	6.995496383	9.531376388	6.816020103	6.84095793	6.56676838	7.54911294	8.270235997	6.7385457	6.12532617
GBP5	9.189936182	5.338471683	5.78432289	5.405789786	5.704615459	6.037777358	5.180485276	5.797460717	7.602224931	5.890708883	6.348543802	5.779441918	6.344004762	6.331564101	6.516458398	6.897669649	5.363119249	6.66016544	4.589570584	6.789995954	6.065944484	5.852899141	7.430625686	5.493979941	6.106404099	6.527405733	6.184008148	5.91682243	5.599092975	6.101755312	5.220866729	6.910373129	5.264735833	4.691502781	6.02908572	5.731988881	5.530968405	5.97893713	5.276500058	5.36374602	6.039291999	9.041836602	5.370663834	5.555880246	6.334775242	5.887864294	6.987038031	4.960171462	5.129347016
TGFBR3	7.772866838	7.610710688	8.344971465	8.265008346	7.813320011	8.644083825	7.470342148	8.354534771	8.115044347	8.266374736	8.582734105	7.273430022	8.386049031	8.646926641	8.597714158	8.225686157	8.591021571	8.488007051	8.300399303	8.653510644	7.713532399	8.315449074	7.597717538	8.487498148	8.205396519	8.368777215	8.099591742	8.501243849	8.288419553	7.917825217	8.146838734	8.628315496	8.269076078	8.567139415	8.103057094	7.477778728	8.376048204	8.604326618	8.380565906	8.786839872	8.51649279	8.194847747	8.303579833	8.52842405	7.34926265	6.857382576	8.649590486	8.434485125	7.965060684
DIPK1A	6.080385088	6.019021635	6.617079936	6.38488125	6.4235286	6.498166603	6.229654035	6.891542733	6.075132967	6.570044686	6.594561742	6.256358036	6.532819037	5.811420709	6.346238442	6.347333322	5.527558437	6.042658386	5.391126315	7.176732348	5.552024969	6.732904907	6.06702284	6.451014368	5.563410058	7.01454653	6.592860338	6.327343356	6.454911247	6.828647039	6.382259622	6.19026984	6.053830528	6.077583983	6.513134108	6.170681121	6.005936823	6.504036944	6.614918682	6.233077254	6.281407719	6.054678131	6.555062666	6.317625255	6.73384817	6.714827103	6.08347532	6.330727616	6.262841598
DNTTIP2	6.214827477	7.703237569	6.318689545	6.497398955	6.977150797	6.696714444	7.137002495	7.091072741	6.415192419	6.308949993	6.608346931	6.805761282	7.260213664	6.646332653	6.82109255	6.439352989	6.459110173	6.762635141	7.068838059	6.540588393	6.345296676	6.294940198	6.508007047	6.585540097	6.417053019	6.9524395	6.482334107	6.741488267	6.727504027	6.584155725	6.400749726	7.097030929	6.241044765	6.546570091	7.041936572	7.278280507	6.770015975	6.03196341	6.821678118	6.690055233	6.574008336	6.530481524	6.913476758	6.612282206	7.350709905	7.785765857	6.569454008	5.966799293	6.602202142
GCLM	5.630916399	6.073036275	5.516924127	6.035903987	6.497516357	5.455748856	5.83750859	6.230180694	5.15107434	5.667662673	5.547808834	6.182737242	5.932176269	5.692655185	5.598666454	5.613825623	4.949339367	6.060674515	6.625328807	5.494800691	5.756320389	5.608442122	5.648627708	5.76284475	5.593363969	6.010117907	5.733396248	5.376351351	5.877362837	5.936623432	6.451371535	5.874220997	4.857817858	5.837674626	6.427000384	6.710532751	5.685276944	5.762791402	6.407529842	5.622546313	5.763804897	5.745951755	5.538756607	5.545931352	5.978676852	6.067133413	5.493010558	6.445188579	5.314295229
ARHGAP29	7.566995296	7.887757657	7.558068529	6.761347226	7.672972936	8.080653716	7.354914896	7.513626402	7.72135733	7.413834415	7.993454043	6.914125325	8.486289947	8.571641604	7.932185093	7.89453068	8.207187339	8.357335544	7.795069793	7.003706445	7.743158671	7.67870174	7.145558872	7.680978946	8.23995506	7.269465273	7.752979611	7.711445852	7.815239123	6.9803765	7.036539728	8.76228357	7.978497796	7.425137403	7.803719784	7.109817153	7.50965617	7.806758507	7.184161476	8.22099495	7.47717678	8.019791442	7.618546566	7.365168769	7.061223843	8.358994406	7.976791902	7.018761378	7.262688639
F3	7.453708654	8.395300928	6.694907959	7.832316557	8.01357084	7.752455546	7.986545589	7.542857464	7.256134968	7.144271485	6.471779134	6.806805532	7.832620072	7.305190937	7.048167999	7.790532787	6.79856607	7.233314909	8.781566501	7.156500146	7.060761119	8.284961617	7.397180498	8.56161702	6.903189057	7.663315709	7.601052479	6.963402546	7.11642849	6.972696705	7.102941691	7.037328301	6.7318295	7.361903596	7.647769371	8.273114028	7.969208344	7.109070093	7.170781974	6.774201759	7.132678682	7.461224115	6.624697951	7.227448407	6.936818332	8.071852294	7.362924985	6.985591863	7.607464792
FRRS1	6.305003024	7.269212971	6.58389909	6.834639595	7.05899449	6.81302949	6.860466637	6.409606286	6.390073789	6.113538503	5.997949439	6.223216143	6.519481604	6.762586991	6.39837133	6.217657225	6.173825934	6.365353185	6.63943788	6.717078398	6.928488487	5.95694043	6.260815045	6.682762816	6.972605115	6.294471532	6.508535719	6.450598236	6.327734492	6.549673052	6.084932212	6.523014287	5.697635473	5.75730561	6.447734684	6.618566643	5.806753949	6.769679796	6.890152307	6.362809643	6.223918815	6.261122133	5.851510884	6.415083718	6.402584827	6.375092606	6.873411739	6.651975884	6.375507587
TAF13	7.025441933	7.860130735	6.376988539	6.59382885	6.661971779	6.885374665	7.406334899	6.800994849	6.541800511	6.807244598	6.454755623	6.543995887	6.993755548	6.744487625	6.792810685	6.875683676	6.299417069	6.72985323	7.485414459	6.797472772	7.010649452	7.247868124	6.850297516	7.157645378	6.816226364	7.50135385	6.768155515	6.599980485	6.715475649	6.868688287	6.431496448	6.793210069	6.312973938	6.065421187	7.48357444	7.712187919	6.548924022	6.282451291	6.771996445	5.826868766	6.114320192	6.69919865	6.56964987	6.39284148	7.011907826	7.725415514	6.942725654	6.538194682	6.38760146
C1orf194	5.031613579	3.956459493	7.412243509	8.787337901	8.371162429	3.824648965	6.607388922	7.162809359	7.373888999	5.042803999	4.67043107	8.820828389	3.55618446	3.699324672	6.41846611	5.066340515	5.966325898	7.877515626	3.336539599	6.809520794	5.115607032	3.582754732	8.328781506	6.975824317	4.746496247	4.693348853	6.999454732	7.444955127	7.137793211	7.908526379	8.926707666	6.450689972	5.465800681	7.519534788	8.718530237	7.827049962	6.635413446	7.326642325	8.40408257	8.039224841	7.618035453	3.913516401	4.338583751	6.447072169	7.359751262	5.295503072	5.338236203	8.046262719	7.368018873
PSMA5	7.641760413	7.504280657	6.938134256	7.132554964	7.143094839	6.986071704	7.407991044	7.69666807	7.456157484	7.469675399	6.980479968	7.235369582	6.723168795	6.854138004	6.831219983	7.20407004	6.69852291	7.247535589	7.619976745	7.385704197	7.590880268	7.207418212	7.596164711	7.31847325	7.208323918	7.558370452	7.451843484	6.590839277	7.01116382	7.206899228	7.241915481	7.153297691	6.354839534	7.013868206	7.843723811	8.095642968	6.812984159	6.567723501	7.099755523	6.147041817	6.726731506	7.871642846	7.003485508	6.798322502	7.104984987	7.440936669	7.102703383	6.636723065	6.89196906
GSTM3	5.722213059	6.100428044	6.825046015	6.071789702	6.358809018	7.047427223	6.079198206	6.538757424	6.249652187	5.889457164	6.185009825	5.902940013	6.700654803	6.38855589	6.30558598	6.883587565	6.383520383	6.25964288	6.131032281	5.571727914	6.636719892	6.016775434	5.596243676	6.135506735	6.618128334	6.019976302	5.324238347	6.10986355	6.076260648	5.967328851	5.866617115	6.254270662	6.484373425	5.559454619	6.406342852	5.595310354	6.190841566	6.006321277	6.311869127	5.619161219	6.587242794	6.126321888	6.749062937	5.780938533	5.412955664	6.733496478	6.200469212	6.225016524	5.388768817
SLC16A4	6.841236839	7.028498104	6.754553115	6.541028956	7.93092628	7.49554566	7.336981362	7.281641697	7.021080704	7.330172935	7.044694962	7.068625054	7.592635204	7.010883991	7.363972165	6.910390271	6.520959239	6.892885126	6.850982116	6.096353301	7.157915632	7.164268969	6.827896846	7.432568949	7.09458101	6.950338145	6.809712102	7.224324855	6.954683929	6.980407279	6.390563859	6.96921531	7.017211354	6.59890128	7.380623271	7.115815848	7.148436551	6.77969112	7.023695683	7.243175185	6.553881702	6.797692959	6.920049857	6.745389011	6.893344725	7.498921381	6.718853697	6.973587195	6.079678453
KCNA3	7.152198714	6.95724468	6.660754301	5.21556337	6.959800633	6.897998778	7.540547594	6.599078331	7.126672742	7.264617529	7.325203627	7.170020371	7.77094984	6.677518494	7.353002286	7.135902393	7.131525987	7.261405837	6.552448986	7.254666407	7.131170014	6.913777035	6.565321559	6.483672113	7.364057068	7.37850096	6.959291359	7.02257502	6.877023286	7.275018292	5.730017654	7.600578722	6.196544698	4.133667019	6.931251783	6.801574797	7.603067792	6.939146224	6.672086734	7.367733381	6.599436445	7.100546289	7.047894823	6.663056405	7.331591208	7.655029497	7.817060594	6.408894774	6.094600017
LRIF1	5.58425642	5.545853775	5.00097991	5.372947101	6.055380215	5.417034225	6.030007091	5.789839546	5.400289221	5.739930833	5.68880763	6.01304336	5.853630826	4.991400765	5.73162186	5.494104921	5.23254593	5.812642825	5.68892019	5.880776929	5.318564998	5.028496291	5.689703382	5.381124641	5.7178942	5.477744496	5.500539537	5.899094528	5.554065733	5.645484888	5.515630891	5.754377243	5.151102404	5.512873659	6.203909699	6.367595073	5.372023768	5.423308401	6.125880406	5.723261064	5.735642619	5.68213749	5.645839042	5.53008399	6.144381046	6.107611783	5.452314047	5.565302696	5.188570411
KCND3	4.791670124	6.233493187	4.843516976	5.163659006	5.096367267	5.176683667	5.292639811	4.989946301	4.211605625	5.272704869	5.374802045	4.555752564	5.173619979	4.524615814	5.363512631	5.303034525	4.459845427	4.774225702	6.01131095	5.198751559	5.051542382	5.378039915	4.738250308	4.976237143	4.814739222	5.806279701	4.481115698	5.21827383	5.122052695	5.504623712	4.923097018	4.773296079	4.686598297	4.71478816	4.770887129	5.241789591	4.871064257	5.278536358	5.578655819	5.135783285	5.079363214	4.846032697	5.393745041	5.500113481	4.743851923	5.099297293	4.981759588	5.393680765	5.037312773
LINC01356	3.257888122	3.829210693	4.80228474	3.35511085	2.989631353	3.688159881	3.296070267	4.344171589	3.652535988	3.47109496	3.465874349	3.300057107	3.098841849	3.559045987	3.863113971	3.595964799	2.94684068	3.250402114	2.915036769	3.29123757	3.304345626	3.427021097	3.713799543	3.115077542	2.870023131	3.84457766	3.700081957	4.01964028	3.101289727	3.649944968	3.339413108	3.052618391	3.676500515	4.148154517	3.036004442	3.372531985	3.533860084	3.183769203	3.078238515	3.994504443	3.438072685	3.208517849	4.131728029	3.610245621	3.565439854	3.152910606	3.499467617	3.839296079	2.766412542
SLC16A1	5.654157992	5.914682072	5.704410645	5.589752703	5.252502365	6.221660282	5.329809864	6.52445393	5.840704025	6.250957346	5.462935852	5.023324737	5.475780929	5.628974384	5.601624067	5.529443958	5.202253793	5.350596323	7.036166613	5.560425229	5.776384008	6.386733292	5.291077143	5.331712735	5.638293276	6.859439367	5.143180693	5.426976358	5.394184164	5.521680341	5.193390082	5.674269123	5.602153097	4.870120089	5.52911753	6.278265528	5.323597834	6.168544923	6.062579753	5.546097143	5.202709432	5.424230048	5.758040723	6.243749738	6.443481038	5.177102993	5.523499639	5.554802579	5.464897333
PTPN22	6.725970548	5.407360701	4.871046097	4.801682089	5.92416189	5.521049052	5.64674846	5.552612503	5.637147313	5.239426431	5.642121187	5.165096121	5.890103121	5.373646995	5.770387358	5.6625164	5.102345996	5.793214902	5.254463556	5.807516782	5.904147858	5.609417957	5.801548427	5.390265312	5.969894848	5.88464003	5.388652449	5.476969743	5.511192283	5.735479709	4.745623814	6.088231494	4.68065612	3.738465483	5.35462045	5.846118733	5.372669878	4.958227531	5.12868715	5.280703074	5.388983809	6.360649991	5.12317434	5.001575556	5.295853782	5.992641608	5.743817309	4.77608722	5.20364303
BCL2L15	4.620317178	4.435733909	4.772556845	4.794973268	5.235407998	4.562581177	5.383375973	5.079858344	4.44775074	4.919854533	4.480821941	5.213683335	4.484346726	4.274428362	4.780291814	4.358037397	4.046091444	3.938002881	4.50645674	4.311009697	4.567359881	4.526575378	5.039217861	4.672868177	4.359090811	4.27576345	5.674682942	4.58182791	4.673086808	5.319603112	5.167929883	4.42836408	4.303108818	4.925649743	4.994939808	5.965493782	4.817868031	4.716999656	4.777338619	4.796504768	5.104394303	4.490482828	4.338307406	4.764959307	5.094239453	5.205032461	4.613062724	5.167784477	4.552898417
DENND2C	4.361759205	4.575658889	5.14434341	5.215667469	5.951060301	5.130196617	6.002203802	5.107325043	4.947010582	4.903357016	4.925701758	5.311177319	5.581460351	5.301182997	5.272687528	5.256092793	4.910432472	5.171854579	5.102610886	4.826705501	4.963531817	4.702927024	4.991949953	5.567495036	4.95099197	5.103092445	5.680028794	5.560861981	5.303428413	5.410453337	5.611919105	5.285583893	4.560571518	5.695255832	5.546476047	5.364240627	5.561905414	5.28770188	5.5712394	5.451208541	5.589336415	4.632865326	4.693586229	5.241186169	4.677061779	5.260274214	4.766103462	5.473868761	5.227175342
AMPD1	3.744755152	3.907796227	7.269801077	6.308385729	5.099778686	6.569100108	5.056444201	6.357015709	4.566669552	6.777252022	5.704021154	5.733517285	4.398737784	4.085171106	7.007838638	4.690799127	4.900660756	4.654243674	3.472217313	7.561872758	4.210366561	5.482613049	4.554572639	4.888151063	4.37210435	6.766101517	6.051562516	6.494755907	6.420327544	7.33152738	6.355729494	4.612408014	5.221835924	4.095640594	5.677144735	3.998788161	6.321036668	5.314280855	5.732910634	5.015205597	5.995484419	4.054785302	6.817380927	6.084956151	7.237716945	4.533576651	5.951633092	5.921007735	6.033919911
TSPAN2	6.869397078	6.181323935	6.909155141	6.563977469	6.370649236	7.30516167	6.376090846	7.144397647	7.190572089	6.385087263	7.965044319	6.018765231	7.204083985	6.896439204	6.875676941	7.227142073	7.084507955	7.573445495	5.978613528	6.428240874	6.570146815	7.002235678	6.555434093	6.991921978	7.009909817	7.35049874	6.551081064	6.806823462	6.606233054	6.733793783	7.041050189	7.024989212	7.223533867	6.15431815	6.785030947	6.607145405	6.708585352	7.037100274	7.131873277	7.374103386	7.197128135	6.910630237	7.091618535	6.706845981	6.225867525	6.872989024	6.486965841	6.420565071	7.250614807
CASQ2	5.206337874	6.650631018	7.352922985	7.29827513	6.869880401	7.177751639	6.175400183	7.082843823	6.490037785	6.293788473	7.627908963	5.772787998	7.44296688	6.209547062	6.875308316	6.389517248	6.918485189	7.963369637	6.0532597	6.644622652	6.349505144	6.74800199	6.012314883	7.920468077	5.878118424	7.443459852	7.331432741	7.098478945	7.360108791	6.876765534	7.796601776	7.357211113	6.668581418	7.006220936	7.381109269	6.917320946	6.465490431	7.701365685	7.834281069	7.650656812	6.906543816	5.403881308	7.334688748	7.620126911	5.534743824	5.033330364	6.24697593	7.040007948	7.744993175
VTCN1	3.80607686	3.462259522	5.227778939	6.899476752	5.34833286	3.644163291	6.672798345	5.760097556	3.914282411	3.92852839	3.802135396	5.36623872	3.357321286	3.609744939	3.998516002	3.620036482	4.419752891	4.276336806	3.540656906	4.665563798	3.900318098	3.868039672	5.763045248	4.075764531	3.692974716	4.344267257	6.078912113	4.67124831	4.815611586	6.168803312	6.605729343	4.037505175	3.97929387	6.656907418	5.080102246	5.537903618	4.127544908	5.08254463	5.905340207	4.117077444	6.603446346	3.763112809	4.459042779	4.654344796	4.951649725	3.937307241	3.787690972	5.783415053	5.086031765
SPAG17	3.602690128	3.627030104	5.944612688	6.637010169	6.611895381	3.154247545	5.60318229	6.406940584	5.398857617	3.703867813	4.068352566	7.395680562	3.294525379	3.431539217	5.020263605	3.84525929	4.73389579	6.483330284	3.186167855	4.844549546	3.931570475	3.435482795	6.317048616	5.764717363	3.528251108	3.406853574	6.774519562	6.460692394	5.501587101	6.437114854	7.986176639	5.115569591	4.55597162	6.272956569	6.218477923	6.208072024	5.494269748	4.883875793	6.556629777	6.611510193	6.163326095	3.137103419	4.66779031	5.362573782	6.82289021	4.95276299	3.738517517	6.235340145	5.833881225
HMGCS2	3.51920477	3.567209918	3.63087534	3.510405591	3.638866802	3.697243478	3.448894201	3.566073093	3.575505878	3.348834751	3.537093361	3.498796838	3.40294554	3.816741728	3.386681435	3.323479918	3.932195459	3.490013941	3.441103058	3.487623441	3.839955301	3.890693175	3.745513799	4.29039346	3.640146165	3.437772189	3.312059374	3.446960043	3.725775005	3.224024247	3.459580425	4.205270688	3.560478904	3.38726686	3.552460032	3.535894477	3.444657741	3.344633355	3.732632666	3.327042425	3.227737845	3.720756416	3.694303158	3.774031975	3.380549423	3.230132356	3.640792583	3.832425944	3.82641731
FMO5	6.423625181	6.320651357	5.733151173	6.619919295	8.49503496	6.909842477	6.721576016	5.86859776	6.592501315	6.665784716	6.618277152	7.171076332	7.176561209	6.635722016	6.462398765	7.466373383	5.937948609	7.25102222	6.124794151	5.764444137	6.607875045	6.655213228	6.207758585	9.293234111	6.502742209	6.276292813	5.705918716	6.274712366	6.457718644	6.338677182	6.910356142	7.109869956	6.1458689	6.076293033	7.372959875	6.224566196	6.436185373	5.389209946	6.440314625	6.776595497	5.798391083	6.728513107	6.305158556	6.365932265	6.441626401	6.700970285	6.588168929	6.269633478	5.942892715
GJA5	7.229377835	8.053076114	7.511732858	6.34534215	7.167948228	7.324475621	6.795645574	6.30659118	8.200410253	6.550212767	7.064835261	6.390748214	8.242533628	7.914584059	7.842861557	8.085213793	7.395651127	7.608728669	7.324769649	6.685799858	7.794637688	7.680806477	7.055592219	7.213463832	7.433537424	7.256313263	6.53801368	7.77479323	7.455814352	7.822307206	6.508783411	8.328831779	6.956659716	5.459616059	6.985271268	7.473623966	6.404828429	8.068246367	7.408264969	7.354501245	6.942094117	7.608632113	7.025024516	6.899275715	6.551469369	7.813766114	7.77752149	6.867708414	6.068957655
LOC440570	4.060374341	4.522122624	5.266855914	4.280367379	3.75683824	4.44894339	3.61767679	3.803757376	4.265347391	3.91242429	4.323468806	3.899181985	3.92585479	5.096924679	4.005784826	4.207138289	4.487624407	4.093609565	3.82082693	3.990328623	3.847440259	3.931952336	4.06299062	4.287642578	4.296357764	3.842122817	4.198112148	3.853762667	4.113710342	3.868459948	3.982820456	3.648870532	3.94451491	4.337781822	3.989269821	3.691476246	3.747785358	3.943805485	3.891314524	4.010716999	4.035232369	3.818960035	4.100864832	4.338040681	4.299802258	3.838079612	4.342790951	3.65634059	4.093609565
HIST2H2BE	6.983279979	6.637480027	6.963475817	7.307663223	7.072956253	7.272040314	6.850253605	6.459328773	6.921344013	7.166561026	7.178118548	7.270154287	6.591852107	6.925810128	6.786266409	7.486908546	6.689981806	6.580150853	7.048938429	6.609928031	6.53960451	6.647615797	7.672930412	6.903423451	6.838304491	7.223645368	6.980647624	6.882774421	6.848088335	7.074851558	7.264400942	6.549852259	6.752109679	6.469692968	7.403776321	7.899111266	6.335381261	6.612853809	7.457259481	7.33585701	6.468526745	7.076203671	6.551770324	6.553812399	6.975772329	7.154235748	6.739377822	7.68373499	6.963475817
HIST2H2AB	8.079449805	7.004181687	7.330434933	6.6878258	7.36062532	7.165799415	6.760441809	8.285893319	7.172805439	7.563739416	7.293800826	7.32507008	6.969368982	7.819886237	7.277946734	7.303699657	6.897848754	7.142950354	7.103183546	7.397760772	7.844685292	6.87520539	7.209589683	6.663115815	7.121935016	7.021355138	6.836752888	7.140224566	7.259244208	8.032298496	7.384607411	7.366434728	7.207712801	6.915789819	7.722400631	8.382693901	6.917489021	7.26396359	7.143284693	6.853568756	7.381636853	7.902361209	7.69383364	7.428402771	7.204641161	7.488855828	7.362130753	7.725149118	7.462359737
ANP32E	6.779853236	7.197716795	6.43003137	6.310327487	6.894623282	6.951009273	7.066683809	6.553212692	6.5303778	6.534604558	6.663524408	6.692806124	7.167345574	6.464827273	6.85032619	6.840915284	6.156720547	6.739882053	6.938558745	6.632987824	6.334261382	6.107195076	6.319632143	7.163714978	6.483716401	6.809811888	6.550445347	6.44519482	6.47609694	6.75139223	6.359722158	6.926661357	6.222777072	5.594308215	6.917113405	6.799018838	6.076494958	6.46966961	6.791302111	6.582432065	6.474946095	6.638523409	6.882158437	6.635533894	6.94684142	7.032461957	6.640726523	6.434814407	6.22571746
ADAMTSL4-AS1	4.820804969	5.213183531	5.089694919	4.751180825	4.104522833	4.921545865	4.026011091	4.512048205	4.670879359	4.234844516	4.634956696	4.234332572	4.631853232	4.92118276	4.301092724	4.643201847	5.147693131	4.509791799	4.277871096	4.428453482	4.444067583	5.46147849	4.62087453	4.837204108	4.224781103	4.657199226	5.292888565	4.611843869	4.410614097	3.887065196	4.634397228	4.678986493	4.59247019	3.964548162	4.066735858	3.975714462	5.672184497	4.193953536	4.017003408	4.480626527	4.351618786	4.786628594	4.210050953	4.723936689	4.697673794	4.414506105	5.207520506	4.127856929	4.274823891
MCL1	10.31170996	10.46834206	10.37218712	10.94638509	10.13277817	10.83575268	10.58334018	10.02434102	10.37376277	10.17015648	10.23231152	10.16205351	10.77947097	10.74234904	10.08510523	10.6462746	10.5398518	10.44074219	10.60784608	10.124915	10.3145736	11.08666014	10.32038123	10.79591961	10.24552629	10.75468519	10.48125494	10.16309871	10.1023818	10.01724372	9.770647836	10.28813518	9.375685694	9.681749758	10.20928246	10.25318043	11.04803732	10.07335402	10.39767221	10.04877965	9.837362513	10.43065963	9.7158983	10.02227394	9.941105217	10.18946596	10.8147911	9.938885572	9.801600473
GOLPH3L	7.196482998	7.483678295	7.951447582	8.279313798	8.586041298	7.789730385	8.336294755	8.223647984	7.478980123	7.82533113	7.707541544	8.423664793	7.8395363	7.092959588	7.916341942	7.500147831	7.475869687	7.83059516	7.558004275	7.4509367	7.712922097	7.557220517	8.009273	7.706310396	7.606726742	7.536204163	8.226183486	8.248686761	8.166147401	7.988566045	8.352641857	7.711687392	7.176380908	8.304216643	8.316496781	8.191793226	7.82512707	7.891411099	8.312060619	8.154911033	7.987048043	7.171359478	7.801107488	7.847424443	8.287333741	7.964234667	7.582913239	8.380879886	7.869573379
HORMAD1	4.591065809	3.499055274	4.185210221	3.568530477	5.141337545	3.751989679	6.03961738	3.758860769	3.96674393	3.654671862	3.860699248	4.011191102	3.60427887	3.323181066	4.17292105	3.243975144	3.588358555	4.117694387	3.721123157	3.808304693	3.927190415	3.804768673	4.120428155	4.043004946	3.539319676	3.294884529	5.561007393	4.759860706	5.051817526	4.197218437	4.474499909	3.733914423	3.691540398	2.958958412	4.163558003	3.851974907	5.307677382	5.053432511	3.297957304	4.177396549	5.651476396	4.076144426	3.665497484	3.275183431	5.024785791	3.991614121	3.230184364	4.920209504	4.329475174
CTSS	9.895790051	9.610536376	8.900541803	9.436610377	10.08536146	9.173402165	9.831061456	9.186968807	9.805700857	9.38204577	8.813373275	9.810945787	9.408413828	9.184166386	9.197472207	9.16192785	8.395224343	9.614279909	9.266046041	10.21239978	9.932113355	8.910556068	9.384154553	8.902273747	10.00175706	9.11686487	9.159914616	9.204520816	9.12410863	9.412798947	9.277857324	9.463029406	7.924525354	7.856972924	9.772722906	9.68580989	8.758501629	8.867729006	9.516809588	8.597792176	8.671874767	10.00934624	8.974780503	9.024458715	9.404713929	9.743072173	9.713122548	9.312595456	9.461069894
CTSK	7.393655009	7.62619666	8.40942715	8.823540585	7.770708424	7.974814958	9.133895859	8.561399522	7.725588962	8.478452785	7.910483039	7.625397734	7.743338143	7.829277511	8.27908266	7.941927767	7.255457465	7.249271059	6.86497945	10.13989839	8.307388967	8.375348908	7.382861733	7.508333446	8.402349342	8.972218505	8.987562746	7.783939962	8.626450009	8.711412193	8.251066113	7.511177864	8.426807229	6.231234169	7.556245527	7.887381719	8.068534903	7.380943953	8.813222603	7.502853058	8.685888851	7.198604273	8.114165842	8.00580154	8.104542612	6.903910406	7.533549186	8.636763158	9.786842408
SELENBP1	9.030941981	8.516063458	9.031624815	8.949120209	9.753702816	9.25495403	8.589626747	8.828881218	9.338424047	9.657304866	8.87547743	9.516320132	8.719798772	9.242203551	8.97963806	9.32610548	8.997516245	9.155574571	8.242465674	7.971384814	9.592091113	8.607649683	9.323246042	9.537492313	9.525211996	8.640736789	8.313934249	8.980205488	9.285727551	8.896500974	9.035720632	9.356305931	8.855511558	8.729301721	9.498863718	8.617985641	9.343493951	8.599086606	8.94706554	9.230891201	8.653148644	9.479254583	9.112553138	9.266800046	8.663415486	8.393332349	9.169037657	9.490193981	8.049469225
S100A11	9.864559566	9.248598349	9.009711626	9.597729679	10.41144819	9.156547519	9.984390831	9.807348901	9.624943092	9.471730162	9.52799979	9.979968821	9.677882473	9.330401518	9.213149833	9.329975956	9.341496171	9.754652092	9.912028684	9.316842806	9.776548047	9.311764904	9.655826762	9.243705971	10.02424337	9.469194282	9.111953056	9.73391483	9.847872478	9.313972843	9.790350157	9.54080163	8.988984945	9.840519684	9.718983267	10.21904947	9.755346627	10.13161407	10.01674968	9.872910135	9.690226554	9.804874679	9.496161966	9.768516962	9.299939714	9.748737067	9.559441336	10.16253722	9.7244511
S100A12	4.007571113	5.124934141	4.237011377	5.086138086	4.008748302	3.548772819	4.121697137	5.422248134	3.424750492	3.907139613	3.331014395	3.356778193	3.808706196	3.874312498	3.184513386	3.746698646	3.699061548	3.563939446	7.280166059	3.431915148	4.148906661	4.123492021	3.319915339	3.798792688	3.682219481	5.688376507	3.333302916	3.639234798	3.64986195	3.321607402	3.818428933	3.393350402	3.287949488	3.265772929	3.615853332	4.764713274	4.250591149	3.572011249	4.416437419	3.576305681	3.218006359	3.534097064	3.851178077	3.915045343	3.162447313	4.108148189	3.908677049	4.910881496	3.631568439
S100A8	7.41833099	8.053532184	6.106698018	7.606522234	7.248666798	6.81503529	7.184280205	9.160058152	6.89200416	7.33233667	5.737491271	6.790311231	6.876844842	7.868932864	6.507364747	6.368786592	6.923280253	7.476356197	9.546503573	6.587750134	8.180934094	7.453453273	6.938881034	6.698588581	7.35694715	8.838947349	6.5827372	6.680004806	7.09807082	6.612386751	7.193835103	7.156630733	6.131148979	4.671694724	7.454723104	8.664610363	7.845847282	6.83484179	7.49784041	6.094140434	6.233179588	7.620447103	7.254291421	7.605452693	6.472949629	8.075022526	7.671392482	7.789336086	7.099688816
S100A4	7.603747289	7.800282086	6.841637385	6.776976061	6.989626943	7.315176221	6.770860677	8.032407107	7.78571055	7.462500558	7.20363643	7.23298632	6.980823099	7.505168479	6.641825435	7.277751038	7.396188668	7.711486974	7.46324847	7.157212979	8.337760194	7.056729804	7.415171332	6.754593684	7.826765466	7.285885324	6.840126512	6.759083364	7.504883368	6.882906592	7.271457001	7.776258174	8.066596543	7.05111837	7.588154584	7.397304745	7.721264871	7.754775495	6.910387896	7.245390313	7.103914105	7.949749839	7.78562121	7.398976006	7.114213462	7.854977108	8.140533355	7.252604545	7.285885324
S100A3	5.456889842	6.166901124	4.701391033	4.298245468	4.584092983	4.621244842	3.848227866	4.316454574	5.014499329	3.459959515	4.582621817	4.13237412	4.999796303	5.733974541	4.279677803	5.493866891	5.37645754	5.707846467	7.450540415	4.212578652	6.339239888	4.401761009	4.970862143	4.716865084	6.387748138	4.320720234	4.906322548	4.4957118	4.732184178	3.87031878	4.539409094	5.268488444	4.737565456	3.975764543	5.160288073	4.825734834	4.279213474	5.09362238	4.289001911	4.864499999	4.516425112	5.620832324	4.664116225	4.475356465	4.085105903	4.654760275	5.835086703	4.125046707	4.313833521
S100A2	3.927669801	4.198454969	4.736364134	5.508532312	4.647538517	3.780772454	5.493809122	5.765497477	3.886603392	4.593662502	3.976110573	4.821683493	3.914598488	4.275137992	4.303801369	4.421469275	4.439919838	4.111271652	3.800380703	4.63163747	4.152360171	4.156556542	5.707303654	4.545758165	3.869937709	5.233428999	5.405517763	4.781607595	4.748354152	5.184208515	5.702110566	3.708473469	4.104422681	5.68048597	4.71528231	6.546031549	5.273118725	4.712805016	5.124233965	3.673211207	5.28411678	3.922245629	4.864630884	4.061890943	5.001405595	3.659068357	4.322138235	4.615345572	4.898752622
S100A16	7.07489056	7.696811651	6.958230642	7.148907097	7.042354175	6.842283367	7.182210615	7.643701032	7.331675209	7.336696387	7.316337221	6.99093404	6.972803054	7.712424198	7.15361871	7.354855534	6.925155654	6.903073164	8.08013737	7.244791401	7.444007637	7.17746905	7.301506708	6.894968192	7.385380681	8.007596701	7.284682881	7.108448597	7.64812658	7.214447152	7.046929863	7.266343931	7.333156701	7.675515523	7.088654189	8.09334809	7.431142213	7.488447918	7.110392408	6.952531424	7.430781575	7.362750789	7.19735604	7.175753726	6.919844171	7.399921181	7.046874995	7.762492065	7.204028438
S100A14	6.99574277	7.028566889	6.9324609	7.212763672	7.778187116	6.556580562	7.610653546	7.076553969	7.307154575	7.52149628	6.77866319	7.518716182	6.91466234	6.744160529	6.910470049	6.715091727	6.88199495	7.013640361	6.532883348	5.175074841	7.105124785	6.221425261	7.160302638	7.083116235	6.956635655	6.106704727	6.504219258	6.591238484	7.111138216	6.530057073	6.91558367	7.305229784	6.708278505	8.181447456	7.596738356	7.735092093	7.741028392	6.625704436	7.049820324	6.904296088	6.859087588	7.148814547	7.009364523	6.92703606	7.392603363	7.999748155	6.830116244	7.846202371	7.148471782
C1orf189	4.114989124	3.875546487	5.130452756	6.408995445	6.23084806	3.492212267	4.509642513	6.091088667	4.970818701	3.836067184	3.402494458	5.758962535	3.914608337	3.867469541	4.416665687	4.069542238	4.286814128	4.937779708	3.8542564	4.360480245	3.078919895	3.576083953	6.148710962	4.457351129	3.439855487	3.674509325	5.889361472	4.799087824	4.719150197	5.670353665	6.912668745	4.283066033	3.938186276	5.179575552	5.781945142	5.845820462	4.370822838	4.320926896	5.821818869	3.986411979	5.426293547	3.698702595	4.188813514	5.315651879	6.359038754	4.598824179	4.151424647	6.917001613	5.485461696
SHE	6.557439196	7.222652145	6.712696946	6.053549386	6.786313565	6.928594876	6.586674128	6.723359226	7.003167928	6.82477255	7.150181862	6.15736992	7.073646104	7.463870748	6.818902975	6.822365842	7.025062463	6.733773881	6.651715915	6.375080429	7.148565161	6.506186802	6.44414817	6.661033041	7.182451953	6.682769023	6.390721872	6.686550039	7.10034641	6.380409523	6.003899897	7.463290728	7.079540693	6.772354567	6.565876566	6.261649828	6.496252866	7.08195774	6.53005732	6.94666989	6.656040076	6.793809796	6.827630861	7.063734969	6.602755576	7.546035563	7.046064018	7.031398426	6.575972365
KCNN3	5.356217723	5.213801287	6.297895412	6.408884032	5.361859972	6.017230548	5.33588511	5.853721414	5.582831384	6.130377812	6.072463148	6.206798204	5.563076407	5.22226322	5.855979856	5.612520588	5.739228394	5.699375829	4.825811069	6.052270571	5.169317139	5.988086434	5.879233903	5.536125982	5.071917734	6.099280048	6.025560079	6.082780209	6.08814785	6.478303866	6.432872467	5.840377807	6.184941029	6.011804948	5.692346728	5.590563214	5.820500363	5.783125094	5.810831651	5.958263035	5.808325595	5.024514857	5.936127939	5.996383838	5.840727661	5.014505087	5.422908965	6.445949601	6.088617696
MUC1	10.57889489	9.899457102	8.992799304	9.792096057	10.39390347	9.438207512	9.5994229	8.588344072	10.18615248	10.75882506	9.919027949	10.30896544	9.840446619	9.067819102	9.967395267	9.48015778	9.176664764	9.865516762	9.221581436	8.252094187	9.655053693	9.656438259	10.37808508	10.02006801	9.767126235	9.208740709	9.013181775	9.590916579	9.907276089	9.555424787	9.369305157	9.448385206	9.564822724	9.818297474	9.739114313	10.22809981	10.58004823	9.281279297	9.64509548	10.00179778	9.119157266	10.5451996	9.918422606	9.802357337	10.27850759	9.864792402	9.48081292	10.10475237	9.026330121
THBS3	6.419744329	6.505040728	6.745328977	5.967691909	6.014503417	6.711521116	5.479761203	6.69426472	6.215431381	6.427596216	7.003912153	6.124797665	6.208925213	6.772194501	6.343440364	6.424593236	6.398665241	6.229032143	6.447455748	6.522430241	6.278154322	6.4302766	6.370936745	6.403190162	6.341345145	7.056777808	6.255459215	6.598612751	6.619533063	5.850204556	6.634679373	5.852404779	7.078659467	5.861418765	5.543106559	6.430324323	6.157064463	5.847857723	6.228029756	6.314360438	6.669272705	6.326948661	5.657089182	6.289831916	6.35798076	5.755301856	5.989401913	6.183454072	5.694322301
SNORA80E	7.913409383	6.724166157	7.520669934	8.179897277	7.945355762	7.11187801	8.297918821	8.886811705	8.545741845	8.718763239	8.275877633	8.780689524	7.724528001	6.501950224	8.472706791	7.031377639	9.038129004	7.775459509	8.126200709	8.779769724	6.422400782	9.026038568	8.828843875	7.819016464	6.843427249	7.820970727	9.010178053	7.083680695	8.329038137	9.081145661	9.220522708	7.68461682	10.64174196	9.203699643	8.321374811	8.416672203	9.304859869	9.042258195	7.149872743	8.316376214	9.163798425	8.255448996	9.079505696	8.588479509	8.203882324	8.190233286	7.627901796	8.797486555	9.982115207
ARHGEF2	7.926204368	7.183304234	7.210415801	6.699231588	7.942139713	7.506402062	7.147277287	6.939036355	7.855334713	7.882783901	7.79932537	7.716642367	7.546679038	7.552085612	7.624603593	7.769353339	7.519211228	7.459307121	7.316525703	7.122655385	7.616844379	7.274184911	7.32532509	7.315187325	7.815190674	7.524623689	7.101575034	7.730562898	7.753921379	7.1510448	7.000952957	7.70773946	7.74927923	6.59022909	7.260192044	7.316574688	7.850783466	7.418235589	7.328623493	7.63000556	7.179764887	7.913625875	7.443470165	7.296630534	6.901745315	7.190901415	7.726161362	7.542698266	6.757267293
GPATCH4	5.510690193	6.621185424	5.177317116	5.221680835	5.731888346	5.387967007	6.041263866	6.069271008	5.7084429	5.540677399	5.547059583	5.674636208	5.958992978	5.635856269	5.837086898	5.647998091	5.773818368	5.464116423	7.194928208	5.661687928	5.944489204	5.366393493	5.58424443	5.696647979	5.162988786	6.252766451	5.548640033	5.902978195	6.082832344	5.769316691	5.534632744	5.285352213	5.397608632	5.903642892	5.642912022	6.42571334	5.862642881	5.814250438	5.817802924	5.288276603	5.790442912	5.856892321	5.508421594	6.08802728	5.692983393	5.756278163	5.17514354	5.989142224	5.523058961
NES	5.950447128	6.903274981	5.545095973	5.513495516	5.177487311	6.017621325	5.610475204	5.439924685	6.273629417	5.861163274	6.068918309	5.082501693	6.531280741	6.5834026	5.727509141	7.058445926	6.609018427	6.566499496	6.421375087	5.647384029	5.736103072	6.21188315	5.594566382	5.895631395	6.009165565	6.046796766	5.550511261	5.450404349	5.799006567	5.582991032	5.747839035	6.039000087	6.352177565	5.99572235	5.781564109	5.440944579	5.545775202	6.824795367	5.796411868	6.066744032	5.875088088	6.102947539	5.755321827	5.877482584	5.322751403	5.864795817	6.735833277	5.530708123	5.981182611
CRABP2	4.958332628	4.701588393	5.546879572	5.371340052	4.497009389	4.453142069	5.981085094	5.966517425	5.231163572	4.869971886	4.959169344	4.907179822	5.014413678	5.139800645	5.341855487	4.641673697	5.14614026	4.466150729	4.42875043	5.35337878	4.561660856	5.147094614	5.144559515	4.300434025	5.045781229	6.120699875	6.149154674	5.528209115	5.54296288	5.513087872	5.514204552	4.336055961	5.730869893	6.084737291	4.626924105	5.442785936	4.770769491	5.563836434	5.548185101	4.85422252	6.017219932	4.261295294	5.136190529	5.234389568	5.376742333	5.294625575	4.645542874	6.197727417	6.38999283
FCRL5	4.429208006	4.406344415	5.766565273	5.355365817	4.935433474	5.37839507	5.151405114	5.414484303	4.489540905	5.919063627	5.111581528	4.566350976	4.041588085	4.3817778	5.756168463	5.682948875	4.260944051	4.299891378	4.616473642	7.242229528	4.330362626	6.127929841	4.465083205	4.958232359	4.380808561	6.967744372	6.164707582	5.637867431	5.197428549	6.98233866	4.886686968	4.493293447	4.562745132	4.295736256	4.873999155	5.224380542	4.955049687	4.75310607	5.392580717	4.251139763	5.277671166	4.581612773	5.423688385	5.523143339	5.658975641	4.161712442	4.855724018	5.098191289	5.14927801
FCRL3	4.503486148	3.871424794	4.7328913	4.252898967	3.6900338	4.002343668	4.663928834	5.561088868	5.062366493	4.966991743	4.487287492	4.591202878	3.950431777	4.77095795	5.178778648	4.525025168	4.589195816	4.536036825	4.170906379	6.355847637	4.767123084	4.775350914	4.441350303	4.07918564	4.504087165	5.103452935	5.095657709	4.235065089	4.248652472	6.044121314	4.014259166	4.256002764	4.089577608	3.971979757	4.17937629	5.026076403	4.095581532	4.430059101	3.940515701	4.387384945	5.300285722	4.875430841	4.291669428	4.181453362	4.930712919	4.251363972	4.580704565	4.062352015	4.185498491
FCRL2	3.541553029	3.744601117	4.020102748	3.711513008	3.667089004	3.929656741	4.041460464	4.715724544	3.869531094	4.066528292	4.247570088	3.711135033	3.599086134	3.874840861	4.448220781	3.88067856	3.805836997	3.637005884	3.711744502	5.350131481	3.843529607	4.20955279	3.766835397	3.879562057	3.790834251	4.27350115	4.346221073	4.154914421	3.691109629	4.825487901	3.616761867	3.636790594	3.65185646	3.288584402	4.007034589	4.199918469	3.931859145	3.896462877	3.790434153	3.736996295	4.23942684	3.580285164	3.887405531	3.814795975	4.479321915	3.607146747	4.119338286	3.72192974	3.933995071
FCRL1	4.828659579	4.808470997	4.576331476	4.664866426	4.552640946	5.107608717	5.054545597	5.576951825	4.96493102	4.847142966	4.638416937	5.194174024	5.037899328	4.914887326	5.430695229	4.703785093	5.12479449	4.775335325	4.886128816	6.904890596	5.186027685	5.756024598	4.812959817	4.707954064	5.456479055	5.070102553	5.772784287	5.09645926	4.618214682	6.245808726	4.659640508	4.829120586	4.63423868	4.23800581	4.894053796	5.117935662	5.266053944	4.620947773	4.529950613	4.702871413	5.121694241	4.87667204	4.954180245	4.713754871	5.403054353	4.631289454	5.311025139	4.427257351	4.285077693
CD5L	4.901437078	5.253968328	4.523712441	4.468171295	5.895673854	5.786653864	4.765529909	4.431137274	5.027116041	5.199819265	4.909791586	5.634959436	5.500700603	5.808318121	4.33471627	5.096935293	5.633211462	5.505513056	4.82242683	5.553002178	6.196693506	4.736669554	4.741276256	4.860353615	6.076948783	4.672367479	4.696119512	5.112731127	4.795313448	4.216687493	4.820796048	4.966479154	4.91565971	4.449743924	4.928633123	4.495538881	4.939550097	5.213565644	4.600193357	5.459146322	4.36140484	4.850436956	4.794583177	4.900108625	4.38922418	5.36232338	6.242691085	4.289146856	4.562852586
CD1B	3.089857727	3.337075428	3.588358555	2.964276408	3.52157948	3.614213888	3.337328296	3.947742495	4.337966411	3.459969689	4.371965735	3.028972843	3.432223157	2.739435873	2.934788283	3.645955091	3.313969952	3.929598562	3.091529623	2.943851246	3.91085985	3.079003019	2.953836228	2.845157959	4.197486933	3.217549253	3.339943318	3.138662159	2.969207997	3.151904881	2.844710408	3.063683862	3.05291812	3.041544807	3.611658077	3.237518359	3.961979024	3.089914534	2.973026401	3.102098919	3.529797597	3.349115912	3.345809047	3.137281102	2.518936336	3.392570095	4.03891191	2.902538791	3.500985151
AIM2	5.596519304	3.867602251	4.237846503	4.526523511	4.025753021	4.319556389	4.754556059	5.119409106	4.833455149	4.937637791	4.979019312	4.444864008	4.839994611	4.375851683	5.388825932	4.547602835	3.987411463	4.46428102	4.302837683	7.365116752	4.207103669	6.242196875	5.03132517	4.414023546	3.843757678	6.156926925	6.20883851	4.532830167	4.090204723	5.508208759	3.9981759	4.13477181	4.658669524	3.627991024	4.586807969	5.156831612	5.002016083	4.318240996	4.084892342	4.179307686	5.033661494	5.173351226	4.455794744	3.918551951	5.193187163	4.036493831	4.577710752	4.19610406	4.766270095
CFAP45	4.945099081	4.582088378	6.069093756	7.158301677	6.3056392	4.477645243	5.576018315	6.470124431	5.80500192	4.35412863	4.824477857	7.295563867	4.567817523	4.245900997	5.573744485	4.869570767	5.326660336	6.028958312	4.410255567	5.399879844	5.352889894	4.207685216	6.427305438	5.522165488	4.665891413	4.666272122	6.736329738	6.408459019	6.040139148	6.626858182	7.655850225	5.372165797	5.279682536	6.506571197	6.39748346	6.450805766	5.500173449	5.748805142	6.46112592	6.000588921	6.224035392	4.400432606	5.309870619	6.168292523	6.776648398	5.126595345	4.934137833	7.217501333	6.308750931
SLAMF6	6.623662578	4.500067306	5.425095051	5.130924671	5.792369223	5.785082124	5.866014842	6.139723868	6.452866139	5.638784102	5.963457083	5.170580316	5.654911075	5.423782487	6.281638791	6.152446289	5.274051379	6.304075377	4.714016452	8.125173257	5.863046498	6.318517113	5.690341809	6.107616012	5.406735461	6.601630408	5.65373316	5.423616407	5.139866074	6.645484439	4.667635561	5.687559146	5.127626549	3.83009031	5.472111433	5.756732663	5.221317384	5.46356397	5.436765532	5.334742839	5.886763777	6.740884533	5.406675351	4.840998374	5.650822634	4.419505062	6.396813538	5.277437246	5.329228152
CD84	7.375731801	6.063663473	6.492383927	6.287296561	6.782150707	6.456204198	6.676438243	6.194543977	7.004895416	6.437976864	6.599261679	6.079883102	6.499459733	6.007783119	6.573254617	6.380067668	5.45587003	6.564743168	6.766550766	7.90925178	6.561158946	6.116171828	6.393364021	6.280639678	6.291655402	6.340640139	6.462151002	6.304167693	6.229877268	6.946238047	6.022744461	6.19204303	5.776421731	4.313634208	5.666403721	6.662627621	6.443426901	5.719703161	6.616391561	6.341782145	6.531252248	7.106243475	6.213259653	6.234633784	6.369838095	5.708761116	6.316525345	6.087915118	6.836571514
SLAMF1	5.087546853	3.544283938	4.201961706	3.666991143	3.607391071	3.869687508	3.635361995	3.990148012	4.336964986	4.173668993	4.289477879	3.649363558	3.733656755	3.858781913	4.451586048	3.759898261	3.151389156	3.982493664	3.558852578	5.162810541	3.82657347	3.955751726	3.915476575	3.308085349	3.566928567	4.491847184	4.404993413	3.680363086	3.892235462	4.577435553	3.219253669	3.834315148	3.738406374	3.190709422	4.11338003	3.564270148	3.897905954	3.870473683	3.888861076	3.396425229	3.892235462	5.231711066	3.853163993	3.381840113	4.729430201	3.304902444	4.414201521	4.071887824	3.619155266
CD48	8.338053688	7.229372415	7.254222397	7.428793953	7.131137813	7.125573438	7.349458723	8.149456623	7.91532623	7.496737375	7.37622966	7.317645634	6.654188634	6.919580412	7.686101305	7.62616947	6.509291243	7.700442329	7.102711205	9.1310083	7.352815366	7.634171037	7.588543118	6.579874882	7.291020774	8.057387352	7.333204252	7.105790554	6.77483049	8.172723009	6.895384492	7.18993846	6.239595624	5.708407958	7.607778964	7.679670363	7.127718312	6.768875693	7.474899397	6.119925476	7.407022075	8.480398784	7.181181355	6.45276859	7.371943304	7.1717932	8.184304398	6.879011254	7.513895853
CD244	5.418093547	4.292035344	4.615669147	3.570327366	3.867126011	4.105739084	3.274497664	4.229086641	4.838655436	4.483838956	4.424271099	4.185805832	4.190164044	4.831088333	4.109338277	4.622708114	4.225208003	4.26667056	4.511491683	4.05519569	4.66900522	3.547383714	4.542814244	3.484928078	5.02374162	4.098107171	4.042662424	4.182117317	4.173977088	3.695859032	3.778526542	5.069319829	3.866116153	3.544542089	4.558786981	3.476737602	4.423766437	4.220174368	3.894989134	3.811388834	4.142147722	5.254383889	4.282844581	4.108832841	4.721358844	4.448668716	4.932365458	3.778525934	3.839984676
ITLN1	3.385472838	3.176976805	8.339838803	2.897785037	3.141034283	8.795556898	3.203808374	10.85283434	3.435787653	8.423309379	2.971431224	5.263396707	3.072515424	7.545052681	3.003450364	3.243093517	3.108829126	3.022063316	3.016463299	3.754527881	8.005234804	7.711829873	3.019530131	3.039532993	5.720630841	7.42411051	3.293953618	4.34309965	3.421503903	3.134476156	3.243550833	7.208364461	3.271745658	3.275957993	3.520762962	3.261901932	5.876350787	7.666115591	3.246228545	7.663283074	3.187500909	3.946560036	5.404592166	9.85178834	9.096847576	3.682858964	3.299798688	4.902391572	4.649871012
ITLN2	3.495226774	4.064989125	3.810557869	3.268270907	3.170131671	4.404887094	3.256680832	3.874358064	3.526160507	3.447188015	3.657839545	3.583879723	3.725506839	4.90600871	3.20731867	3.53023748	3.893956941	4.069897217	3.703823448	3.222979913	4.160665848	3.724237141	3.240873544	3.25408307	4.51313709	3.550542832	3.179835534	3.569246974	3.48169935	3.430753484	3.053533208	4.702436166	3.371765284	3.457468363	3.869780346	2.738568016	3.383370531	3.946585434	3.024971032	4.437640111	3.177945222	4.045365597	3.306336479	3.968411838	3.877976079	4.015824397	3.73658176	3.342454651	3.222017632
ARHGAP30	7.52411884	6.757878832	6.438273156	5.939851785	6.544650811	6.349712272	6.239903713	6.17805911	7.00690779	7.008208915	6.664009086	6.532492206	6.688344671	6.438175114	6.640634604	6.631332985	6.073572973	6.812313607	6.422321027	7.466411782	6.809182986	6.538168082	6.833112694	5.793293072	6.986774813	6.911862592	6.145133287	6.476243273	6.487999579	6.914319317	6.339454638	6.551566005	6.550803524	4.914500099	6.466353286	6.747301458	6.366794152	6.461859816	6.379909528	6.339306691	6.488097917	7.440670571	6.310648436	6.404294148	6.534394124	6.726919852	7.45692012	6.063319264	6.357190646
NECTIN4	5.106117071	4.509870069	5.482712767	5.693373387	5.418269575	4.417231666	5.33679502	5.190020236	5.124459324	5.432462239	4.887694995	6.071735265	4.673777817	4.771841027	5.003881821	4.906904717	5.204576379	4.740995265	4.549967102	4.51398887	4.939304919	5.190147301	6.1272059	5.126657079	5.051262576	5.231897319	5.433686073	5.357843449	5.227287428	5.345944277	6.079702514	4.667897229	5.04979746	6.152056812	5.666291114	5.801471067	5.584361677	5.039686276	5.769156773	4.927063994	5.334115745	5.064104954	5.13048045	5.302040696	5.184189635	4.772989932	4.720937909	6.057877708	5.657889149
ADAMTS4	4.888493518	6.143832959	5.0270676	7.052101711	4.552130268	4.815793324	5.717580868	4.524050381	4.513563967	4.935073476	4.519449544	4.44725046	4.933496243	5.489806693	5.092252925	4.983270994	5.053131926	4.528307353	5.974282129	5.303806112	4.643046841	7.536137581	4.945253821	5.560853158	4.540332307	7.782261506	7.047192268	4.750562967	4.758298454	4.590080189	4.665622338	4.527880689	4.576301631	4.731374244	4.867138831	5.016713673	7.478927491	4.844433866	6.399048676	4.466287645	4.713080867	4.631643358	4.956373711	4.840695201	4.224523379	4.88324248	4.904182429	7.562804816	4.604241373
CFAP126	4.821919104	4.591891654	6.5103818	7.609758921	7.591360725	3.707145781	6.004406583	7.140068178	6.408243882	4.472614642	4.768425284	7.853828023	3.958155023	4.121818216	5.680464206	4.827425975	5.344114956	7.067542838	3.145486544	6.057900804	5.039509205	4.297900889	7.445786957	6.341890825	4.403158894	4.908821843	7.295481663	6.807345482	6.608324404	7.370602966	8.759949094	6.006244121	4.91641362	6.792145725	7.876999163	7.28219155	5.926393865	6.586202644	7.669588459	6.905612591	6.922496004	3.871738802	5.746323156	6.216612802	7.584283838	5.70308867	5.037004225	8.223710546	6.510004839
FCGR3A	6.883563907	6.215094818	4.320415121	4.442504858	6.196990601	5.672610322	4.940104539	5.502644759	6.531322169	5.780757917	5.214120018	6.15650191	5.693156177	5.977699707	4.916353858	6.016343743	5.560708762	6.191545985	6.157430104	4.803780538	6.97727207	5.633594951	5.827424797	5.518163547	7.086078208	5.26809529	4.680234098	5.231319729	5.406178438	5.594889551	4.90939528	6.256418894	4.808500881	4.147161094	5.992191697	6.685565878	5.101455585	5.914565158	5.135091378	5.14012213	4.533118825	6.78028777	5.472565803	5.499038689	5.701297905	6.80746278	6.534371552	4.813791661	4.368413787
OLFML2B	6.341942692	6.90417938	6.439338556	6.215926998	5.582360094	6.481085819	5.876507016	5.980521703	5.913692636	6.058176319	6.533516109	5.149055229	6.456900833	6.146588811	6.307708106	6.195156426	6.315223342	5.96639793	6.446976516	6.713068414	5.809429393	6.870759671	5.825668844	5.892419081	5.948451811	6.678468075	6.243795032	6.252500092	6.070886201	6.24945038	5.90846697	5.427489677	6.750241685	5.191611787	5.404612693	6.241962095	5.851591113	6.496831872	6.548817074	5.93049136	6.534912822	5.838273225	5.883167416	6.331634726	6.289346453	5.482627628	5.856425666	6.141058843	5.883639104
SH2D1B	3.575226472	3.130907043	3.27251347	3.45269371	3.045363747	3.209589638	3.18482132	3.135258597	3.18603054	3.312404809	3.102306603	3.138623585	3.24833621	3.716266717	3.177650373	3.765057479	3.422130998	3.573204104	3.37505846	3.222331395	3.60246261	3.633871516	3.090789176	3.715155754	3.360625952	3.441648745	3.13346027	3.330684206	3.635996266	3.155999099	2.980446108	4.088841564	3.071299135	3.260677338	3.130844491	2.985435243	3.256243738	3.43289837	3.172292534	3.001151433	2.987107556	3.908232436	3.20177661	3.360086833	2.915204393	3.237840037	3.797172016	3.069539689	3.733762328
CCDC190	2.916601801	3.51897533	4.053671709	5.933861814	5.977828947	3.007651672	4.458683917	4.377994204	4.816569074	3.379380145	3.838465888	5.301305019	4.591245861	3.195878697	3.620962603	3.737443185	3.522553829	4.570868288	3.118809126	3.643022826	3.742288641	3.046001071	4.119268831	4.453578337	3.519757846	3.418108252	3.724884059	3.87434897	3.821515538	4.621982564	6.951599749	3.195387936	3.196219194	5.537363422	5.570680923	4.995312425	3.274296226	3.835150599	5.704904939	3.990574974	4.838639052	3.149624674	3.64852355	3.427496447	5.025933721	4.592679785	3.380910411	5.737985471	4.618796516
RGS5	8.618006887	10.19588423	9.703620074	8.94851754	9.545894566	10.03707965	9.508202479	9.406699784	8.851519781	9.269446006	10.19635725	7.948777555	10.27452277	9.520354105	9.745787071	9.890418767	9.746888764	9.904074502	9.971249217	9.482803718	8.879610834	9.323698619	8.735436309	9.768482289	9.005912202	9.66391974	9.839031488	9.416362736	9.778595625	9.549403476	9.436405069	9.851467244	9.797657169	9.145141111	9.104025564	8.689562026	9.368298819	9.764599191	9.396849514	9.99588569	10.3503498	8.950759996	9.602431714	9.517163939	9.092973054	9.07933312	8.748241407	9.368806526	9.241023077
RXRG	3.691009336	4.05621512	3.399686873	3.366878375	3.464200805	4.008324208	3.4990755	4.133147002	3.757790548	3.81369918	3.618644741	3.345981345	3.993012147	4.3864566	3.551013297	3.608733333	3.850595376	4.101910112	3.121206361	3.610449859	3.533684856	3.880900772	3.51823683	4.125534595	3.73532051	3.546799309	3.213357883	3.675357101	3.481823655	3.314530764	3.441914371	4.016744394	3.659990824	3.582927506	3.759472806	3.219983204	3.446141094	4.37507092	3.380233247	4.251643519	3.895303968	4.174197027	3.509173236	3.73338915	3.384733523	3.887572673	4.162718305	3.263749785	3.427265852
GPA33	5.21040265	4.974665432	4.309873534	4.345309121	4.914642818	5.375055942	4.17332862	4.605126756	5.515521458	5.237718969	4.725805919	6.448416868	4.853151581	6.474012472	4.493239646	5.551926189	5.95093174	4.414362943	4.66760671	4.907935685	7.49571291	4.855980797	4.674620507	5.494747722	7.001424232	4.744958674	3.891490683	5.221450653	4.894908477	4.237198827	4.565961787	5.791858379	4.650298188	4.234419897	5.238936776	4.16786513	4.713997224	5.970964007	4.491963225	4.840458377	4.224836255	4.832818571	4.929260479	5.138065434	4.186126362	6.250825536	7.350994386	4.504339997	3.973807934
CD247	5.425474974	4.364532645	4.876982593	4.49594877	4.166484799	4.645613863	4.24539114	4.331918562	5.308873608	4.877592573	4.924172271	4.435878557	4.708596507	4.819803424	4.715226623	4.988443456	4.758238834	5.306088706	4.049618193	5.639912284	5.153893679	4.650539007	5.091596639	4.482370167	5.159949271	4.901574466	4.603202486	4.617665392	4.849305999	4.709647691	4.503505974	5.534568704	4.862787647	4.517503677	4.917159674	4.051960747	4.595564381	4.841295993	4.75132428	4.350706385	4.834678488	5.852483665	4.613698134	4.607665274	5.025308609	4.382048982	5.190805288	4.430567155	4.499505261
DPT	7.134030256	8.146033676	8.208170591	7.304762192	6.872281766	7.851647542	6.940492738	7.837776095	7.597318225	6.492500821	8.196385576	6.677689974	7.728129579	8.347004179	7.012564519	8.045070612	8.23016316	7.829303803	7.486386495	8.794078307	7.712983092	7.403215649	7.185940211	7.394509886	8.185104958	8.004002475	6.780695473	6.993492821	7.090611278	6.998975912	7.726687489	8.289790739	7.839028107	6.244241169	7.711944997	6.883908087	6.937011502	7.656062055	7.035152948	7.061095959	7.756179608	7.533511045	7.687007077	8.173993783	7.812481779	7.76614708	8.349362624	8.012811859	7.006105846
NME7	5.433125197	5.976816294	6.421823373	6.660072025	6.088393808	5.980119505	6.106502939	6.46083319	5.987552252	5.820028631	6.083559066	6.705370177	6.000887318	5.731996528	6.151537339	5.848716352	5.72139686	6.247336451	5.574166144	5.699389446	5.977933629	5.665529598	6.42353686	6.180323187	5.69116564	5.81643761	6.883829204	6.389056962	5.879993125	6.278842361	7.058680378	5.915220672	5.820312154	6.563948446	6.499185166	6.27179508	5.881824802	5.70941959	5.714407051	6.112696318	6.066262245	5.476103168	5.789728934	6.096126137	6.530649436	6.283971398	5.807993951	5.513274556	5.793728028
CCDC181	2.952399231	3.381070625	3.478065888	4.4338613	4.456141379	3.109666661	3.752043159	4.373768367	3.621274421	2.913762202	3.22386198	4.540383391	3.359244621	3.021009111	3.686513525	2.977388225	3.220854155	4.268716862	2.853276137	3.226282404	3.335905995	3.322945475	4.081299879	3.525522394	3.255314435	2.911623392	4.29022078	4.024153443	3.419483494	4.519779182	5.049996085	3.536724371	3.181327258	4.002915577	5.096793833	4.107351654	3.536676914	3.580981783	4.357965275	3.778496588	3.999963825	3.025586864	3.448104239	3.991663504	4.385885677	3.547021454	3.07085343	3.662382399	4.040174919
SLC19A2	6.209147207	7.241133636	5.983166983	8.406505494	7.189991963	7.539504884	7.210712001	6.778180329	6.423733259	6.6468534	6.237426924	6.496819991	7.244230836	6.744412085	6.373508997	6.804447643	6.416214651	6.830948506	7.67040268	7.335825803	6.213553944	8.92489889	6.489072151	8.391464735	6.480911517	7.803573645	6.885967593	6.709841712	6.26382661	6.19840561	6.107137191	6.316489251	6.047421991	6.023260014	6.998743273	6.922998118	8.183844278	5.738397468	6.512927218	6.513779857	6.197633601	6.116015675	5.941337345	6.426214468	6.05949082	6.727073618	7.31949111	6.773112493	5.884446437
F5	5.291265815	5.259162643	5.522812147	5.116923504	5.042639618	5.382011821	5.572081854	6.934243475	5.580426652	4.962161181	6.223890323	4.975288582	5.708662574	5.567311405	5.358952466	4.447746206	4.542460077	4.976081698	6.537244155	5.663694916	5.487523175	5.388837453	5.42747407	4.796796651	5.352658109	6.190032631	5.776773115	5.31565297	5.065075846	5.629097672	5.816803812	4.770109575	5.044984009	5.423223407	4.770745218	6.537413885	5.890294502	6.645481912	6.662167434	5.787083656	5.501986013	5.233665225	5.129696849	5.389978195	7.159727716	5.324198504	4.648767829	5.408949969	4.651385122
SELP	6.996844539	5.923965657	7.392054688	7.415839054	7.322738766	7.787607413	7.676489303	7.560611771	7.257785433	7.05058626	8.012580106	6.073888365	8.150231632	7.808163541	8.023265485	7.325966947	7.978766885	6.979283841	7.728080932	7.23247465	7.174539197	7.526543041	7.451992907	7.168393385	6.706149306	8.026204353	6.570113608	8.325177182	8.075699216	7.262454886	6.898146987	7.467777382	7.329279407	7.662394657	7.150076429	7.258455649	7.129416248	7.80519627	8.131136273	8.052273841	7.927523075	6.725915933	7.333662566	8.021303583	5.594780436	6.183229389	6.602416314	7.444026614	6.35436194
SELL	7.218742331	6.151622992	6.289812997	6.758794508	6.037590222	6.680618414	6.733608985	7.97635841	6.858298962	6.915358572	6.39887624	6.31612014	7.172641474	6.950087227	7.413708738	6.301140739	5.928482293	6.619199223	8.284946811	8.854127231	6.755989079	7.662234999	6.443782565	6.440803411	6.672896721	7.703872919	6.488870121	6.935966767	6.18477124	7.256711404	5.578449732	6.507285664	5.578970912	5.041339839	6.929019973	6.869018505	7.142816396	6.787315028	6.672262493	6.244085509	6.962949651	7.023222265	6.835479041	7.16144599	6.803541997	6.224275256	6.975965776	6.56450762	5.7588566
SELE	5.355076002	5.655048081	4.909791307	10.420037	5.177817855	4.751032732	8.380093691	5.093360497	4.363951823	5.191468191	4.982687494	4.342742235	5.710432308	6.400847292	6.534394872	6.231702728	8.477615801	4.325249149	5.977305268	3.881173686	5.281321405	7.619884498	5.742281579	9.236547216	4.445253414	8.708363351	5.258354605	6.382955949	5.787487142	4.86710446	4.234382234	5.670616205	4.90144892	5.085749089	5.320433994	5.385030811	7.790803499	5.654981831	7.178423738	5.347075156	6.637010611	4.850433854	4.91336063	5.872796457	3.639327747	5.592261032	5.762540156	8.244427108	5.759521936
MYOC	3.55530192	3.795748523	4.415879134	3.533513019	3.547819647	6.056015477	3.655481174	5.903532133	3.670788072	4.210968504	4.647040322	3.69411198	3.431523637	4.610021952	3.786851397	3.592240164	4.099177873	4.108137965	3.269438499	3.743328317	3.959726884	3.681306719	3.450634605	4.399344559	3.502723593	3.531235714	3.896309901	3.733738092	4.391780951	3.892131625	4.038945362	4.174526175	6.142725285	3.28464893	4.674935152	3.409100955	3.735902827	3.674593479	4.36835523	3.80589441	4.647413755	4.052831652	4.436003723	5.735405166	3.905086335	3.541789599	4.218420166	3.694591993	3.672973605
SLC9C2	3.339196282	2.820588006	3.749844948	3.754261153	3.4611491	2.976790299	3.301497109	3.518373577	3.558127646	2.962339073	2.979166031	5.253894644	3.022214891	3.222677285	3.467028053	2.882924504	3.184803498	4.13523995	2.742558181	2.846778071	3.067018257	3.012023324	3.849711794	3.234463484	2.679515656	2.990933039	4.53954997	4.059236896	3.318244699	3.64652263	4.825191974	3.410789377	3.020036778	3.397541966	3.658327225	3.387617133	3.4338765	3.203245116	3.245973778	3.743352996	3.796199267	2.979427311	3.386115643	3.428985133	3.63853751	3.0230015	2.980700757	3.613033952	3.683525221
ANKRD45	2.90228167	2.990997643	4.297972271	5.16106691	4.660473764	3.418346444	3.724411347	4.688036287	3.759142399	3.580953636	3.35859366	5.342913484	3.297790222	3.235721085	3.842582762	2.855502552	3.545808582	4.483930163	3.408221813	3.584544668	3.45214992	3.345204786	4.482775576	3.846028385	3.296928346	3.196538031	4.901037344	4.609997363	3.879893977	4.782340393	5.314489175	3.457307372	3.375728259	4.543816724	4.853125534	4.783206321	4.398606607	3.670305051	4.464904185	4.465329973	4.14084723	3.195974234	3.677418859	4.198035916	4.794998862	3.661039235	3.312952083	5.040200134	4.093765383
SNORD81	5.761821905	6.185721984	5.61792571	5.030065872	5.03795022	6.165691827	5.899553782	6.20532722	5.563136447	6.00991818	6.491483064	5.691198258	6.400128005	5.522613511	6.276749978	5.863069528	5.531653907	6.047014204	6.075282575	5.899012869	5.302076882	5.545532996	5.993843928	6.018529038	5.614784934	6.173874081	6.264643034	6.259631761	5.775197603	6.019190853	5.529259995	5.831290836	5.863789951	6.487778245	5.915512305	6.06618684	5.985685148	4.834677596	4.88836177	5.41536439	5.696470523	6.179943382	5.254845151	5.375743954	5.807505868	5.74461079	5.422271844	4.553935862	5.489877781
SNORD79	4.838599686	5.476774915	4.542479257	4.874296133	5.121983025	4.781989617	5.62444778	4.87985681	4.608067816	5.006281033	5.089026192	4.921813699	5.649302779	4.931480596	5.406353445	4.692900461	4.807385753	4.877924094	6.044442555	4.857885433	4.835323347	5.080456128	5.065786803	5.622625606	4.591741897	5.837984168	4.892274012	5.12107353	5.410129798	4.901552085	4.665301645	4.837343824	4.861793784	4.667774925	4.850687316	4.847803687	4.961923067	4.291098534	4.362052624	4.292309445	4.952429876	4.978794027	4.476331609	4.923664794	5.146993081	5.899879126	4.28563878	4.3902105	4.706044775
SNORD78	6.97383172	7.401479075	6.801229875	6.545496855	6.091765913	7.154427434	7.267650121	6.587780691	6.668935759	6.933044565	6.837113148	7.05742466	7.620570191	6.734514793	7.488546778	6.778251296	7.576362588	7.12347909	7.412642149	6.731302184	6.441959625	7.070866337	7.178628054	7.277201929	6.134012763	7.148677765	7.291401942	7.398242289	7.013595256	7.055697939	6.407004501	6.190702745	6.211045833	6.343102637	6.177741727	6.549919273	6.913096284	5.800321568	6.206241625	6.264069345	6.790799595	6.946752	6.037661791	6.535756125	7.030127995	7.334667327	6.594035115	5.487027152	6.162308059
SNORD44	6.682382891	7.590567175	6.442408663	6.388785064	6.641337847	7.02727588	7.164777084	6.904784859	6.52819578	6.999736426	6.783979535	6.62879273	7.349392358	6.967232533	7.50725097	6.900506518	6.859123729	6.594475659	7.549175465	6.446962297	6.424265628	6.768182903	7.097067095	6.936488152	5.823527429	7.308511953	6.953681473	7.045805285	6.975685582	6.964495461	6.139531528	6.492608451	5.629221597	6.554861926	6.698533009	6.714434059	6.983796073	5.924337841	6.105396056	6.231765733	6.856483712	6.875182921	6.259804685	6.453964841	7.071467634	7.065858514	6.296354179	5.903348999	6.806008557
SNORD75	5.502059522	5.715144972	5.130449447	4.70210618	5.306762195	5.605635847	5.434027274	5.54266359	5.473067234	5.744365735	5.56847583	5.20305361	6.381337352	5.102171594	5.888758548	5.539430195	5.991618457	5.499520649	6.123026122	5.020154158	5.18400668	4.910237793	5.389987682	5.457919495	5.148881659	5.154950882	5.327983903	6.127616464	5.871453034	5.329351331	5.385913018	5.085846758	5.25575932	5.351320067	4.896818709	5.721461675	5.462255403	5.272886267	4.592961975	5.099534902	5.479533064	5.482054901	5.212717456	5.565971897	6.187085988	5.554625782	5.3551625	4.900129662	5.715843695
KIAA0040	6.225284266	6.837345975	5.820193231	5.90832122	6.025940929	6.466228234	5.909233967	6.145411911	6.328325049	5.864525475	6.136100026	5.833981479	6.5756879	6.857743684	6.198780239	6.47674578	5.914899973	6.440098433	7.022450188	6.288003211	6.037576769	6.190880461	5.924715896	6.336601168	6.102231032	6.575654444	5.787328136	6.190014418	6.062858198	5.889374921	5.57606591	6.834768395	5.748334967	5.964856442	6.430031726	5.979069519	6.621780201	6.76731831	6.499147642	6.570109669	6.133171721	6.676771675	6.048860502	6.207290308	5.297755971	6.097297745	6.467300448	6.452688469	5.170843124
TNR	3.666640721	4.629995972	3.562019268	3.525358395	3.734901144	3.792578569	3.504782571	3.842211006	3.887831516	3.860342261	3.698290309	3.922150965	4.922261222	5.157093771	4.090237701	4.312334484	3.836968211	4.693111992	4.257530888	3.933788596	3.847476591	4.485972159	3.640231946	4.147624978	4.379103045	4.371288275	3.490597916	3.545033787	3.515625448	3.731501583	3.790140655	4.946881055	4.011173169	3.635065591	3.880131629	3.884015945	3.883845752	3.707047768	3.966434466	3.894626068	3.810045804	4.382723729	3.743853485	3.987168492	3.508176491	4.335275103	4.434912106	4.017700657	3.616686322
ANGPTL1	5.304677584	5.456641328	6.152271671	5.489486843	5.640357588	7.628340726	5.222668977	6.726029804	5.551448924	5.673226086	6.425022774	4.387189587	7.154263537	6.681601353	6.371668465	5.863841621	5.841521275	5.873213047	5.942517603	6.161014966	5.267217608	5.382435829	5.163021769	6.496433019	5.621135912	5.84166958	5.547485352	5.712845154	6.187946305	5.752609305	5.804204632	6.06762628	6.52915453	5.04710636	6.001662716	5.152441743	5.658687876	5.366357585	6.337592933	6.730325419	6.100407908	5.390116041	6.293124094	6.616369859	5.068681781	5.083547169	6.022664171	5.149061059	5.30133155
ABL2	6.486771587	6.879374471	6.194708393	6.99743007	6.525207024	6.593543551	6.649518651	6.193188913	6.695543625	6.487369643	6.36956551	6.330217214	6.684635388	6.567314013	6.624072549	6.641609616	6.342121868	6.508292084	6.759169569	6.684575406	6.374952995	7.055267067	6.532632371	7.066337383	6.626886176	7.798081183	6.61874292	6.664736581	6.518079351	6.347294076	6.426003673	6.30222137	6.369132378	6.258618516	6.173108068	6.540248892	7.482183173	6.526593505	6.78491607	6.357746649	6.494047524	6.523857687	6.170392909	6.504122333	6.30703363	6.446119607	6.403904452	6.644084988	6.423259265
RGS16	6.360584377	6.608895047	6.264951655	6.716838901	5.89795937	6.427702624	6.499566002	6.087464471	6.494192289	5.868089673	6.267875494	6.047494661	6.589184117	6.477090918	6.064291758	6.83247141	7.03992264	6.254206064	6.471262639	5.284156105	6.084301914	7.012006226	6.126589889	6.28748144	5.682771281	6.405766884	6.044084967	5.69671611	5.856825199	5.619862985	5.617839329	6.086284982	5.985371813	5.500947167	6.030730308	5.98317304	6.993628162	6.041145463	6.466845044	6.269834006	6.071785867	6.710957592	5.862169588	6.476886531	5.731560163	6.014626112	6.845265841	6.407881794	6.361618894
NMNAT2	4.777170143	4.371965916	5.834342108	5.221712378	4.867864256	5.600463938	5.31186013	5.089868258	4.800917119	5.406828848	5.639301922	5.360668089	4.992578849	5.002363163	5.458865704	4.553731737	5.050993814	4.87197592	4.518700701	5.641656358	4.802238505	4.474244698	4.713251587	4.377558586	4.762099442	5.056881995	5.76055091	5.498674487	5.055677991	5.203838107	5.662656195	5.025880767	5.599986914	5.543104676	5.244645304	4.897967428	5.401785158	5.039301927	5.314522719	5.009247768	5.458854064	4.30858318	5.880416853	5.584363821	5.325678632	4.66516151	4.836894751	5.617665981	5.600842232
NCF2	9.318129447	9.060589195	7.771897257	8.170284498	9.687905759	8.515812066	9.239508576	8.452063857	8.969259151	8.639024613	8.094345318	9.308512074	9.038488792	9.060824963	7.990144328	8.361420531	8.572685137	9.120189133	9.565335936	8.436165512	9.765912014	8.571700009	8.186858199	8.284743703	9.749990112	8.658752224	7.788941863	8.660088754	8.415633099	8.309099569	8.138294507	9.030772965	7.637456287	6.187553489	8.802828049	9.393667043	8.980173871	8.787845349	8.940485135	8.68605115	7.848793285	9.256206257	8.451701102	8.800241311	8.35106053	9.35904113	9.13943606	8.561340924	8.794710654
APOBEC4	3.299630667	3.209298642	4.028210005	6.435291148	5.872031726	2.957080759	4.2315824	5.889614348	4.51065442	3.37485325	3.451118612	5.811726985	2.977078798	3.220493383	3.573078001	3.325832121	3.516242207	5.065944191	3.428905558	3.915307741	3.661516802	2.956744146	4.694124	4.231795116	2.832034537	3.572895961	5.154153916	4.78616375	4.288210232	5.350288779	6.747147716	3.943179953	3.289698207	4.816362048	5.820212876	5.786433888	4.039876654	3.991160896	5.872157021	5.211020203	5.128077274	3.048534851	3.600161727	4.670930298	4.716165223	3.637791889	3.300448311	5.94385224	4.253730611
COLGALT2	4.80093202	5.193910982	5.026507687	4.850666528	4.175869416	5.543607259	4.563342288	5.149513236	5.134698336	4.687256655	5.045819559	4.319920281	5.098842443	5.514488517	4.668267196	5.363884689	5.605811748	5.061372292	4.555085167	4.872804654	4.984513916	5.206657162	4.670761029	4.758316497	4.713390235	4.835826738	4.403588255	4.804133501	5.206071272	5.110523455	4.835921881	5.131428485	5.248402862	4.288225454	4.570775019	4.323164938	4.69319185	5.251591219	4.652967564	4.746415665	5.303309715	4.50112612	5.115490192	5.090092412	4.424169154	4.236867545	4.976381235	4.665146559	4.829168163
NIBAN1	8.293734056	7.732433901	7.975395539	8.359597286	8.248135389	8.187095483	7.818514422	7.955256935	8.222808034	7.988561679	8.747491538	7.99132914	8.691854008	7.790602144	8.184148636	7.887312824	8.05498521	8.550302771	8.029752844	8.182152131	7.982584039	7.943856446	7.858276979	8.600594466	7.797003702	8.346209481	8.061301175	8.259496037	8.131385465	8.141256592	8.169117827	8.330866921	7.794572094	8.042202215	8.004586979	7.816041974	8.276951575	8.722802863	8.47314213	8.47467877	8.311818179	8.28553851	8.14622746	8.245077879	7.701336128	7.627407389	8.043309316	8.63850177	8.611176867
PTGS2	7.003872948	7.782858137	7.27312269	8.262115714	6.549407667	7.710245506	7.917762195	7.208346129	6.770825819	6.976569595	7.212969806	7.143536236	8.142132981	7.020883227	6.73639157	8.151958046	8.725066393	7.844199279	7.556613389	5.492344422	6.048271302	8.686117679	8.024893028	6.993838465	6.327693953	8.545497058	8.199407123	7.756558379	7.715049948	5.844910522	6.319107498	7.285103416	6.128613919	7.190182739	7.834620001	8.022805299	8.993454647	7.269006709	7.006738948	7.630058065	7.302269966	7.378043718	6.339597833	6.845178794	6.431105014	7.900917198	8.803546739	7.574596864	8.005775118
BRINP3	3.578042645	3.73436988	4.492976736	4.544957204	4.136478705	4.890642827	3.699697304	4.373440061	3.651798721	3.753232646	4.447942096	3.712174769	4.926667991	4.140949975	4.372689218	4.109844937	3.652341363	4.217699012	4.407469126	4.278079765	3.562179658	4.090827164	3.387218505	4.537167233	3.363952265	4.338169356	4.264704972	3.964869785	4.432780943	4.031252972	4.316253639	4.042436269	4.749745528	3.652474167	4.284357732	3.319148362	4.290966498	4.45793111	4.586900461	4.404366252	4.292072028	3.974025762	4.635998889	4.136847881	3.551716412	4.129342256	4.061867315	5.000957785	4.808071314
B3GALT2	3.551920398	5.461529707	4.38205187	4.125572721	5.085333493	5.039356395	4.830768268	4.184956814	4.523468102	3.795297873	5.326521762	3.799913337	5.685336694	4.718345717	4.66379091	5.512895068	4.110099336	4.80212447	3.583423574	3.691772694	5.579893339	4.057669506	4.024457415	4.745262311	5.667255372	4.256475906	3.868957056	4.372097044	3.910415257	4.309815022	3.942469495	4.962233919	3.869548032	4.239598595	4.636494363	4.17360368	3.978262712	5.082147649	4.758178249	4.514303399	4.580272874	4.516047696	4.509926827	3.97695843	4.051596745	5.497230382	4.846553231	4.029339856	4.199417004
KCNT2	6.002523092	6.379204829	6.708476939	5.679784964	5.678738545	7.593603619	5.598360386	6.835683901	5.784375648	5.925013769	7.227067082	5.165762339	7.211933982	6.323943412	6.703270697	6.56590771	6.775316881	6.602835669	6.874219168	6.321672293	6.173678753	6.813376674	6.188073604	6.835936162	5.94499649	6.147267376	6.498022753	6.624544837	6.184376395	5.613901276	5.778558589	6.423356127	6.888494885	5.257109563	5.830999911	5.338383147	6.048226569	6.017191499	6.019851696	7.092448312	6.49115534	5.867451158	5.895515029	6.757289893	6.289156503	6.26849294	6.424477441	5.017040559	6.208225602
ASPM	5.834689457	3.444402546	3.676771328	3.540601344	4.643346042	3.436782087	3.699823891	4.049593953	4.160259568	4.354801464	3.786156709	4.164241171	3.942209802	3.883982977	3.695445592	3.890616181	3.347478883	4.207330782	4.446491977	3.635695746	3.959169013	3.925092926	4.009673306	3.82710811	3.82747019	3.46984148	3.814965032	3.925075827	3.779354357	3.901252631	3.644935321	3.89477472	3.958753949	3.344778479	3.854387126	4.452375515	4.162298939	3.825710697	4.440995733	3.921883708	3.735077731	5.003700624	3.362543636	3.620525557	4.212457168	4.373611901	3.790926751	3.47566039	3.928999189
LAD1	5.749588953	6.417294246	5.329917857	5.555621086	6.075549259	5.08879008	6.100747232	5.972960162	5.776440089	5.796958951	5.307614589	6.155728904	5.805345395	4.982503348	5.786875582	5.779919717	5.563548995	5.156337351	6.01649387	5.088210574	6.012209206	5.799433948	6.064624724	6.149379299	5.746412881	5.741683817	5.357872485	5.528865523	5.802971034	5.537754723	5.767144942	5.6561989	5.026433352	6.223171231	5.843251234	6.556572961	6.089687883	6.077070573	6.270757543	5.689808897	5.930427922	5.752994151	5.914208219	5.916235042	6.167320411	6.278250238	5.937708956	6.153183385	6.004038474
CSRP1	9.157426243	9.18757251	9.70936214	9.740134101	9.330909118	10.09176343	9.261122826	9.784580561	9.623275151	9.710976927	10.07367118	9.562037451	9.980193766	10.02293797	9.991452224	10.42687378	9.727229616	10.11925856	9.544129662	9.739451907	9.913575769	9.944872929	9.371290788	10.28601424	9.929750409	10.23609066	9.477200741	9.994120604	9.80705095	9.896788356	10.01029431	9.977420689	9.594070284	9.444731389	9.775563354	9.597228892	9.513287188	10.38339512	10.1166927	9.929944459	10.05414156	9.32374946	9.918629232	10.09834948	8.515971673	8.918129704	9.861194025	10.17487035	9.999754744
LMOD1	5.525955111	6.828287627	6.641272594	6.914125567	6.474747898	7.475603217	5.970355805	6.85781925	6.62303831	6.374947225	7.638154454	5.810375742	7.198118847	6.323696789	7.162341805	6.837251187	6.89165028	7.316257962	6.075429763	7.200648855	5.767745895	7.145319848	5.84674606	7.778017433	5.724180306	6.959333515	6.859446821	6.628148811	6.709681691	7.258264417	7.486914868	7.433906023	6.93987678	7.075043319	6.777943684	5.912495462	6.543960999	7.675770948	7.26158155	6.667786542	7.241053095	5.718304997	7.371985264	7.184423066	6.417335542	6.232694299	6.508482923	7.728164215	7.949411431
PTPN7	6.010127569	4.490118824	4.677444443	4.724733174	4.380661143	4.523045337	4.402631365	4.916797914	5.007676137	4.896556969	5.151058404	4.684062213	4.526393556	4.400629244	4.94006813	4.72181728	4.660867777	4.821680391	4.432291529	5.096443796	4.662332013	4.828749307	5.161906882	4.389904458	4.897507391	5.282671167	4.869626206	4.606168774	4.705077872	5.578366921	4.740474853	4.541879235	4.610556729	4.339382062	4.518463377	4.915631071	4.889199885	4.618834056	4.637679799	4.415517318	5.060680623	5.70214065	4.658481095	4.758892048	4.81039336	4.70678564	5.104623265	4.383255638	4.72315498
UBE2T	4.352291946	4.008000918	4.031015543	4.592920236	5.333849746	4.233195129	4.354729658	4.765525234	4.510712573	4.573426192	3.847505627	4.552302623	4.220539136	4.354729658	4.560522226	4.261252611	3.957461913	4.0675979	4.74496002	4.234516578	4.450005892	4.367656257	4.704535954	4.027791993	4.180405532	3.998152819	4.016117875	4.467796088	4.460426948	4.249533179	4.711852173	4.452110013	4.084727307	3.997659641	4.397378104	5.956472581	4.45380085	4.324508697	4.545483904	4.1099342	4.263138027	4.395952758	4.662523348	4.400223657	4.221137835	4.087875359	4.356969857	4.552866384	4.210402625
CHI3L1	7.898257808	8.234143656	7.663670884	7.668305017	9.135323389	6.648361648	9.283281293	6.295824958	7.137849401	7.829120073	7.173454005	7.129305536	7.056304588	6.666837046	7.80214921	7.708510684	5.299834425	6.519304185	7.542822202	7.508606917	8.017121579	9.365043112	7.188217904	8.284321944	7.760245409	8.621686976	6.99520976	6.817608182	7.855754185	8.736935569	8.398819326	8.229679027	5.390585203	4.780059484	6.863359204	8.200863997	7.438529726	5.386746782	8.815000537	6.646200909	7.932565113	7.907194583	7.222140769	7.880191796	7.059539555	8.112033357	6.896284416	8.378938844	9.283147938
CHIT1	5.476569748	4.492992092	6.996238396	8.408039827	7.190806965	4.83783392	8.424345912	4.675487764	4.445393322	6.898559347	6.71917547	8.865678696	4.963909913	4.610512233	6.347979314	5.386955847	4.471337473	6.993807302	4.522846385	10.18767632	5.508471534	5.291125117	4.898321033	5.980043982	6.102130848	7.201582102	8.206838608	5.153284942	7.789626154	6.892472011	7.866636028	5.118845882	4.510671861	5.272816757	7.198308573	5.84828276	7.198093177	6.413244365	9.324343479	5.91978104	7.712816743	5.830692453	5.289970859	5.758169912	6.043499155	4.802295128	6.887644846	9.408164091	9.118878781
FMOD	7.296183434	8.124279725	7.72887855	7.302639354	7.01032337	7.694715173	7.063814153	7.540635506	7.400892582	7.719244248	7.794206375	6.465687525	7.526827128	7.984229421	7.674566084	8.185122136	7.630288856	7.252514131	7.944500982	7.803850345	7.328742734	8.013740447	7.266955608	7.502738268	7.879395872	8.249979844	7.608073646	7.616789271	7.544974345	7.634673289	6.995886053	7.402464741	7.971338841	6.684168356	7.287012502	7.277050114	7.217441077	7.322894682	7.628060497	7.341330939	7.564861609	7.190791927	7.424833896	7.948375134	7.708773588	6.637042132	7.446150493	7.548898544	6.587395781
PPP1R15B	8.015487015	7.939644811	7.794995588	8.485238584	8.006773891	8.005855705	7.976315335	8.045821817	7.976254272	7.71825713	7.74955523	7.91570795	8.111219684	7.966251987	7.778432919	8.149117579	8.201379413	8.066044492	8.45265926	7.883080649	7.84261495	8.964017543	7.972311608	7.929973497	7.786613814	8.56363568	8.196467649	7.808329248	7.757003541	7.840399395	7.711147981	7.933607224	7.34441063	7.277792419	8.014444128	7.865036228	8.893033867	7.892179807	8.101809868	7.88963358	7.884318148	8.292855983	7.595871077	7.692994401	7.41768531	7.796555152	8.256358555	8.145280176	8.007519484
SLC26A9	6.270330964	6.089635467	5.170023091	4.754711533	5.927319893	6.444655227	5.966161496	4.862873555	5.483809369	6.488089892	6.367671778	6.423735227	7.10736742	6.034861341	5.62865589	5.894557756	5.331420267	5.980221767	6.068818931	5.090592086	5.751356466	5.925191994	5.411633389	7.374215224	5.794762078	5.599538175	4.703460498	6.130318073	5.989063767	5.032651921	4.630743964	5.596252854	5.183601696	5.016409126	5.599479874	5.735988233	6.922311601	4.817571029	5.513011241	6.455892764	4.924555985	6.588082438	5.569216053	5.466749285	5.451750225	6.378432571	6.043034417	5.297622225	4.249239125
RHEX	5.596292056	5.472661508	6.40386607	6.181734542	6.474884962	6.413743415	5.598730833	6.393874651	5.714486925	5.455196659	6.605936499	5.54884608	6.285392918	5.738398573	6.056602214	6.13850625	6.391668525	5.769699827	5.982386069	6.350349121	5.593385635	5.862459689	5.793578704	6.391835313	5.552256023	6.091663195	5.458151738	6.332178891	5.986025971	6.347000093	5.942120248	5.877331888	5.74199489	5.631362597	6.235452979	5.52573078	5.499620432	5.753684363	6.491138259	6.311172691	5.790165221	5.257710954	6.716607939	6.402031596	5.591525902	5.138833846	6.39885445	6.090255206	5.83505238
IL10	4.214232798	4.073839178	4.010895966	3.984588852	4.007421392	4.167046741	4.074301817	5.127476531	3.972063049	4.303530237	4.043052477	4.189677137	3.931674827	4.002131622	4.123405767	3.822885664	3.633313711	3.830876359	4.545042968	3.95931775	3.845905797	4.241338292	4.144162887	3.708586669	3.810653604	4.097167452	3.759519043	3.89855559	3.769646699	3.751059136	3.821673808	3.868788414	3.580604849	3.680429896	3.572903072	4.102651971	4.282237052	4.546800496	4.187369189	4.084572001	3.944038637	4.198583168	4.286036903	4.11036898	4.181071567	3.534771745	3.985424958	4.029551364	4.009999045
FCMR	5.47437159	5.002527893	5.375024595	5.680778765	5.190898739	5.311024263	6.050247264	5.88846704	5.628802314	5.918162425	5.557710031	5.544720033	5.190891246	5.110875554	6.090515721	5.284402999	5.214122186	5.32421377	4.850162143	8.771487895	5.297710546	6.068223364	5.455220985	5.116908435	5.222107591	6.562531126	6.22498504	5.476295716	5.282090999	6.99493736	5.187781112	5.071118675	5.392777666	4.625786463	5.590473165	6.078705692	5.648528019	5.446887555	5.828592437	5.218281749	6.336175673	5.653346542	5.376578558	5.301029252	6.21859288	4.716334704	5.705654372	5.526836079	5.762069477
PIGR	7.98656957	8.63120489	10.0389151	11.06196616	10.30107411	7.748146761	10.94004566	9.709860922	9.442821368	9.152208235	8.340831564	10.60454239	8.661335759	8.639435954	9.314361045	9.156019786	8.958488195	9.562286059	8.652280997	8.943310631	9.465999458	8.080187343	10.31967681	10.06737909	9.301406109	8.590986334	10.47677801	9.74304459	9.913993315	10.70548972	10.58772516	9.555207971	7.464453245	10.72603714	10.15273649	9.827296289	9.915746146	9.835769779	10.29986509	9.659708827	10.57745153	8.500031701	9.012995584	9.700711986	9.684261733	8.870829173	9.001029479	10.89433049	10.08006938
C1orf116	8.376926737	7.422217916	7.752743876	8.040680396	8.900022417	7.811897446	8.054105082	7.177616235	8.381177274	8.763949273	8.129723795	9.145538528	7.767077607	7.50255539	8.127490002	7.615545966	8.347158623	8.182090622	7.260571097	6.153278102	8.230483393	7.388129206	8.498498794	7.819976037	8.418709438	6.377689991	7.023210093	8.554603329	8.775183795	7.051143539	7.546278795	7.73453266	7.791921248	9.360806335	8.472526166	8.577344863	8.411449771	8.362494923	7.901401852	8.701207464	7.700718167	8.455393713	7.8976108	7.850687038	7.664407754	7.862692253	7.927236426	8.79430422	7.60173483
CD34	7.940320604	8.825237512	8.538537255	7.495951997	7.417700638	8.622708865	7.389712745	8.482963698	7.865209189	8.588282935	8.619122549	6.654466502	8.398807658	8.412640296	8.439058919	8.388758856	8.88218577	8.21980102	7.574676045	7.789382536	7.948107756	7.851743452	7.391846897	7.682957577	8.080502009	7.890375283	8.103006956	8.134345396	8.40974212	7.911365022	7.779823758	8.351241953	8.895300934	8.436709443	7.52263519	6.969697661	8.29228391	9.020043517	8.049112833	8.696326006	8.936489825	7.680939213	8.287688486	8.561594079	8.494109391	8.300746805	8.088358921	8.183660136	7.844444788
PLXNA2	6.845498975	7.326556282	6.503280798	6.639542884	6.988248544	6.858193778	6.938551639	5.854049087	6.887427822	6.859921216	7.069011598	6.935897135	7.400988994	6.895791602	7.022296449	7.375895607	7.185475183	7.09404314	6.865750518	5.797466956	6.289170651	6.783868863	6.844685326	6.960025018	6.513173766	6.4119597	6.50608927	7.079862256	7.046670521	6.357683329	6.726361544	6.714674949	6.742365964	7.447403157	6.262432615	6.653448165	7.556236133	6.879696591	6.637958357	7.005118796	6.854747557	6.835032038	5.984458715	6.628907943	6.092659955	6.29656788	6.934616029	6.830253902	6.358068679
LAMB3	6.640729194	5.341861193	6.572701234	7.291095555	7.0725778	6.233069029	7.24060404	6.926679921	6.796113887	7.21470552	6.21841079	7.243220506	6.247014096	6.231972325	6.769123797	6.783970652	6.219890685	6.154283267	6.378605729	5.65947963	6.552203808	7.050274018	6.844369287	6.358365677	6.426356192	6.150684103	6.774951473	6.863992964	6.859911631	6.496989112	7.159550292	6.447950781	6.243613543	7.884075115	6.487808072	7.382076023	7.229173825	6.88470933	6.811914532	6.667099644	6.931650729	6.68503426	6.281726191	6.148429702	6.060008506	6.236085346	6.303749687	7.312586517	6.881781948
IRF6	5.560971748	5.735850795	6.453048461	7.628181442	7.152353377	5.486687284	7.446765157	6.72996351	6.283431924	6.394231534	5.226681992	7.497072912	5.482953427	5.185447264	5.995604579	5.756008033	6.102575984	6.341811479	4.908946489	5.387118461	5.707267043	5.533023047	7.381175327	5.990181342	5.046115975	5.383096286	6.790603184	6.452691435	6.622314896	6.494997975	7.998455704	5.785774366	5.211235491	7.840146829	6.990340974	7.211407238	7.087717953	6.492977539	7.076225057	6.178129915	7.225530765	5.41207274	5.585868422	6.169063396	6.700569009	6.362109646	5.562224655	7.831970871	6.780076896
NEK2	4.541957062	3.591391296	4.005386776	4.521995963	4.586450385	4.030439602	4.170141062	4.390764075	3.857996138	4.313216363	3.655399683	4.573125681	3.758928508	3.863689679	3.822079239	3.786363003	3.958609699	3.798884461	3.953337303	3.721667576	3.715329354	3.797371174	4.487922749	4.005371488	4.009779175	3.996348325	3.696818887	3.908089211	3.774345631	4.086404419	5.055960238	3.688414862	3.595532783	3.715217482	3.984362328	4.685366653	3.777837687	3.749903115	4.634895382	4.280266289	4.10075183	4.292546728	4.005402877	3.937331582	4.664037282	4.372946109	4.034249449	4.30107149	4.205592334
PTPN14	6.786208361	7.187555677	7.205469507	7.211032569	7.320359602	7.342930606	7.367443984	6.724763407	7.230592884	7.18316147	7.664789387	7.166680123	7.393529285	7.033591479	7.47482585	7.243956632	7.836150925	7.397421818	6.984071323	7.058772185	6.580691095	7.521734471	7.205764273	7.226083792	6.634408128	7.45361984	7.466888997	7.339779323	7.303482443	6.799896721	7.220313084	7.170519937	7.326863816	8.387700513	6.763394948	6.932615259	7.560451385	7.899808026	7.235326114	7.753971587	7.579701624	6.635391657	7.067110161	7.446305016	7.140252644	6.807472765	6.981343633	7.45965347	7.263299968
ESRRG	3.154790454	3.185999409	3.587180129	3.893075918	3.74996143	3.400572997	3.388848283	3.676041795	3.528060169	3.005066708	3.492922197	4.087632616	3.282481451	3.422799921	3.240977537	3.308668611	3.076350158	3.610228458	3.172645697	3.314668024	3.357255784	3.038215948	3.744311115	3.829021592	3.255657086	3.254559125	4.306012066	3.660627554	3.210039734	3.697070906	4.081579997	3.533231857	3.614646111	3.638616733	3.847229647	3.713371932	3.327019428	3.572716798	3.714685948	3.724728032	3.71687514	3.105569292	3.510369818	3.318409828	3.487638072	3.751658959	3.398698931	3.712978388	3.468763657
DUSP10	6.258732204	5.638856896	5.793782791	6.250732863	6.542835811	5.989630729	6.408033001	5.64626067	5.997752365	5.458901845	5.993647184	6.185458163	6.2803933	5.223690498	6.024852371	6.059328279	5.473853023	6.008881036	5.704101736	5.59488555	5.851854276	6.138382397	6.316389682	5.683985074	5.648012906	5.538279724	5.859273903	6.388414721	5.918130745	5.683184672	5.859159953	5.714883693	5.483349759	5.432821723	6.100334802	6.273219911	6.531861128	5.690768148	6.22173716	5.626127642	5.941971541	5.97502951	5.401757283	5.451181041	5.651430178	6.182487729	6.349499507	6.215353854	5.547770592
TLR5	6.161136598	5.950065051	6.229466804	7.001097696	6.689251128	6.441820555	6.662815855	6.590226514	6.243387798	6.333775256	5.839287305	6.734986493	6.048448562	5.786899329	6.023203307	5.958757779	5.687279767	6.599230079	6.304524898	6.32877058	5.963820104	5.740067688	6.402450431	6.355653492	5.926958444	6.031495779	6.47408585	6.183807436	6.072999202	6.474054968	6.948494791	6.009045495	5.900115829	7.091970077	6.364120027	6.515361407	6.363062993	6.233274856	6.765367092	6.525297477	6.640058859	6.407899983	6.092920729	6.357142834	6.416566397	5.925440641	6.096622283	6.536524864	5.792873986
SUSD4	5.097470728	4.862639659	6.027765623	6.661928727	5.969992285	5.035172251	6.669646777	5.756630646	5.317694586	5.48689645	5.49407728	6.619251581	5.212055006	4.829824441	5.551367788	4.740318543	5.134783849	5.417295642	4.72763357	5.116574243	4.94930266	5.245156049	6.187379117	5.320171651	5.155710707	4.682358438	6.301679386	6.225980272	5.611815464	5.907774549	6.370572347	4.856141047	5.161037362	6.878143264	5.668928301	5.67803092	5.600271928	5.493258876	6.443765084	5.946882241	6.164170435	4.868103569	5.196532431	5.533583919	5.652674776	5.400956447	4.941833037	6.250333758	6.060030508
ENAH	6.937537958	8.630524374	7.546504086	7.433140287	7.420356195	7.507579239	7.861228597	7.330824887	7.770085534	6.913949148	8.118554099	7.261393462	8.25590192	7.527707827	7.844342129	8.023996443	7.953505139	7.834705454	7.90022039	7.130983541	7.54143576	7.489505097	7.523713202	7.662345556	7.430207323	7.567155369	7.598032562	7.888419986	7.837007083	7.385568154	7.817770292	7.532210723	7.660297429	8.094477145	7.279801104	7.520964614	7.662490889	8.0214949	7.883223104	8.185960177	8.183330326	7.036179198	7.38816665	7.624444517	7.59942203	8.412135268	7.526418557	7.860369501	7.675508683
AGT	4.662496656	5.189094616	5.309341241	5.067298952	4.290484555	5.349311453	4.689352842	4.804654343	4.80119015	5.387626145	4.716640869	4.300216369	5.069342778	4.909330085	4.698694747	4.914193266	4.86947429	4.477343335	4.931575533	5.806758204	4.360188788	5.413760885	4.966226949	4.842258486	4.695379596	6.004424154	5.407864868	4.618428724	5.001632404	4.720876468	4.889851676	4.459342054	5.550641845	5.128486402	4.624626833	5.048478194	4.611323667	5.089778764	5.331892351	4.765311926	5.022492466	4.39807674	5.046255752	5.247860354	4.578784811	4.46019367	4.611123329	5.150622906	4.141206836
C1orf198	7.491697406	8.19467492	7.373042241	7.426408214	7.715821579	7.979507547	7.455329845	7.1916628	8.20607241	7.545168291	8.215061336	7.911345888	8.100735248	8.39877985	7.729903537	8.479896291	8.325997727	8.449037299	7.629342146	7.423350857	8.082101132	8.218196605	7.331075643	8.045722151	8.333689021	7.508802716	7.36398679	7.774040137	7.696814633	7.279891704	7.252734239	8.294670239	7.889980996	7.761550081	8.062762445	7.43983127	7.809260576	8.339488532	7.492224792	8.244036164	7.565604827	8.014755393	7.772403341	8.11325516	7.182734195	7.82968329	8.212373749	7.767675789	7.659927317
SIPA1L2	6.764393602	8.631112109	6.943809744	7.242312124	7.197595675	6.99894452	7.435571491	6.776853681	7.264037838	6.874875768	6.953728208	7.134864167	7.60698542	7.851822615	7.170206967	7.593464604	7.079876583	7.265549923	8.636466435	6.719507293	7.142591371	7.028582414	7.016377992	7.180336601	7.289386231	7.019951609	7.179550227	7.16636887	6.896460337	6.838186443	6.777595587	7.475429325	7.138674773	6.887886123	6.52777751	7.398242609	7.288432221	7.660087116	7.252484816	7.432868493	7.275714177	7.302692829	6.46465618	7.337306162	6.817655079	7.426358009	7.504739081	7.052984639	6.853582481
NID1	7.298541219	8.682963785	7.402484536	7.509885256	7.383629982	8.153426009	6.58969399	6.93580037	7.772080108	7.573003801	7.788275602	6.015399942	7.937551662	8.37711795	7.639603071	8.54357994	7.917968185	7.899925007	8.74847292	7.859593717	6.963297282	7.942934681	6.876961901	8.252381876	7.314700057	8.134922393	7.394598179	7.725218268	7.565311876	7.901463572	6.956807963	7.945885536	7.769145556	6.883671655	6.53966814	6.821331944	7.779292071	8.631513763	8.001412618	7.692288153	7.742298106	7.658942486	7.122330401	7.654951789	6.672630195	6.614417836	7.853510092	7.859659314	7.153182653
MT1HL1	5.597640987	5.217562062	4.97777603	5.72638939	5.05959589	5.033588757	5.31061602	5.607935775	5.348739676	4.992157696	4.746252735	4.910645649	4.795145277	5.19131835	4.742493605	5.295845193	5.057091649	4.855593585	5.969527512	5.597988912	5.196810273	6.241028588	5.28661604	5.743996225	5.022241484	6.164308096	4.849850679	4.74780827	5.2417459	4.420972559	5.135822877	5.222541171	4.736025742	5.570962204	5.142207493	5.083412937	5.692223551	5.275284141	5.452576856	4.589709105	4.883274513	5.893468814	5.160135708	5.229622663	4.740377928	4.588624498	5.202736717	5.652852218	4.867019543
GREM2	4.93778069	6.307468577	5.883834742	6.090429917	5.130630711	5.646448632	5.291110534	5.478020209	5.316547678	5.541157556	5.360023055	4.780879956	5.811545298	5.189630696	6.235471537	5.49867436	5.661944158	5.411196964	5.592371922	5.424709647	5.390711733	5.283536815	4.967633603	5.277010675	5.329207236	5.284497289	5.305863031	5.842907772	5.727885609	5.996984115	6.021976452	5.414046188	5.480736798	5.784588803	5.597505701	4.953747621	5.74192075	5.979933583	5.586085832	5.519392412	5.796569322	4.990985305	5.496016951	4.892728934	4.794863393	5.254635717	5.308012606	6.147825985	5.797929751
OPN3	6.228165934	7.004699042	5.941391398	6.063867976	7.149115158	6.476584192	6.667805879	6.370969717	6.526926111	6.595031031	6.454243648	6.409290186	6.919798963	6.92807342	6.380409117	6.80576485	6.398908828	6.914992775	6.866391243	7.169942629	7.429716428	6.770102083	6.128175028	6.763717823	7.829788835	6.34973842	5.789510648	6.281056229	6.703858106	6.263187582	5.925277683	6.753071549	5.90508895	5.429409521	6.824977822	6.837514802	6.67712783	6.631341422	6.706593006	6.725174669	6.108640128	6.594647825	6.326258533	6.372200295	6.222433116	7.60354618	7.001394454	6.269822014	6.010559828
CHML	5.590465746	6.34925113	5.575657946	5.956142327	6.280148913	6.436790057	6.401257842	5.730883045	5.895659839	5.838204184	6.31455959	6.195747393	6.878549104	6.279438556	5.97398753	6.328989842	6.553175533	6.67683309	6.311662379	6.084032875	6.245010566	6.287000142	5.794353446	6.76535409	6.433818785	6.134635692	6.3191077	6.353672542	6.146600637	5.83874797	5.819451788	6.209804927	5.401685787	5.850828984	6.358347609	6.499756428	6.455165228	5.769154761	6.020924277	6.749801382	6.291884425	5.964922357	5.80106693	6.068226987	5.717055469	6.769897732	6.71552024	5.105509198	5.627283418
MAP1LC3C	5.579978693	5.691703524	5.115316474	5.087035153	4.978393875	5.202756886	5.171093594	5.204295091	5.48731974	4.977494061	5.161377095	5.155230396	5.232198408	6.131710527	5.108918707	5.822901074	5.521069932	5.14110199	5.187160879	5.253999521	5.975073443	5.361115727	5.215008508	5.217939586	5.747559714	5.683493575	5.037418823	5.090269729	5.336364243	5.562827552	5.184239137	5.894201694	5.091018613	5.100221477	5.618760124	5.119959641	5.748957004	6.547276278	5.259896185	5.076014834	4.974552193	5.141630923	5.481225585	5.59495209	4.97186781	5.042626706	6.200601887	4.922716688	5.469077512
AKT3	6.518813246	7.316766063	7.021070682	6.487336525	6.759545063	7.433087939	7.081406683	7.164779142	6.899312737	7.059876196	7.71873561	6.312350165	7.837126088	7.221237462	7.57467689	7.166823953	7.559735046	7.473325199	6.893749715	7.35852305	6.845915172	7.08402759	6.302860391	7.213138645	6.986804354	6.992580607	7.064267646	7.263503672	6.962707938	6.91880589	6.610833538	7.328147481	7.475041888	6.995175325	6.932981712	6.510745993	7.043432946	7.460290338	6.815145635	7.476782257	7.474045371	6.942745929	7.179483858	7.003207555	7.400855488	7.614821898	7.230145575	6.751562515	7.043573561
AKR1C3	6.717946035	7.579678529	7.74209736	7.832316557	8.469047425	7.671550013	8.018030567	8.163025699	7.04622353	7.039014811	7.106785484	6.954094643	7.533196033	8.115389528	7.400215723	7.09095259	7.24547067	6.995908629	7.793826907	7.349888318	7.864914343	7.920656365	7.23649402	7.793679913	7.826430424	6.955618763	7.892829639	7.724260631	7.638960479	7.656275853	7.749939734	7.893401852	7.056034278	7.741915698	7.893457109	7.490697459	7.355619152	7.530084479	7.516141167	7.36241503	7.731706547	6.567668158	7.270912639	7.704606309	7.162119181	7.890409831	7.472633807	7.830603519	7.333183552
NET1	7.669345157	7.24062865	8.300134142	8.498599666	8.449218984	8.316824825	8.105963748	8.608034306	7.835285781	7.997383611	8.206822433	8.454468963	8.145691744	8.11581932	8.476565392	7.929378595	8.03261302	8.081861849	7.617185818	7.966384685	7.668178935	7.964844417	8.102332359	8.177797293	7.898134157	7.798322307	8.331429178	8.158833073	8.521841824	8.0940132	8.754852001	8.330513653	8.035274377	8.649445159	8.416685926	8.043698261	7.917168232	8.312088249	8.764019867	8.427451737	8.634423246	7.608940208	8.309385819	8.23301228	7.697340426	7.507691295	7.814155882	8.677584752	8.802112014
PFKFB3	7.664492308	6.994773258	7.178161627	8.24806614	7.452242531	6.913005855	7.530177202	7.22703891	7.505089596	7.095526625	7.191666608	7.183077621	6.920466558	7.901808169	7.080062524	7.426174921	7.298994313	7.40494279	7.817701569	7.108106308	6.848227427	8.095436943	7.552927561	7.555099111	7.000407601	8.360748314	7.365038039	7.388838362	7.335554216	6.994342784	7.2697823	7.09767241	7.088478259	7.735936743	7.177405162	7.046655923	8.565806802	6.959499312	7.482880907	7.101429544	7.353240151	7.625328773	6.458620228	6.645694262	6.672592108	6.376040962	7.408554274	8.006786149	7.639379937
GATA3	6.210379646	5.482921055	5.266476813	4.893634878	5.084331177	5.462190474	5.039106941	5.488339759	5.978640028	5.493537214	6.080887019	5.201940282	5.543874502	5.496029179	5.622831966	5.656275832	5.693841827	6.051119039	5.448118826	6.281476319	6.065622712	5.170102644	5.841487038	5.189679475	5.822659533	5.149910467	5.472617304	5.39981073	5.492623322	5.491148128	5.205688262	6.133909254	5.45409753	5.284355786	5.500666019	4.995729973	5.708841218	6.171565452	5.239838573	5.468493385	5.752399752	6.178534502	5.475531317	5.253404799	5.696560105	5.967049836	6.257150835	5.235324723	5.41500227
CAMK1D	7.597668487	6.792417418	7.173474637	7.32448153	7.600106136	7.409022465	7.583430876	7.128558068	7.485583154	8.150002155	8.236378274	7.911777679	7.885647433	7.032994388	7.633213841	6.631382908	6.979346561	7.589463666	7.082102903	7.141618918	7.638112342	6.823686386	7.35853838	7.285533783	7.660854766	7.001184185	7.245531008	7.770760548	7.900134355	7.101470567	7.435929764	7.356199705	7.164433569	8.705009914	7.519495609	6.996455635	8.038732879	7.976654919	7.564671689	7.827121531	7.559988688	7.393034231	7.841100983	7.378603211	7.226055642	7.726734443	7.567607357	7.745102428	7.512666501
MRC1	10.0709678	10.50811213	8.806090823	8.827103494	10.77031078	10.01830536	9.958887798	9.027896537	10.08415752	10.16271605	9.341887849	10.24147025	10.68159582	9.914186122	8.147117966	10.02559194	9.558199716	10.4308548	10.65036916	9.369720115	10.74343895	10.1008974	9.297120117	10.25190456	10.82022961	9.806515633	8.036327708	9.776526533	9.513416912	9.40211937	8.47272225	10.07882507	8.930841449	6.588202243	9.902432876	10.79680567	10.01803214	9.453486068	9.832815848	9.925023283	8.37960477	10.24222994	9.849657695	10.22209649	9.641712159	9.862264592	10.65863888	9.298184998	8.496594898
CACNB2	5.352522184	5.906375916	5.688572352	5.606762951	5.323823817	6.219197675	5.241524971	5.445090398	5.640852405	5.446636713	5.937460311	4.80127164	6.231538952	5.424012631	5.977344115	5.929519602	5.713131681	5.610463157	5.728151364	5.037812526	5.64574669	5.807843048	5.173092113	6.282830612	5.310827983	5.876477191	5.764289837	6.213523821	5.771059602	5.352833188	5.707672566	5.63903066	5.961131628	5.156703057	5.793653804	5.156537399	5.678408545	5.628134591	5.876676839	6.391359408	6.023418323	4.913836613	5.648258414	6.007977332	5.229548404	5.316213961	5.880320553	5.523685659	6.015776499
ARL5B	7.378136141	7.17885727	7.433002263	8.272440741	7.857609324	7.691395491	7.817852088	7.581922534	7.613032171	7.509158999	7.229923361	7.640115032	7.635908646	7.611274986	7.634478161	7.797920651	7.803187136	7.497150318	7.696813131	7.061218985	7.270821714	8.304994657	7.505955609	7.923621582	7.586729711	7.846876109	7.484019146	7.613267996	7.582511654	7.260037017	7.195226022	7.356234207	7.263059396	7.254497702	7.616577342	7.656635635	8.479860769	7.298845419	7.875715515	7.650520102	7.296826277	7.471360073	7.243022752	7.446243157	7.084537532	7.370577339	7.69306331	7.557313842	6.98090298
SPAG6	5.419494453	4.109718368	8.084991048	9.259894787	8.68555507	4.095397065	7.028032091	8.359741464	7.44225227	5.52059403	5.532544616	9.214351115	3.408473997	3.743608701	7.108952598	5.458380009	6.071655171	8.356578134	3.6988204	6.98873888	5.3786904	3.279760717	8.576902014	7.449485687	4.574433401	5.229686699	8.680125703	7.900983596	7.63382051	8.482107926	9.692405259	6.943672509	5.681716476	7.994279169	8.768902106	8.219459653	7.42339591	7.158495217	8.798600193	8.311752678	8.03507823	3.758662563	6.445102517	7.643661751	8.127945376	6.059990045	5.502179004	8.929124563	7.847245226
ARMC3	4.117562099	3.82853197	6.559334548	7.772543556	7.313299881	3.624294116	5.834516249	6.831542195	5.957078918	4.310350101	4.302104691	7.829683318	3.384255725	3.58644457	5.578769316	4.220550437	4.600070574	6.858954858	3.532857442	5.270700757	4.038967532	3.612862029	6.998469529	6.092955467	3.638814247	3.920011915	7.017609969	6.750311715	5.999631166	7.154693882	8.589950913	5.481337363	4.600633038	6.4526091	7.723936984	6.883649015	5.656928345	5.475000941	7.142727648	6.549879421	6.575473737	3.69500704	5.06986495	5.738067996	7.089489458	4.67030072	3.995841477	7.03456456	6.597286299
OTUD1	6.694273603	7.240634686	6.550358333	6.244559339	6.71518746	6.911859128	6.194965493	6.687607201	6.622923436	6.656299947	6.745288707	6.882875128	6.73408492	6.920528935	6.378301782	7.108999525	6.833974837	7.476546587	6.020002455	6.88292776	7.265988918	6.671772895	6.56529586	6.492029716	7.13149186	6.720291009	6.215355356	6.126628544	6.663633355	6.577751471	6.342998976	7.073418462	6.529718577	6.093734835	7.131196428	6.695173371	6.850953516	6.886335491	6.267257749	6.704019581	6.482298277	7.08858949	6.583411289	6.574918412	7.055325924	7.724552047	7.519432033	6.795009631	6.337511038
KIAA1217	6.654973363	6.903799811	7.128701707	7.464096876	7.602346143	6.501629725	8.101726368	6.808255542	7.183634461	7.090774657	6.944357021	7.840840316	7.197396016	7.675902782	7.318484022	6.956313196	7.243504067	7.449955821	6.31676942	6.501080282	6.817607427	6.934869593	7.436450973	7.009902678	7.236840838	6.484477793	7.811004718	7.274472397	7.07590747	7.284777867	7.667205514	7.319950658	6.812881857	8.139630508	7.095546192	7.235892157	7.692760176	8.112386877	7.620464976	7.720388059	8.064424286	6.996991549	6.368164343	6.958916895	7.465700278	7.549420633	7.252416034	7.770193498	7.350323863
APBB1IP	7.4273338	6.68220506	6.402409379	6.043446079	6.627803051	6.539596176	6.237486875	6.791943379	6.728542745	6.652518008	6.616055809	6.569558868	6.530238492	6.124420524	6.630375965	6.309678623	6.047810754	6.802718213	7.023245356	7.188554558	6.854579663	6.290932058	6.64469888	6.211357324	6.802353836	6.597846555	6.269462646	6.56612927	6.521655729	6.589928224	5.956838781	6.538583511	6.080988027	5.087910888	6.26682879	6.759477037	6.657529177	6.700261287	6.373104944	6.435595385	6.50948682	7.2249511	6.306285615	6.397198382	6.875866599	6.751088368	6.781107147	6.285422636	6.244037048
PDSS1	6.877232042	7.040672508	5.945836408	6.141114437	6.270600471	6.029695281	5.966365809	6.413317751	6.61047118	6.061055123	6.218410538	6.191694764	6.331816956	6.000851118	6.273113336	6.221163537	6.215842623	6.769797933	7.231248702	6.227743227	6.530909441	6.062109225	6.352856676	6.091418032	6.392483553	6.639131963	6.273113336	6.050177986	6.385382735	5.973537598	5.776296049	6.509106171	5.817578479	5.820219181	5.979996057	7.237516974	5.807183426	6.295455984	6.181905396	6.273113336	5.803086833	6.892833076	5.809028219	6.176834371	6.283487965	7.244405095	6.299435225	6.042845784	6.171007034
MASTL	5.914685363	6.091751588	5.099823744	5.749110175	6.578668997	5.899411347	5.950694499	6.036751524	5.943558862	5.84860425	6.057875679	5.923149871	6.051647792	5.401687591	6.303753591	5.877404412	5.454338067	5.831467375	6.053197211	5.337935963	5.37176582	5.571163254	5.956445263	5.895233276	5.555399013	5.458039709	5.676337968	6.113098071	5.857923367	6.006842858	5.709009591	5.741483198	5.578451375	5.558498037	5.556351961	6.219718756	6.195873272	5.881593491	5.755174369	6.410953041	5.787883336	5.963400581	5.320675985	5.61217262	5.882198875	6.537600331	5.501165005	5.709031842	5.839908729
BAMBI	6.122793669	7.240673681	7.086854285	6.498502549	6.150780883	6.723543699	6.41719539	6.892581435	6.174131801	6.799519199	6.748536259	6.927297049	6.926072365	6.37831469	6.339357129	7.479697028	6.696433866	6.860046143	6.528800206	5.721352756	7.045148649	7.192714343	6.450081118	6.311133113	7.076809177	6.344833712	6.477050959	7.086277607	7.02140774	6.385521299	6.467825673	7.069462846	6.208500256	6.19611207	6.861379836	6.769381503	6.280546135	6.858556122	7.112253826	7.12320212	6.54409123	6.11252505	7.133931265	6.786464409	6.738034336	6.807322235	7.096875172	6.842855513	5.975926398
MAP3K8	7.053401771	7.309529966	6.897145369	7.396349261	7.238613965	7.057127802	6.974702376	7.419082126	7.182555519	6.957659204	6.917250147	6.759664676	7.3151205	7.205795319	6.74352136	7.387513638	6.977840497	6.90738696	7.61558584	6.911691874	7.099576739	7.921526588	6.749539781	7.6805313	6.784914392	7.004808489	7.054410683	6.865146091	6.737529058	6.245486912	6.544666436	7.075519902	6.749473589	6.421133764	6.85513622	6.703373774	7.745749163	6.673854599	6.702959733	6.941185286	6.79454984	7.070847919	6.717161587	7.308427057	6.805465954	7.136653452	7.374329482	6.672066186	6.840722531
ZEB1	6.935647004	7.654093159	7.049339815	6.889134374	7.082484895	7.641514722	6.850918241	7.30202318	7.121800647	6.528834297	7.459423676	6.110014768	7.707667903	7.68604487	7.333760267	7.481044086	7.421287015	7.456554301	7.440225508	6.996523033	6.880435432	7.426220706	6.550813753	7.456459199	7.130017217	7.128668089	7.338288762	7.249708767	6.931779432	6.875165928	6.592055737	7.65084245	7.404522536	6.483671012	6.839700481	6.467521656	6.752464218	7.2683084	7.095097277	7.423531331	7.434536836	6.887353536	7.036295384	7.223240276	6.687089417	7.310366122	7.558577303	6.921669395	7.24951836
CREM	4.25054057	4.829825252	4.316448758	4.612239222	4.494600216	4.453260561	4.990917321	4.873530535	4.35684163	4.380310589	4.091224225	4.205811445	4.529981257	4.460109869	4.278683594	4.432805174	4.183717978	4.38825832	4.62851517	4.5758058	4.365286153	4.943316724	4.252849609	4.776982108	3.980116274	4.965259161	4.806772872	4.541414791	4.18202283	4.481048419	4.178686121	4.077958703	4.118626718	4.135529264	4.574803121	4.703033246	4.917663787	4.20812153	4.645549004	4.057074374	4.226334295	4.182323527	4.168696643	4.344669401	4.469284533	4.666194992	4.370042196	4.353142494	4.222934957
HSD17B7P2	5.883994722	6.005224989	6.143263766	6.090083688	5.973106492	6.543435788	5.837987604	5.108528173	5.912665315	6.061714604	5.757891265	6.317789717	6.04296305	6.082269295	6.309805933	6.054970858	5.75495623	5.763580938	6.544965242	5.46785568	5.789433343	5.028787168	5.660136739	5.813426607	5.821906323	5.364608243	5.871399933	6.929550811	6.853061371	6.068334913	5.394650816	6.157988745	5.389781748	5.644591567	5.382494516	5.865152688	5.839428666	5.704280068	5.465677407	5.695103638	5.332704432	6.586101337	6.198133848	5.886071957	5.722260501	6.903440677	5.673592007	5.424899944	5.015656974
ZNF487	4.773720401	5.308403818	5.323188156	5.798578703	5.583216655	5.083760418	5.192199004	5.197802364	5.448355509	5.042146287	5.327799207	5.576650035	5.519050284	4.717699281	4.79613882	5.367586647	5.409269893	5.837632866	5.258918773	5.017490238	4.885470915	5.210513192	5.343213393	5.317019157	4.931224548	5.674273762	5.752679279	5.827585876	4.927383591	5.175497607	5.50210895	5.599844026	5.886238339	5.963834447	5.694752807	4.870652922	5.924367805	4.926886682	5.517079032	6.233261264	5.346861054	4.85652606	5.093912753	4.992107808	5.035054679	4.705946619	5.078973487	4.779719041	5.646034753
RASSF4	7.550272913	6.518815598	6.084591095	6.24324515	6.633923175	6.532078592	5.93029409	6.151242951	6.545841029	6.010310922	6.403068916	6.392211097	6.834451257	6.40695968	6.166086887	6.707305244	5.898169196	6.279314583	6.68804758	6.56548798	6.702075299	6.188493921	6.708948046	6.350157433	6.655312218	5.983683935	6.133436716	6.553207098	6.318847521	6.556765889	5.600842828	6.218984179	6.640047516	4.943186873	5.815291886	6.47375639	6.527566058	6.200940483	6.474964281	6.341816102	6.142215105	7.469560027	6.114808478	6.091036299	6.015568063	6.430048549	6.246226198	5.825436863	5.90767939
ALOX5	9.071325571	9.229953724	7.438765286	7.939292876	8.747229349	8.341355401	8.161984987	8.102834399	8.814255669	8.791143729	8.366135939	8.845521836	8.917987757	8.703699351	7.890650746	8.356158285	8.632934797	8.98175126	8.822329404	8.013590781	9.693861217	8.713106111	8.328453805	8.256787602	9.568052295	8.251547743	7.788088109	8.402645206	8.457399388	8.287288723	8.149977666	8.872122706	8.751140524	6.849327297	8.514282569	8.844342382	8.86652062	8.239232259	8.251274496	8.754066774	7.704216469	9.153037404	8.355401262	8.675972109	8.425850277	9.395841832	8.941905838	8.160805734	8.436485858
WDFY4	7.371034549	6.240643752	6.169734724	6.091490868	6.452918593	6.379953576	6.124864877	6.020028048	7.033040648	6.729588797	6.83166081	6.23146362	6.427501265	6.342996402	6.608703833	6.471053463	6.169064568	6.748375202	6.215237781	7.289033656	6.589084672	6.716727835	6.682413407	6.068231954	6.645751964	6.670754275	6.408710473	6.54843848	6.227277388	6.693751618	6.063071906	6.392513757	6.288917343	5.348811531	5.981572754	6.325066009	6.704482492	6.238461644	6.400240382	6.409119203	6.548956282	7.196509816	5.88864028	6.503812756	6.355188006	6.089618335	6.768813754	5.931006435	6.164083515
MSMB	3.138600087	3.307028759	8.254863357	7.395090165	9.682199077	3.0719447	8.392742582	7.812336709	7.742893678	3.633490346	3.157296858	4.735150045	2.935064422	2.902762676	4.956867377	5.907782203	3.087793226	6.667007145	2.86683492	7.886330644	3.220919212	3.089144123	6.763989574	5.667226661	3.429731105	4.194607342	3.679844569	3.904849997	4.133144176	10.06293794	9.556591696	3.218575583	2.926564718	6.593857633	10.27535774	8.844725374	5.48920153	5.568343122	8.811816563	3.191495755	3.26234544	3.143326876	6.855941278	3.777373666	7.751596376	3.02238975	2.807838407	9.364119772	4.91598872
TIMM23B	7.36319007	7.442504377	7.362491522	7.246113494	6.508917535	7.746535741	7.096312103	6.885436717	7.328618722	7.5440542	7.582269816	7.079850668	7.821855795	7.145806083	7.952504856	7.474929322	7.352172996	7.516963933	7.216698147	7.43681198	7.109609475	7.18210375	7.37652225	7.767274321	6.916798613	7.341215446	7.946456497	7.714709997	7.025270003	7.455884553	6.918524842	7.106564927	7.457981886	6.583723761	6.489829367	6.398274666	7.291169328	6.531413136	6.964063671	7.23084602	7.23188111	7.065065305	7.014660727	6.528127052	7.634609311	7.607155888	7.131786981	6.743416096	7.155741423
PRKG1	6.347120345	7.514014784	7.052336261	6.742920889	6.917744987	7.72753264	6.68995255	6.285715102	6.948394314	6.537427835	7.507483545	6.503071492	7.942717288	7.411152769	7.375907045	7.74844877	7.152851971	7.462034703	7.236402197	7.054288806	7.165542887	7.447278069	6.286494149	7.852017597	7.187176771	7.223661572	6.703796324	7.114724319	6.903908398	6.632948187	6.75642675	7.542465024	7.23794415	6.270392513	6.903843968	5.937813903	6.592372383	6.80262072	7.438792202	7.477795225	7.194628519	6.788077882	7.214930301	7.104208339	6.300161895	7.00759797	7.351637487	6.7196468	7.060761889
DKK1	4.122646638	3.763870447	3.619530752	3.747407862	4.04755553	3.837080058	4.298544552	4.793253749	4.326139531	4.287085704	4.044286991	3.912693147	4.349069826	3.737469169	4.080800662	3.997831329	4.028142232	4.030415751	4.607257552	3.902223367	4.649820009	4.483902829	4.708348613	3.934335459	5.389554154	5.903737266	3.730739993	3.576423625	3.924519866	4.109834239	3.614653357	3.735435016	4.186124089	3.846751935	4.741147405	5.062321456	4.51288387	4.061331348	3.947241959	4.092402075	3.500007007	4.007129703	4.21126917	3.924846796	4.256775243	5.892844626	4.274256658	3.716452964	3.742013628
CISD1	5.848842831	6.891764444	6.167236808	5.918304123	6.154962886	5.765488614	6.707674667	6.967643211	5.975249031	5.992723986	5.821732442	6.322601904	6.063789093	6.047284458	6.325717265	5.922642454	5.627240333	6.211286207	6.483245599	6.113606534	6.314473458	6.246877428	6.245179325	6.207520054	5.936594983	6.260235088	6.46898287	5.93878787	6.012153927	6.53846132	6.330863159	6.009951648	6.021445779	6.329815468	6.32646866	6.82479103	5.621842084	6.223568856	6.586622787	5.886302366	6.262878918	6.19246167	6.165153642	6.144633512	6.494748988	6.646805151	5.708679866	6.394777713	6.023935835
UBE2D1	7.390904808	7.966752313	7.089885532	7.265932912	7.696791895	7.200942287	7.548818563	7.821268977	7.190755727	7.108362386	7.001014941	7.42963296	7.742089587	6.840998659	7.131881086	7.006602156	6.607869014	7.400699386	8.068676817	7.256150855	7.396435221	6.992773373	7.050664933	7.223903694	7.237324816	7.635945072	6.860937306	7.392794929	7.263512977	7.418143648	7.040743553	7.314790413	6.226072141	6.972873729	7.516863138	7.968579869	7.113952785	7.359843568	7.529833311	7.226305927	7.103019506	7.521407409	7.082984944	7.120119591	7.479510841	7.87864176	7.010455771	7.531238312	7.040208533
BICC1	6.101097586	7.925191994	7.232791537	6.837808444	6.298118788	7.540580003	6.384099414	7.493076236	6.499822564	6.645004466	7.079703356	6.071445036	7.428263976	6.682882474	7.025649465	7.145324941	6.752191074	6.742191899	7.539403641	6.896510911	6.608639088	7.348787683	6.519091914	6.531079601	6.382141754	7.131590959	7.239516871	7.119626115	6.912196667	7.066291552	7.051487467	6.466298612	7.641688925	5.73941417	6.656890944	6.732175398	7.196635892	6.939884247	7.211865879	7.350817087	7.392903938	5.919330379	6.9131421	7.388031294	6.997711115	6.40247701	6.286603766	6.694504532	6.239058754
CDK1	4.771829621	3.506414501	3.679172911	3.871649207	4.483243618	3.122321688	3.552403916	3.893166013	4.087812906	4.235490688	3.267393229	3.85636878	3.557664028	3.626004264	3.386202271	3.521686855	3.489900743	3.4999617	3.677754464	3.739550192	4.072915295	3.37640206	3.876026447	3.53761021	3.322245221	3.483170282	3.543556733	3.45572457	3.660845182	3.655402597	3.716387827	3.760412162	3.593235223	3.317317409	4.0730359	5.202794945	3.860528564	3.839753079	3.744823549	3.390986187	3.337839255	4.231384404	3.455738483	3.474216765	3.955259583	3.873804893	3.443990723	3.731642751	3.664283038
CABCOCO1	3.822772496	4.113210805	6.018770093	6.864243049	6.782769556	3.792321431	6.169163538	6.721901209	5.491545764	4.267305815	3.873056101	7.206416864	3.932657803	4.771551983	5.51086497	3.981797395	5.315281963	6.314050046	3.307433675	5.319355697	4.539994059	3.212267013	6.7023722	5.336276176	4.160076606	3.437100154	6.447109289	5.98959401	5.337717504	6.507246667	7.78632444	5.382094072	4.475968694	5.786094902	7.566355468	6.160047889	4.942886129	5.612111945	6.647270805	5.931672635	6.356087298	3.136827937	5.205520696	5.27672684	6.741729231	5.980090249	4.065418788	6.750216314	5.998362662
ARID5B	8.370303271	8.744099584	8.758036633	9.107167586	8.907811747	8.885250327	8.970632927	8.777330077	8.73304845	8.692280484	8.95518837	8.867926862	8.904549049	8.245538844	8.840371623	8.78412801	8.6015123	8.458057926	8.627679556	9.343962862	8.272380839	9.418290089	8.358459182	8.787217253	8.043915032	9.253679312	9.008915303	8.884254695	8.67819638	8.618136512	8.557032383	8.149617673	8.674688746	9.121596609	8.370109225	8.348890667	9.71659479	8.788486302	9.298558602	9.125522334	9.04125381	8.162607577	8.502578729	9.211337101	8.795116752	8.40526184	8.543593193	8.950149826	8.976726279
TET1	4.071070092	4.735611963	4.78828688	4.397848097	4.04705492	4.792922979	4.428531637	4.212732296	4.632984319	4.518100336	5.320914384	4.270404615	5.077372822	4.467495222	4.809068044	4.484179736	4.737157138	4.795290987	4.479996033	4.593532266	4.31057207	4.084815044	4.428670461	3.997965295	4.494426093	3.980424311	5.090493493	4.924705226	4.711510212	4.687598657	4.443725841	4.803499436	4.950162332	4.559430967	4.11943488	4.0881897	4.555621282	4.98127228	4.850455653	5.361232358	5.272032759	4.186616875	4.507171429	4.345687778	4.4571625	4.529194328	4.412563861	4.619321967	4.677021561
STOX1	3.382241569	3.09939181	4.326403713	5.786368861	6.119338628	3.517547699	4.909816879	5.177056981	3.758802058	3.706799868	3.716222513	6.33582565	3.761392355	3.769221747	4.029365317	3.65200105	3.755439565	5.327396076	3.437878209	4.457250134	3.544055794	3.039335966	5.363922311	4.541458365	3.614809286	3.206567297	5.489815589	4.551729907	4.150459246	5.464449526	6.772529867	3.98631315	3.290833227	5.927258724	6.106245378	5.26144686	4.274580804	4.488230853	5.555280519	5.140856198	4.889828138	3.952565545	3.972847438	4.011536948	5.998750694	3.771487779	3.2469594	5.790717565	4.953480874
DDX21	7.867174264	9.13199976	7.750079024	8.175403601	8.237275233	7.891931876	8.789206623	8.151843806	7.903521291	7.748547276	7.85470059	7.961666965	8.811462739	8.144924105	8.222436871	8.084450024	7.893228788	7.912124148	9.733160141	7.819414887	8.098926792	8.318239412	7.685632564	8.471069371	8.110983765	9.058070992	8.077797032	8.098924243	7.911364364	7.876249573	7.651005653	7.697811528	7.175483038	7.934403495	7.916056253	8.527294919	8.703709205	7.954152741	8.762730239	8.088005263	7.921844909	8.093288359	7.616155031	8.417662024	7.904467751	8.363105092	8.032567471	8.507857299	7.784225221
SRGN	10.64630356	10.88610775	10.43036052	10.67474557	10.86619593	10.85533158	10.74707968	11.04263927	10.44436156	10.40304633	10.07937817	10.29240506	11.19457952	10.66679673	10.6652479	10.68543963	10.30277523	10.66402118	11.2885256	10.696666	10.67510024	11.01866991	10.30166514	10.88170237	10.69210826	11.23330644	10.20442752	10.73874841	10.23568169	10.58597266	10.13210583	10.51679849	9.424063585	8.809719173	10.42868435	10.67636661	10.92191252	10.8862297	10.64144805	10.54988071	10.0388869	10.67768381	10.40205331	10.77018647	10.34465924	10.95757263	10.86226028	10.46708511	9.989336137
HKDC1	3.975769054	4.721825947	3.793481014	4.180497575	5.350681922	4.003048545	3.824507044	4.045680263	4.810872125	4.753021734	4.090326546	4.656718684	4.579854873	4.317002564	4.126455885	4.515927418	4.214415507	4.156127476	4.634358217	4.042007706	4.679565022	4.767877565	4.093891077	4.149334676	4.450169402	4.334624702	4.108862015	4.164601094	4.225671265	3.876341283	3.844562733	4.55501667	4.186362868	3.967812715	4.298785953	4.42946823	4.259045768	3.668632327	4.047237203	4.743054855	3.776093334	4.288015933	4.761206531	4.085021393	4.12014891	5.520017447	4.931725904	4.207902585	4.21480833
TSPAN15	8.142460921	8.311575557	7.585299374	7.659994743	8.24028549	7.825382706	7.297391502	7.946664905	8.604036995	8.248797813	7.717922103	8.268034039	7.72902487	8.530895562	7.5943558	7.978770203	7.519323118	7.883176804	8.314036865	7.733309375	8.112242179	8.00967246	7.6439067	7.522446753	8.478683249	7.606190188	7.63155362	7.750847333	7.82845602	7.699794729	7.827331016	8.359688583	7.607889236	6.912516409	8.314082314	8.295082631	7.301241354	8.149105138	7.924293806	8.052609611	7.5391383	8.187877128	7.85421318	7.49021875	7.461975656	8.325106894	8.281771924	8.099119657	7.381713296
PALD1	5.736884042	6.003300183	5.451131426	5.017545019	4.884655096	5.585997967	4.851062916	4.683766817	5.708660866	5.215873925	5.555432152	4.901921129	5.332916331	6.263593456	5.304638259	6.292662669	5.460184247	5.808984397	6.295530037	5.499793915	5.588345534	5.722686644	5.352597883	5.291490217	5.58856201	5.236959683	5.208704559	4.865445113	5.281600987	5.215795555	5.189410208	5.576440794	5.820402428	5.47911729	5.152043671	5.302328057	5.151215857	5.406994311	5.307231706	5.136315567	5.206159857	6.011873215	5.148128052	5.21238544	4.937984507	5.166961082	5.703997526	5.208265049	5.180898261
SGPL1	8.096671487	7.783555145	7.875430251	8.423905439	8.305965591	7.660287674	8.281886872	8.070766271	8.17031955	8.09012912	7.61551616	8.461412006	7.65858334	7.546371633	8.051114664	7.82221517	7.360814538	7.830986085	7.753042888	8.005329306	7.63638372	7.685731111	8.094874485	7.593749348	7.60572572	7.953306588	8.353159418	8.011464043	7.937604981	8.367076258	8.427367551	7.690285832	7.157460434	8.354404385	8.005172975	8.598503702	7.742229055	7.916154708	8.183112247	7.763824114	8.307624838	8.025777821	7.516674893	7.706354339	8.169758413	7.629630337	7.647941238	8.457263799	7.887042663
DDIT4	7.866117545	6.230706342	6.477473641	8.599656075	7.275454666	7.410360066	6.683614891	8.099087902	7.904374401	7.993333067	6.611519088	6.912014443	6.369773096	7.800533681	6.957209422	6.08826772	6.109864569	6.542566873	9.354721374	9.291033858	6.946610638	8.399149753	6.423285907	8.134314777	6.731665879	8.819026014	7.636556367	5.945745536	6.296338428	7.49931258	7.224413138	5.928342894	6.201069153	6.996695553	6.998803825	7.381932638	7.402568448	6.734678972	7.181338152	6.392837073	6.857091233	7.544699087	7.074692777	6.616174267	6.730957748	5.808914023	7.269681955	8.428147147	6.857152975
CHCHD1	5.545292914	5.142921133	4.835713389	5.419608778	5.878997182	5.099763289	5.696191572	6.346866363	5.701661147	5.828923239	5.168156952	5.785752895	5.455822107	5.379155252	5.222481624	5.121369411	5.419353872	5.621690497	5.85058443	5.567338888	5.908234956	5.326445526	5.525977416	5.086527307	5.489524754	5.712834344	5.502742233	5.323250354	5.480695713	5.754642545	5.508615519	5.607693424	5.518065396	5.524800169	6.084990736	6.40867513	5.381221256	5.637589054	5.412715667	5.187529085	5.419592237	5.734675362	5.702359673	5.483699966	5.333180794	5.967582929	5.329230778	5.732656607	5.798207179
PLAU	6.988133151	8.089943566	7.154183999	6.656807479	6.917383065	6.522460241	7.035090476	7.652649645	6.867890504	6.854167831	6.475825197	6.873463796	6.887894185	6.97180666	6.786950904	7.208531867	6.520461091	6.359117137	7.187451805	6.672972047	6.973087975	7.466433849	6.914305435	6.394110943	7.005805428	8.506479726	7.559487568	6.67499526	6.887885485	7.257924167	6.586114809	6.655081198	6.566953458	6.424615049	6.498587945	7.802497604	7.443676637	6.78702723	7.435670349	6.286670384	7.121570296	6.819040544	6.788559475	6.986011316	7.174856515	6.924670981	6.849626686	7.533295281	7.073635895
VCL	8.148030697	8.683703577	8.21776321	8.505272768	8.598219218	8.743915933	8.013274018	8.346655568	8.726166382	7.985128106	8.776561891	8.164526736	9.100211427	8.653606442	8.67105922	9.26534377	8.641160918	8.81087696	8.78193952	8.371420512	8.347867558	9.161186244	8.252553906	9.386551263	8.425709042	8.728065245	8.573246238	8.656519372	8.701810027	8.171815738	8.226664884	8.67084257	8.288674899	8.182275752	7.962366424	8.469924701	8.342410802	8.934925149	8.726374523	8.532445867	8.721884631	8.305549678	8.252556878	8.61323883	7.587014644	8.16396759	8.578337363	8.664516387	8.366004792
KAT6B	7.355229789	7.360388065	7.536223837	7.479796928	7.667261771	8.052920471	7.673192049	6.938764774	7.564994789	7.507732759	8.010051855	7.47198637	8.095679617	7.706626414	7.87755188	7.628847891	7.839526303	8.028433383	7.193574457	7.584912273	7.464283396	7.45925904	7.256154376	7.885227112	7.553686012	7.17820147	7.565740754	7.890306805	7.899184587	7.642877975	7.484501485	7.739888108	7.481268486	7.635552193	7.347658126	6.822024367	7.791153615	8.083834565	7.618150853	8.081683934	8.07320925	7.429308769	7.338784976	7.790289302	7.433539638	7.350769109	7.69790829	7.609474398	7.465667743
ZNF503-AS2	4.005095515	3.640044389	4.232458117	3.977614613	3.191762801	3.886574666	3.481211533	4.118592567	4.322735623	4.264835811	3.549630136	3.733396483	3.907860786	3.604888716	3.689028592	4.209483062	5.05152639	3.79850775	3.72011597	3.993651434	3.858185193	3.834855362	4.005775233	3.646338326	3.722101112	4.108870802	3.656853356	3.963197916	3.818513945	3.830575519	4.077782579	4.03918381	4.564327028	4.403652416	3.684208844	3.580987417	3.578109943	4.088505856	3.869046894	3.891736186	3.596710797	4.243032077	4.451395229	4.706751439	3.724389719	4.11114582	4.530288103	4.131271297	4.106078692
PPIF	6.919739817	6.493442138	6.304336093	6.614618913	6.729777411	6.053920223	6.392470882	6.643395412	6.473807065	6.377722425	6.120795119	6.628414917	5.97864365	6.294980478	6.418632185	6.393890795	5.741369034	6.216960566	7.188472527	6.593281549	6.449364495	6.430876457	6.683405314	6.543203038	6.365538784	7.469565163	6.379321714	6.431405431	6.127042792	6.49534892	6.714190109	5.841063843	6.046127643	6.009910477	6.251937375	6.955263078	6.812522654	5.990358927	6.8341999	6.034780504	6.258714509	6.90463684	6.138986774	6.48908658	6.246995873	6.056391092	6.078271957	6.926099531	6.41946643
TMEM254	6.102660058	5.762071553	6.449304922	7.171199536	7.352779402	6.018259345	6.389057834	6.572906063	6.328821776	6.251100541	5.960292573	7.15638291	6.169476623	5.730507792	6.086299541	6.020617375	5.886043083	6.503584459	5.805162909	6.157517957	5.96628113	6.121151444	6.667587638	6.367621106	6.351137159	5.827137338	6.287936863	6.576685975	6.15519231	6.460265753	7.154737918	6.023159561	5.316064547	6.258364876	6.865366113	7.085050571	5.926888275	6.321916966	7.092299585	6.680179221	6.504178664	5.932484987	5.814243123	6.095517287	6.080513832	6.08447212	6.100012799	6.899549775	5.481483057
PLAC9	5.969245084	5.758263161	6.061650146	6.574294383	5.208973411	6.368480175	5.641481689	7.323289854	6.049244342	6.166933252	6.112477522	5.370521427	5.635598688	6.089055976	5.748129154	6.108856882	6.422744593	6.170928901	5.967272208	5.826034456	6.136141025	5.749769865	5.65301318	5.90630807	6.055755671	6.269531633	5.625306819	5.730648316	6.053726353	5.651775829	5.944383678	6.116563021	6.912895325	6.37929418	5.94040526	5.774800935	5.90842762	6.26121794	6.149001556	5.897321026	6.154799246	6.044870434	6.492739032	6.515546053	5.4045287	5.549468362	6.110980818	5.981248518	5.911054094
DYDC2	3.468712959	3.18272841	4.585782397	4.524346699	4.395141571	3.5885848	4.042659111	4.624118179	4.208162326	4.023236894	3.932222315	5.329088625	3.689131693	3.743862012	3.874352569	3.913467108	3.970847911	4.30084745	3.603097456	3.706689554	3.94131294	3.653400029	4.582791556	3.958092916	3.882085959	3.950136683	4.805582342	4.162695675	4.184470322	4.815993325	5.475958378	4.112153169	3.92809621	4.614812944	4.740197703	4.625233413	4.009708473	4.272976011	4.591423038	4.387060889	4.229121045	3.51122022	4.018327659	4.452767058	4.806866378	3.96745393	3.920476574	4.933005217	4.29896079
LDB3	3.954852765	3.72143219	4.579462116	4.722136592	3.757687741	4.533394517	3.985279235	3.728217125	4.144974112	4.127418579	4.817871588	3.895159667	4.289107075	3.846622158	4.276051928	4.305652426	4.559004427	4.374783177	4.095159549	4.551206263	4.173282085	4.547319139	3.822419599	4.591101437	4.272059932	4.344081565	4.065596919	4.489546305	4.665519639	4.396662852	4.661447071	4.106941777	4.826831876	4.491022928	4.137462135	3.829644535	4.092331801	4.582931723	4.496068545	4.299191248	4.265726649	3.846594924	4.80778062	4.824989288	4.091884757	3.781507856	4.487956704	4.491369609	4.543149603
MINPP1	6.335681523	7.172852153	6.099265545	6.343910127	6.831667522	6.435046988	7.268435238	6.659479524	6.572625301	6.335884419	6.325050435	6.684065196	7.064586485	6.27184562	6.490791652	6.510794074	6.066816725	6.78637288	6.946027542	6.300900934	7.059816235	6.295641218	6.491964188	6.292481138	6.952844991	6.511845443	6.636125203	6.694794003	6.327554958	6.548284156	6.290155301	6.145144994	6.004961728	6.561117692	6.658890837	7.010642594	6.196371856	6.908023116	6.904183779	6.487758387	6.188301751	6.52385436	6.14079362	6.406706391	7.039693746	7.550621076	6.533048006	6.561051191	5.832067421
PAPSS2	8.178956317	9.002609917	7.429124776	7.789485372	8.566973877	8.64322838	7.696593351	7.848876847	8.386878661	8.256293017	7.860071934	7.493566273	9.110614364	8.886743712	8.100502439	8.85742603	8.261771107	8.929751067	9.152292299	7.518680633	8.397278289	8.601848592	7.770770337	8.814540485	8.686305556	8.087010747	7.096758645	8.215494548	8.037119678	8.00221138	7.144210077	8.683962435	8.087548724	6.834504182	8.422513142	8.132124244	8.450327969	8.654788503	7.868574275	8.656233036	7.572967657	8.892690481	7.849676543	8.289878142	7.754521632	8.675182766	8.962366264	7.693109551	7.079733765
LIPN	2.997614406	3.843264534	3.048153519	3.483588698	4.190375187	3.041691732	3.41520113	3.412077192	3.222096378	4.009594164	2.299161752	3.480716337	3.980633568	3.835781164	2.71446739	3.1204404	3.430303182	2.899929322	4.434797324	3.030926525	3.323835107	3.604902067	3.03384568	3.711892451	3.403057451	4.894731669	3.396863894	3.044372794	3.222074968	3.020312261	3.097139498	3.132649007	2.769068005	3.109673761	3.633620577	4.1752099	3.89920988	2.80963433	3.061596518	3.679163546	2.758404432	3.026369396	3.27678227	3.586982294	2.902246592	3.045918459	2.776205348	2.728030661	3.105023113
ACTA2-AS1	4.528676607	4.813427421	4.855456894	4.219123904	3.820930655	4.640350974	3.692347515	4.360078462	4.753404939	4.411943304	4.909623003	3.9048689	4.697638761	4.6080277	4.914833427	4.449242389	4.753192705	4.317276247	3.728252602	4.95081734	4.289113977	4.337723241	4.861245345	4.321140307	4.316545049	4.311299775	4.775488925	4.648076133	4.508262269	4.529498799	4.460639196	4.601290852	4.832806065	4.182504931	4.227255654	3.994103118	4.037491923	4.456967775	4.052072179	4.581562663	4.861809368	4.270858813	4.642155069	4.665240119	4.976235013	4.551086117	4.828529392	4.186379526	4.071846653
IFIT2	7.700038805	6.825541382	5.662616097	5.903931232	7.209503134	6.681151778	5.940583316	6.195816389	7.320148162	6.762885429	6.712057847	6.920663773	7.283634233	6.963592762	6.696121235	6.641782226	6.765360473	6.816048053	6.239735012	6.051627384	7.722513504	5.807645281	6.480987218	5.969309552	7.790360744	4.977295778	5.738926596	6.971413256	6.786236466	6.13465303	6.060117588	7.498666565	6.18371852	6.32222851	6.976942846	6.494824758	5.940925342	7.677456005	6.07835878	6.840274673	6.271472142	7.864102799	6.540457707	6.538360359	6.942513814	7.039156675	7.078583886	6.227850233	6.290813297
IFIT3	7.075563171	6.539903321	5.469855101	5.441849921	6.974118904	6.297684988	5.878247764	5.884554015	7.056096767	6.826876974	6.066065998	6.15501152	7.123480247	6.964913587	5.950268425	6.248603221	6.164211798	6.41990377	6.065569604	5.335611525	7.077323829	5.568989874	6.07920619	6.081452926	7.043904748	4.892377956	5.568736007	6.463091213	6.177173478	5.268069206	5.135069136	6.982773221	5.633243849	5.883436519	6.357847634	5.910827538	5.555144327	6.889333983	5.608553482	6.040854599	5.531009401	7.322566027	5.778123827	5.870171767	6.535293571	6.452058653	6.333077439	5.314031488	5.534438646
IFIT1	7.65482763	7.748226562	6.700959629	6.419863691	7.722883587	7.864186606	7.198957152	7.555369497	8.194216387	8.61913621	7.568486102	7.035149046	8.609235987	7.626538737	7.350206479	7.343485091	7.401691126	7.667602718	6.677165518	6.306358648	8.095425666	6.484680756	6.994370778	7.067432365	8.329768111	6.035419874	6.80287174	7.865964257	7.377886999	7.065365028	7.071012722	8.209048391	7.355017032	6.921570008	8.006881004	6.94447152	6.565518963	8.824813547	6.859397522	7.405230165	7.033839379	8.261510961	7.618154261	7.286360731	8.874608208	7.656632386	7.868104297	6.217669801	6.805557383
IFIT5	7.054790416	6.890318051	6.27804807	6.188302053	7.302460406	7.305096745	7.02091171	7.03486287	6.763146758	7.126731553	6.59984072	7.015353145	7.65727655	6.934465252	7.005103565	6.855708433	6.369113764	6.984886254	7.468249556	6.622828408	6.964947158	6.33465984	6.747592569	6.964109034	7.302006283	6.654217926	6.549601465	6.847514563	6.975777334	6.465051804	6.26683944	7.239558443	6.499673219	6.488337911	7.33025843	7.218603093	6.518096325	7.346920487	6.548638489	7.205481124	6.703678038	7.358840648	6.813302206	6.718629021	6.742026353	7.073466473	6.777490946	6.38279415	6.084040851
KIF20B	4.588025137	3.85922672	3.82110793	3.452478003	4.520631259	3.968829368	4.203888477	4.406088936	4.230541599	4.185177492	4.366477487	4.218532548	4.6542757	3.670972443	4.147564709	4.075470349	3.63327912	4.302546294	4.152709862	3.865420025	4.121419273	3.483672738	3.684566494	4.000850228	3.589035927	3.667950124	3.816574292	4.294229538	3.847989515	4.447025402	3.705715159	4.091974426	3.931925885	3.706105766	4.119117568	4.336123904	3.850329652	3.764312102	4.022796268	4.167250949	4.171701017	4.276292147	3.680889293	3.690371066	4.080613478	4.138437416	3.807828179	3.680445078	3.821580444
KIF11	5.082005789	3.130294952	3.321657513	3.312562791	4.839622848	3.434111621	3.865114169	3.910579976	3.659682777	3.951608325	3.499227508	4.193943151	4.047356205	3.813429298	3.461112931	3.655033464	3.171660297	3.849044713	3.82946297	3.687416307	3.905888173	3.796821781	3.765674554	3.48748131	3.583018629	3.560731643	3.426748862	3.894400518	3.711653908	3.929131549	3.890524098	3.506785747	3.596493534	3.30682322	3.792048293	4.763199917	4.030412398	3.584318408	4.314515928	3.706327549	3.626658662	4.621681459	3.623172363	3.478426745	4.255914755	4.160685058	3.123584971	3.419788875	3.614762895
HHEX	7.096672874	7.680356665	6.952109772	5.38106883	6.737122255	6.64979258	6.666937424	7.081886906	6.972700525	6.841467605	7.080351213	6.849389546	7.260357418	7.093474393	7.116334064	7.003847632	7.322992964	7.301650864	6.973877899	7.202581071	7.218135065	6.285591013	6.986987532	6.139604474	7.282169967	6.685484616	6.831557175	7.092582794	7.124840978	7.055225411	6.615807794	7.254201354	7.271606563	7.16097645	7.141561404	6.828342216	5.907491989	7.924537568	6.705446009	7.014243246	7.247408071	7.167537209	7.057903344	7.278608416	7.575115967	8.102719429	7.072458629	7.114756753	7.021125759
CEP55	5.338740054	3.899195649	3.825311501	3.848846545	5.011922616	3.570751848	4.020800942	3.970775694	4.091370911	4.540169454	3.600023891	4.413475026	3.992267294	3.784269418	3.821589691	4.067686263	3.709817803	3.711381734	4.405572853	3.847028972	4.293804936	3.926335356	4.044356536	3.784732588	3.978602645	4.139672032	3.98280163	4.056592364	4.092256829	3.870197503	3.818552559	3.722455529	4.142235271	3.477182817	4.006638152	5.456286501	4.14964761	3.960858936	4.475206659	3.954187197	3.751949353	4.856629564	4.010788783	3.798305389	4.637886608	4.532362157	3.825095011	3.88219672	4.243261499
FFAR4	6.222243318	5.187748682	4.746133438	4.350427672	6.255779281	4.973965196	4.949908442	3.963138569	5.752497801	5.603022693	5.206560915	6.104592088	5.777597306	5.742216164	4.48160239	5.631998341	5.680607473	6.275369279	4.788773844	4.407094481	7.250415125	4.941285551	4.959950164	5.096740582	7.453344941	4.762003943	4.158511072	5.192188768	5.205737808	4.427852899	4.711621696	6.062670783	5.154201145	4.032528381	5.372501355	5.834835817	4.688324766	5.297878617	4.719618706	6.152948495	4.148791114	5.993613028	5.272052463	5.278742699	4.573666743	5.954502685	6.51884003	4.955926109	4.73850616
PLCE1	6.64572893	7.999888743	6.845067632	6.87786184	7.048152379	7.323659845	7.055353749	6.319015261	7.211557576	6.578329881	7.39111146	7.048030249	7.856293774	7.877373195	7.246409026	7.431887033	7.732537955	7.736398096	7.477339436	6.392985669	7.121960741	7.3845476	6.776854024	7.580639535	7.194466384	6.396535399	7.593921534	7.442256962	7.16424577	6.63726406	7.121399535	7.452973435	7.269648945	7.461659978	6.974162031	6.679092909	6.833657721	7.775537075	6.972579198	7.921996124	7.551889891	6.920038698	6.493924067	6.996780226	6.596416586	7.337174071	7.314685981	6.871702616	6.728278156
HELLS	4.792883923	4.511899328	4.511404579	4.448904619	4.220598587	4.307542516	4.886970535	4.297489405	4.793439693	4.782553187	4.836587686	4.707453044	4.998243002	3.836931347	4.844549546	4.560377707	4.164649786	4.505789189	4.614350321	4.285862812	3.703506842	4.453117169	4.723423128	4.489819349	4.059712922	4.357484275	5.009210184	4.93323303	4.231318834	4.810570994	4.594384691	4.413539636	4.534979716	4.629579958	4.064566084	5.343636742	4.651749893	4.639106923	4.798356779	4.555141454	4.558303746	4.749145838	4.23152662	4.253137375	5.09273923	4.41479976	3.956982031	4.200433285	3.999645317
CYP2C18	4.506484073	3.904739845	3.945607546	3.868267718	5.025630735	4.304294691	3.827169077	3.877252111	4.427658357	4.117696307	4.603072883	4.139758083	4.92563762	3.794033251	4.270952352	4.557219532	3.536006221	4.110123376	4.00970905	3.645927364	4.143916118	4.110477371	4.235813296	4.411730845	4.052654036	3.692340659	3.653361956	4.224402211	3.965393393	3.808852135	4.285825971	4.194284041	4.782407552	3.99158598	4.467632378	4.059551701	3.875053387	4.159896831	4.382062127	4.718295444	3.559153141	4.875226708	3.939962632	3.951667658	4.360053648	4.807680589	4.087642099	3.746355737	3.478475488
ENTPD1	8.034018753	7.705960536	8.514421516	8.324931351	8.290782223	8.879073125	8.151131406	8.497512703	8.228771866	8.060508482	9.233155667	7.735087767	8.852451094	8.477294384	8.660772978	8.620329239	8.48871966	8.457230479	8.015542295	8.52041533	8.015269606	8.637003776	8.14902584	8.539347606	7.807840247	8.724960592	8.58780251	8.72076598	8.474146798	8.486647296	8.244490871	8.520042391	8.417237633	8.436670115	8.003572989	8.036332389	7.986420418	8.456999458	8.595717157	8.421926904	8.69707184	8.201474236	8.593658421	8.393303115	7.455352159	7.584877333	7.725858671	8.334731855	8.529944175
ENTPD7	5.922364153	6.387394186	5.74525732	6.103383437	5.820359893	6.119088515	6.532861328	6.262313819	5.749675686	5.892328084	5.996265952	6.124195328	6.399357106	5.523140097	6.38950218	6.258891972	5.623815143	6.152578876	7.071598708	5.817579604	5.862718488	6.46381487	6.368657756	6.247577018	5.763928459	6.904626151	6.444552689	6.440494312	6.27175682	6.408241331	6.088603549	5.590179056	5.664682733	6.044373811	5.854112147	6.993623612	6.197257432	5.90299589	6.424232865	6.013058698	6.453275883	5.854616204	5.788571467	6.080037326	5.628057914	5.749690956	5.697571383	6.17708545	5.848030516
SCD	9.585892882	9.681558831	6.835717467	7.161066085	9.960062887	8.903744952	8.497008657	7.717421163	9.420790434	9.872494048	8.861340838	9.398240596	9.404895936	8.474191675	8.723137597	8.451142618	8.399198457	9.289548728	8.794507087	8.489465472	9.576451147	8.481380662	8.610543528	8.953294096	9.732708859	8.32686023	7.701206814	8.910063444	9.054756556	7.484835549	7.010358916	9.204564238	8.359101709	6.685601458	9.259465938	9.882516086	9.063995405	8.674461378	8.63836725	9.372390412	7.31209056	9.857338964	9.510422039	9.249194509	9.42720298	9.623090679	9.362455142	8.2226889	6.887571693
DPCD	5.531575439	5.805492771	5.905402085	6.778272239	6.04006156	5.39372058	5.800488235	6.684035875	5.924593071	5.672606262	5.165500194	6.851475336	5.21642451	5.65843507	5.620535242	5.540314516	5.828025563	5.934001501	5.429573588	5.335189661	5.521367717	5.422003023	6.335491359	5.787969475	5.240567403	5.052001148	6.517268959	5.898271719	5.790954554	6.494861183	7.634382494	5.804594392	5.458955808	6.288253572	6.658597658	7.035770099	5.536664721	5.479005363	6.251495266	5.977373736	5.996293009	5.264473455	5.785216852	5.936298406	6.586393102	5.977360082	5.558974777	6.452808646	6.128225361
PPRC1	6.239386568	7.379378245	6.075905302	6.189395143	5.946124101	6.011731261	6.526977903	5.770442047	6.215047397	6.266624737	6.307689155	6.307382664	6.34108006	5.884774194	6.105281756	6.4858647	6.181156843	6.358810252	7.026723467	6.331835297	5.751836443	6.340499213	6.413138745	6.502648329	6.037905859	7.356754697	6.317831951	6.244913609	5.837450574	6.209439578	5.91251614	5.773738936	6.240130935	6.528929878	5.902860739	6.330567657	7.374689775	6.385927297	6.567617671	6.147339634	6.268043171	6.414187088	5.632113727	6.491605669	6.497611568	6.171937352	6.147148186	6.583592309	5.870775496
NFKB2	6.720735302	6.837771284	6.230881618	6.446834096	5.697785938	5.845158289	6.215596447	5.975655518	6.456096287	6.493744048	6.402291131	6.234956916	6.159081063	6.026161028	6.498150631	6.739205704	6.175813693	5.943164255	6.740080106	6.30173909	5.93109511	6.247328753	6.445397006	6.575614674	5.833696827	7.081554545	6.359428968	6.108035525	6.20840991	6.24778674	6.100242513	5.936282336	6.441640437	5.750911452	6.050345816	5.989454057	6.97549379	6.534242794	6.426835396	6.360883359	6.474645606	6.712993693	6.123988165	6.008720599	6.766852993	6.236047045	6.164345546	6.52113426	6.535079885
GSTO1	6.467818794	7.741757092	5.981415526	5.710810864	6.928525051	6.066032739	6.815932992	6.352003854	6.611844448	6.513588154	6.079484186	6.626852509	6.773401071	6.608350215	6.342489421	6.463497058	6.248011056	6.657781503	7.323447316	6.450020596	7.046851904	6.283486287	6.558181416	6.131585234	6.819505249	6.740468619	6.0666942	6.489285969	6.318881833	6.576357354	6.340240132	6.685859212	6.053940633	6.060841652	6.976883429	7.468367028	6.560834061	6.578985574	6.679683436	6.272847076	6.045208453	7.0113774	6.471704252	6.483839236	7.061155868	8.199003274	6.536826834	6.49680992	6.647058708
CFAP58	3.111330517	3.403797367	4.261124898	5.005824399	4.979356497	3.055239438	3.734931088	4.534292374	4.054174627	3.239402896	3.385693921	5.3123154	3.260400416	3.389160136	3.768155873	3.127724312	3.708224061	4.422398483	3.158363638	3.532349541	3.311273196	3.295125541	4.429992722	3.868147125	3.373747426	3.181546952	4.383960131	4.219055654	4.072934337	4.45708897	5.683044491	4.05000164	3.353006493	4.855886346	5.440949965	4.351622336	4.083750769	4.27011277	4.782881901	4.53662014	4.284949077	3.193058276	3.821173795	4.105984727	4.898954148	3.763498474	3.566535397	4.807825038	4.395403903
DUSP5	6.797777151	6.413596908	6.918177287	7.758080205	6.166807287	6.572884572	7.248217541	6.957376015	6.757273361	7.007594609	6.494170912	6.165782545	6.452590891	6.46262844	6.95751451	6.597184951	6.879253539	6.593890405	6.544529272	7.18708884	6.397834764	7.865396964	7.249827811	6.634256501	6.656904908	7.874977933	8.217879769	6.405209329	6.609375166	6.63303877	6.370935446	6.538274584	6.963660668	6.548133008	7.062057427	6.628205128	8.017085434	6.881289974	6.837802978	6.320455521	6.513098003	7.026128855	6.62614183	6.556976083	6.465372393	6.617488782	7.008370146	7.105024817	6.94592356
PDCD4	8.853497123	8.563808101	9.491104331	9.594073526	8.862469951	9.291388752	9.334332587	9.062887162	8.746910716	8.899262961	8.958386164	9.248569784	8.825470783	8.805069718	9.041440806	8.575161107	8.652873441	9.141472001	8.110065454	9.511099101	8.785952979	9.106252441	9.006645442	8.971155897	8.710311397	8.967249219	9.365532455	9.068008097	8.79641024	9.189901552	9.133829698	9.083701892	8.431373552	9.166576572	9.315945455	8.762735455	8.558041762	8.550788193	9.073058995	8.966522708	9.032185253	8.400371671	8.872813328	8.857167099	9.388956594	8.593416123	9.173076266	8.944704349	8.747908818
ADRA2A	6.129199787	7.298654928	7.002750054	6.689488487	6.092920658	6.461441539	6.411704812	6.484923738	6.510129143	6.415135916	7.117024089	6.462729011	6.133166138	6.026995399	6.596574141	6.308276176	6.711040852	6.114607511	7.519663433	6.834326783	6.494616014	6.645301305	6.394301231	6.093725403	6.317438054	6.058617508	6.811740635	5.970730714	6.301811349	6.400179914	6.64547951	6.199650559	7.718292405	6.332621569	6.634949244	6.594456289	5.840696934	6.614929822	6.673952201	6.677778333	7.144393381	6.375208007	6.816551164	6.836782911	7.033144601	5.984439107	6.289668538	6.351596187	6.790284442
ACSL5	8.581932517	8.323465091	8.325506368	8.952581352	9.276110236	8.324493529	9.350772257	8.118461595	8.278724749	8.654783308	8.282369913	9.673910263	8.258695577	8.152201196	8.638001295	8.358331077	8.222687663	8.143611927	8.418251766	7.743233954	8.460196623	8.059192769	8.579283156	8.656261516	8.460196623	8.027567622	8.650103269	8.777611679	8.683003406	8.262705622	7.859663581	8.232042146	7.630102966	9.251066436	8.707500053	8.941521162	8.914143671	8.807244516	8.705554223	8.756920989	8.573024709	8.47037408	8.114863767	8.253579416	8.120616953	8.239623781	8.286393303	9.218399365	8.283477508
HABP2	4.629174255	5.064617379	4.663160809	4.917875362	6.040240274	4.905098082	5.490316985	4.839392702	4.863894036	4.962619528	6.118770366	5.718751579	5.663576382	4.693566103	4.43732347	5.145792546	4.738882268	4.885521227	4.723845468	4.642766714	4.271550113	5.63162158	4.292706087	5.012284185	4.968494059	5.370636125	5.705692654	4.686030925	4.736248021	4.75222687	4.564221461	5.684586899	4.434209148	4.37206798	5.100813167	4.675796736	5.131052791	4.944921127	5.510314992	5.076347073	4.982008779	4.770395933	5.787142647	5.271491485	5.113752369	4.69692138	4.940121288	5.086762626	4.666419612
PLEKHS1	4.288560507	3.792082602	6.351660085	7.906369035	6.983484631	3.394025648	7.283950885	7.019446751	6.222665746	3.92394727	4.164313586	7.42474819	3.116188277	3.861210105	5.461986509	3.82700085	3.95867416	6.86249043	3.080145059	6.242897997	3.370290783	3.522508567	7.238449468	5.777469789	3.546923872	3.768950657	8.057004342	6.18755117	6.004457415	7.621272856	8.697090948	3.9048454	4.321662064	8.110298628	6.545430588	6.833338589	5.424182343	6.82010779	6.636195131	5.833795396	7.782736922	3.238151681	5.095818228	6.323134738	7.332347626	4.595496083	3.461878528	7.820083336	7.10952462
ADRB1	6.358341112	7.43279107	6.301725096	6.693863942	6.044479919	6.405348239	5.927109768	6.154350042	6.349710725	6.455759192	6.286241641	6.188270985	6.326038992	6.68084085	6.077359362	6.591659129	6.720562279	6.5780809	6.492169804	6.147667089	6.326845554	6.77366605	6.518465032	6.586378497	6.613191053	6.285026473	6.143893638	5.589632415	6.474251609	5.963899363	6.383406485	6.589587206	6.475277085	6.999105299	6.524000236	5.669858894	6.138937087	6.457122302	6.20339976	6.278309801	5.972685822	6.800294355	6.423828795	6.201173371	6.449743201	6.591362757	6.958907114	6.078771433	6.436193709
VWA2	5.64608077	5.185440277	5.835203317	5.913312393	6.279390085	5.215167691	6.207296955	5.328478396	5.768728812	6.012866303	5.3208961	6.386463658	5.290370948	5.418771618	5.674904557	5.322879522	5.405052379	5.380826057	5.13766232	4.986429915	5.285507444	5.384891757	5.600797648	5.474088913	5.280930389	5.099839046	5.808552738	5.618245155	5.284450889	5.88735934	5.971351652	5.350967247	5.325708419	5.671995309	5.727314469	5.952626248	5.965456466	5.603679282	5.847600449	5.698912632	5.972504262	5.387733901	5.471321143	5.406609443	5.52911104	5.435469184	5.440866738	6.00293953	5.854466068
ENO4	3.775454912	3.482377987	4.519159192	5.883210718	5.004154284	3.679760916	3.780749033	5.057599904	4.395083308	3.631868492	3.83823091	5.621549033	3.726304571	4.085359282	4.237454305	3.957739322	4.24221145	4.883085369	3.320098146	4.070045516	3.79510406	3.537440756	5.006220478	4.378573257	3.367972743	3.650700847	4.52435586	4.851157749	4.573871662	4.668634188	6.188792842	3.984143531	3.905200821	4.543470662	5.053637147	4.575457483	3.949195561	4.09512567	5.200659282	4.918518621	4.633506113	3.330774851	4.067451595	4.176826367	4.767716505	3.982195413	3.750555602	5.270632711	4.832322376
SLC18A2	6.42259833	6.280649177	7.182530282	6.567310527	6.836451234	7.388456503	6.867388805	6.79834413	6.491266478	6.235794666	7.275228067	6.099726865	7.11577064	6.206019005	7.073039248	7.369260025	6.883913851	6.610703271	5.890944667	6.100431019	6.52032428	6.045992047	6.36125433	6.904223868	6.101089161	6.852876249	5.959064342	7.368615867	6.847234714	6.627513881	6.947051951	6.503301023	6.18855653	5.520961505	7.058095902	5.831678959	6.954235027	6.880265172	7.157941198	7.095362594	7.139344318	5.688968204	7.250481357	7.300050343	6.113330531	5.552472726	7.130798373	6.689305852	6.731899122
CASC2	3.914255985	3.861007592	4.406490874	4.754167149	4.999422051	3.929641442	4.350701275	5.063576704	4.282291125	3.810890952	4.22217217	5.710140144	3.962205721	3.712888102	4.303293478	3.864307133	4.54519075	4.852771315	4.004910906	3.862876929	4.184161204	4.115858164	4.611156647	4.318424703	3.99791259	3.554552237	4.495155598	4.591038869	4.47669798	4.499698704	5.622623664	3.979162481	3.979878253	4.754704118	4.719492172	4.627847454	4.534173374	4.514393997	4.653781717	4.909952408	4.715529531	4.002484972	4.280554003	4.391794314	4.893961265	4.299521701	4.129290932	4.731549574	5.134572906
TOMM22	8.09975088	8.144180397	7.578495303	7.68043922	8.541043671	7.659930323	7.914389595	8.644060513	7.980864376	8.399110965	7.785324709	8.058941394	7.685266446	7.836401351	7.641675736	7.72542252	7.647612295	7.865272456	8.569503001	8.382695065	8.086285512	7.803051684	8.013522831	7.782932829	8.131027617	8.420490282	7.683963322	7.454369656	8.229584608	8.134585553	7.979088546	8.320609115	6.987856052	7.965586784	8.662409593	8.498280997	7.783918274	7.915061335	8.032043139	7.896187787	7.7579023	7.831667071	8.645479858	7.947642947	8.143488114	8.443549193	7.643174459	8.144753149	8.091765684
GRK5	8.03834665	8.424243689	7.96892412	7.370548007	7.916700045	8.695190778	7.786131816	7.755322423	8.387295787	8.080967524	8.32043857	7.427216932	8.773493823	9.308342833	8.56992617	8.857367508	8.575972424	8.457505881	8.551005546	8.006861623	8.50580778	8.068666772	7.651075293	8.224103825	8.534236416	8.468943793	7.703701058	8.507418811	8.33691469	7.88094665	7.729762247	8.685145017	8.181503701	7.540884144	8.369101281	7.284052057	7.720472491	8.504484372	8.073450331	8.265962127	8.038793767	8.366041784	7.925654932	8.069617194	7.3255492	7.810907206	8.676042954	7.78567328	7.633402723
BAG3	7.096991804	7.691882863	6.965970875	7.68065469	7.343430502	6.871413478	7.393965765	7.303929202	7.095544686	7.168841639	6.847495585	7.350032076	7.290314608	7.090210032	7.176056057	7.243875488	7.079744203	6.94574147	7.595859506	7.108596187	6.90879159	7.562499231	7.260398513	7.392247251	6.994250716	7.813010359	7.037430635	7.100841977	7.280650885	6.865848101	7.359641482	6.910786644	7.064359029	7.906949255	7.168665225	7.692841349	8.07499757	7.463042634	7.721112543	6.988417279	7.387320298	7.106282821	6.900466092	7.188933425	7.23198755	7.126881645	7.176921617	7.980148864	7.242878673
TACC2	6.828547456	6.942024339	6.351956404	7.072206851	7.683226462	6.880721336	6.525399392	6.46046402	6.673386795	6.641444572	6.756127283	6.849429762	7.225373298	6.727690736	6.647521398	6.728037547	6.606784586	7.11610787	6.586820413	6.005965246	6.45908894	6.881326118	6.540685939	7.918684705	6.226819628	6.757497526	6.600937157	6.871790833	6.772561011	6.574221643	6.816925933	6.44106447	6.753093177	7.077901192	6.690373937	6.626547835	7.145259363	6.660057861	6.76938323	7.174755205	6.593955522	6.751720837	6.39984398	6.997737868	6.798889802	6.667958763	6.726704263	6.74925738	6.683751716
DMBT1	10.12524769	10.11878834	8.148689334	8.683958669	10.19723784	9.063292109	9.525079384	9.510052979	10.44291528	9.898405772	8.810319896	9.744948751	9.114011842	9.794442693	9.813962715	9.89487904	8.411541447	7.900500714	10.83897524	7.822967774	10.34695221	9.177113234	10.23936772	10.09484855	10.10230415	9.817757771	9.265028616	8.236322241	8.732028816	10.02633835	5.894867495	9.19179171	8.557035152	6.506712834	9.578692508	9.243698568	9.048454786	8.075044798	9.985370923	10.09955459	8.261171189	10.80716405	9.85164072	9.904909863	8.294551606	9.701810779	8.963425114	9.419762403	7.392311577
ACADSB	7.195448284	6.090665149	6.935869067	6.952593488	8.372857853	7.269547854	7.619188305	7.174504741	7.022684762	7.168307566	6.878324119	7.610737894	7.548217381	6.996422217	7.402195123	6.710565132	6.373886114	6.986932454	6.722570309	5.73328419	7.705910586	6.554436715	7.632232608	7.554756785	7.282689541	6.679902682	6.768796778	7.281855812	7.29238954	6.794789701	6.498758416	7.282733771	6.572017077	6.822419926	7.671877973	7.129950844	7.486144195	6.532617052	7.636808976	7.446630165	6.616139467	7.285336062	7.474646622	6.97397185	6.878192105	7.41956778	6.810738782	6.877991338	6.630687354
FANK1	5.237581021	4.567243335	6.789567834	7.984496358	6.972358449	5.132684699	5.765754137	6.266222094	6.358603174	4.952316287	5.283889201	7.499891752	4.789909673	4.495775685	5.880483916	5.146203993	5.408107645	6.810897164	4.221244166	5.730622396	5.141580576	4.731831572	7.342221817	6.296347013	4.423828454	4.698775304	7.352550924	6.726842228	6.111912087	6.6896168	8.202286	5.862248672	5.443872855	6.199552793	7.125489272	6.662672687	5.776496281	5.514540178	7.1813865	6.779168405	6.915353538	4.579214343	5.083075212	6.520988703	6.933377333	5.425657064	4.99934848	6.941359704	6.194959505
IDI1	7.469447465	8.330400172	7.041966806	7.634888499	8.27085188	7.695985157	7.779486075	7.639243716	7.66414924	7.678716777	7.116624105	7.716937685	7.973132287	7.582266713	7.612130657	7.514208342	7.151686297	7.853586136	8.01000984	7.569552633	7.967099225	7.930275248	7.322921406	8.045931409	7.95061281	7.580308641	7.29671502	7.565918801	7.903849438	7.139876916	6.960508953	8.005830489	6.648230236	6.723839367	8.005954923	8.338941869	7.528137167	7.499095016	7.473698324	7.618492731	6.932799413	7.943991973	7.985240896	7.805549861	7.409957774	8.810664243	7.839457568	7.228849717	6.666630618
KLF6	8.905923502	8.105842066	8.707677094	9.142689184	8.201620876	8.952423997	8.437615551	8.482715647	8.961220075	8.247944915	8.787834929	8.382122457	8.879657132	9.087103384	7.944557489	8.816506089	9.189940243	8.848100694	8.493140591	8.501908312	8.119666788	9.639624411	8.696170242	8.272553729	8.543515953	8.501935585	8.50321462	7.962766629	8.064323509	7.612885644	7.980212676	8.354067875	7.77706084	7.368996898	8.432422907	8.008365381	9.300293562	8.376820673	8.264891446	8.75663846	8.212930887	8.768864844	7.926194316	8.093438416	7.79517617	8.21941062	9.610583491	8.097088029	8.255146131
AKR1C2	5.400058421	6.186040193	6.221804015	6.583377335	6.468998757	6.385562923	7.543543216	6.817988827	5.738359976	6.033667244	5.583900281	5.202916972	6.875701479	7.089933803	5.551349711	5.678221595	6.857648785	5.136385929	5.803394474	6.238847193	6.903822911	5.367005048	6.200878239	7.192467158	6.774717696	5.454708584	6.009102987	5.960314296	5.834089714	6.368904116	7.050772588	5.579526852	6.93107761	7.047682663	5.894366195	5.945194595	6.072775725	6.309847041	6.371383874	5.026178293	6.784794794	4.726216985	6.945670476	6.524441706	5.602475608	5.709168374	5.597135252	5.96067549	5.885604129
IL2RA	5.907885799	6.343056951	4.865434097	4.456628359	5.294265009	5.629169319	5.447557323	6.301221169	5.67504604	5.199542213	5.286747961	4.548147754	6.202473087	5.876967544	4.971800652	5.249751162	4.665565525	4.991559803	5.947566088	6.561947504	4.841022259	5.896264182	5.414585094	4.901735532	5.109118337	6.275592951	5.01583376	5.290113965	4.701435782	5.492656167	4.341834579	4.595196825	4.813383496	4.378544008	5.091901713	5.69963267	5.625160035	5.39177188	6.637261083	4.945754959	5.510206322	5.719096887	5.508651676	5.73091615	5.19298954	4.769628698	5.111700483	4.936703526	4.799959339
PRKCQ	6.611775169	5.539854274	5.047593754	4.840096583	5.79718903	5.737168385	5.283160681	4.944645769	6.180034154	5.627852859	5.928164726	5.31223223	6.094612651	5.914777996	5.673752195	5.926785181	5.449757427	6.142754915	5.024415557	6.103882049	5.773377987	5.498454081	5.658970733	5.970680878	5.840665111	5.557786366	5.367576378	5.560855405	5.407904859	5.397969644	4.691182046	5.938501838	5.108507807	4.964758941	5.66857324	4.898082601	5.89637746	5.320681314	4.868459499	5.514838751	5.527015334	6.622742566	5.599457808	5.274431932	5.672886651	5.989061164	6.145323128	4.696599147	5.125781652
SFMBT2	7.331967415	6.570763511	6.783620542	6.246167553	6.246258578	6.712968122	6.430873575	6.073641951	6.358169105	6.688343359	6.953154195	6.041193322	6.404003313	6.400147455	6.934554472	6.663385634	6.20360884	6.628272344	6.677118691	7.190494758	6.484061998	6.876059017	6.610689346	6.445205144	6.354813925	7.025085297	7.266744168	6.846155532	6.276333408	7.041293255	6.482003583	6.15542116	6.175212331	5.527996641	5.774437182	6.042633148	6.319147527	6.225183284	6.444102146	6.197953764	6.764252599	7.166750754	6.064983396	6.547406399	6.573161452	5.822805259	6.838182044	6.447378351	6.515368683
ITIH5	7.128133388	6.726699326	7.712857341	7.034643158	6.840781937	7.549436637	6.731226454	7.466258994	7.270565057	7.195305668	7.917275701	6.630617611	7.508913883	7.574775981	7.384857938	7.194589289	7.629017573	7.280813039	6.408428497	7.433061185	7.423644147	7.288244388	6.754416827	6.921130814	7.209463056	7.402328803	7.283373573	7.348007851	7.15917987	7.426789224	6.995859412	7.437600827	7.330879315	6.646469626	6.984134407	6.58543083	7.191063125	7.598629014	7.238078452	7.354633017	7.486791228	6.93259807	7.463292242	7.205554895	6.858179507	6.77478721	7.490527992	7.150787933	7.112997202
CCDC3	6.065820568	7.201413633	7.026914974	6.87611637	6.443826932	7.09469258	6.533584141	7.968305443	6.284533006	6.998160508	7.260970452	5.866162954	6.686836335	6.763614848	7.361116829	6.195407688	7.188081669	6.557451592	7.096288398	7.631292899	6.845194107	6.967858831	6.826862912	6.856241551	6.533582865	7.591975241	7.655409437	7.249582214	7.343745191	7.260922275	7.537115998	6.539173619	7.366658895	7.969465724	7.005467894	7.206819596	6.942552019	7.300324309	7.300779705	6.728149017	7.643112165	6.048037677	7.341010207	7.284164419	6.636508019	5.843318997	6.246171886	7.683093896	7.726445479
ITGA8	7.917942265	8.442095267	8.624359531	7.888268937	8.084438493	8.834286129	8.248014337	7.958862587	8.67237842	8.153905513	9.11103127	6.954580138	9.121087548	8.834739885	8.630323388	8.75819132	8.778295433	8.868771246	7.668941468	8.156839436	8.322796721	8.183628228	7.776876347	8.816709978	8.275291286	8.626727015	8.179445402	8.632908163	8.540194338	8.165084272	8.345556476	8.475384655	8.421371345	7.516249996	8.442445398	7.531536213	8.195912618	8.914350114	8.681694474	8.936317379	8.766266495	7.919065613	8.442017931	8.385987454	7.291006409	7.889758865	8.43018087	8.274662536	8.079861901
CUBN	4.693759177	4.521439698	5.502787262	5.314802624	4.877912024	5.225161334	4.821132126	4.643906686	4.721573671	4.857639355	5.443545375	5.464532073	4.729932809	4.636734856	5.319121522	4.778735897	5.110216967	4.905379755	3.951115939	4.930539905	4.650323435	4.591982595	5.324724909	4.858255941	4.579317095	4.639674675	5.66522565	5.710292872	5.00685872	4.626182653	5.416216828	4.61065889	5.096506373	5.59312088	4.633075209	4.308506891	5.09808186	4.334965143	4.498475775	5.377181077	5.201113455	4.522302987	4.516892723	4.660193546	4.802940874	4.383096978	4.538803522	4.594867609	5.129768435
ST8SIA6	5.855137979	4.326937379	4.223495787	3.994955091	5.132801772	5.980684657	5.312585543	4.796379803	6.008420725	4.963384255	5.64771192	3.994547845	6.061889716	6.593408481	5.476117427	5.647423556	6.473668985	6.702834054	4.814320407	4.122716969	6.344872929	5.173779679	5.737235309	5.675143388	6.888916687	5.213175402	4.102225172	5.589936378	6.309470653	4.614074437	4.725254892	6.743485251	6.232137922	5.062937729	6.340244109	5.395845703	5.212084346	5.893695378	4.601696522	6.560458358	5.075277672	5.797066728	5.071242906	5.563461393	4.410406877	6.686282355	6.255111817	4.857505412	3.503472714
HACD1	5.903541721	6.447883144	5.602312254	5.634473745	6.476598601	6.091295166	5.797196435	5.807142408	6.045496814	6.124477065	6.043673787	5.898968176	6.818607855	5.782343221	5.942993685	6.115475112	5.716775921	6.361291506	5.709416618	5.668024744	6.314434424	6.109201907	5.905487997	6.906402437	6.427102623	5.973445473	5.553045919	6.051488026	6.008123563	5.565955922	5.32828032	5.809599503	5.77714214	5.678100256	6.13752009	6.311315748	5.644958268	6.129493334	5.734820946	6.170935471	5.547798957	5.907084238	5.76130899	5.677504012	6.073416144	7.554735881	6.051576457	5.76584673	5.4352482
NSUN6	6.170911014	6.561801777	6.359408056	6.123870905	6.301206271	6.69177913	6.768209218	6.17250964	6.197867818	6.139926101	6.608754092	6.567372489	6.683569214	6.011962701	6.93615108	6.184732661	6.491655405	6.487402183	6.37450489	6.298762357	5.756129119	6.200676002	6.493427959	6.629357306	5.904088319	5.978966086	6.661545179	6.711856767	6.406644251	6.622032939	6.335723261	6.497643839	6.895908138	6.171449957	5.958390971	5.760354936	6.369419849	5.86285514	6.228909216	6.569922977	6.797888951	5.953730176	6.115751104	6.227427186	6.806624749	6.857940724	6.073299208	5.526220962	6.079127385
NEBL	6.455144657	7.935202223	6.017722378	6.539112354	7.274631068	6.742905167	6.957737827	6.478623242	6.993509111	6.241935184	6.664884914	6.78028971	7.52648037	7.272629581	6.578702134	7.557087721	7.100133893	7.486302487	7.433841291	5.607362113	7.222561914	6.374635279	6.73288936	7.368683228	7.002494411	6.681276843	6.436122812	6.783414917	6.681780796	6.657262384	6.841279788	7.219765313	6.658541401	6.976615721	7.072676803	6.574116012	7.172693402	6.982158993	6.846362308	7.459738649	6.867524603	6.775973214	6.286103478	6.767922308	6.509313979	7.449739455	7.054755711	6.765161399	6.264407433
C10orf113	3.848129002	4.380463384	3.622849574	3.882531772	4.118803468	4.025059508	3.812443815	3.22802962	3.850936434	3.535829814	3.878231212	3.544928315	4.258381338	4.207818823	3.571163248	4.159069754	3.850112849	4.268784263	4.822967149	3.414867185	4.019013324	3.389395875	3.786998322	5.089537803	3.966818923	3.692362987	3.795443916	3.992463787	3.615033446	3.527100462	3.873470498	3.725106528	3.788336274	3.726777055	3.525731384	2.991384131	4.292759082	3.684093048	3.402494646	3.717285209	3.564573126	3.982332104	3.56574127	3.552731778	3.499432727	3.790905007	3.947410664	3.335584049	3.655167788
ENKUR	4.244849615	3.927243514	6.778519557	7.926618155	7.476547015	3.463717487	5.995389942	6.86367143	6.106572291	3.785288535	4.138429842	7.780917927	3.50011362	3.606736182	5.597133243	4.443973126	4.688345292	7.256192442	3.648459356	5.827068504	4.56042703	3.041505444	6.958667405	6.32293109	4.045496353	3.807393084	7.191182918	6.505227371	5.990124672	7.292862474	8.696973878	5.55596372	3.943780176	6.972554091	7.809021929	7.172984217	5.267647909	5.47413375	7.37221248	7.066030472	6.893787245	3.275311498	4.896800843	6.407206224	7.571124698	5.088868412	4.022322501	6.849355795	6.625404933
ANKRD26	5.412519647	5.346515545	5.651556793	5.553419994	5.772996893	5.58994114	5.926710471	5.577247529	5.186644346	4.954819831	5.893444561	5.966196516	6.14448155	5.484062061	5.830981861	5.286143502	5.537628527	5.794862689	5.361996268	5.01218928	5.409968326	5.374331677	5.758719099	5.743009171	4.842349595	4.600163082	5.930761873	6.101876312	5.831532377	5.725769489	5.942002205	5.476401841	6.060162887	5.345152256	5.427515968	5.357664561	5.277796498	4.881373815	5.549971377	5.89370739	5.891734558	4.89057059	5.320978747	5.289997682	5.966538879	5.832175359	5.155447061	5.022568534	5.570176487
MKX	4.527091187	3.97271157	4.579868623	5.32563777	4.841727082	4.60171282	5.003717404	6.025840053	4.61210662	4.945934015	4.766101686	4.95040325	4.317665158	4.425084229	4.652107725	4.520629305	5.232972416	4.893710631	4.646617556	5.139679507	4.692060455	4.788459717	4.994671873	4.764047483	4.697393784	4.680404931	5.295037075	4.505919791	5.194789407	4.816187194	5.730182303	4.551293268	4.731076969	5.185488169	5.031273857	4.812212586	4.776363817	4.850367159	5.116818884	5.032143625	4.911780068	4.458811968	5.315870877	5.245946063	4.972448601	4.483548667	4.62520406	5.142727178	5.607103018
ARMC4	4.064673498	3.58724802	6.420405559	7.52413735	6.689766391	3.830957519	5.574366293	6.439068039	5.585147045	3.941848598	4.319434988	7.290020527	3.349033861	3.534752236	5.545313895	4.268827139	4.638405298	6.531396767	3.144595198	4.972328602	3.987089217	3.67102265	6.631111704	5.957885844	3.993885268	3.906191617	6.752511646	6.185789395	5.535108118	6.32032108	7.977149867	5.048723598	4.208981672	6.309345627	7.158147768	6.716356788	5.249129432	5.210869462	6.768315219	6.566799538	6.047167441	3.30147607	5.185041546	5.798250751	6.89902797	4.609351136	4.223592929	6.751662325	5.726354774
MPP7	6.544816866	6.604515411	6.448061329	6.711093688	7.618963915	6.818601894	7.5940871	6.803430744	6.928648168	7.064897558	7.075702341	7.396124468	7.329102031	6.398720189	6.871908613	6.387460293	6.637586829	7.100783501	6.262830166	5.806545231	6.756451204	6.379806356	6.815728965	7.102814137	6.68222043	6.292034773	6.542013219	6.884379128	6.948088105	6.473332274	6.710745605	6.876590282	6.490239378	6.897295692	7.191170591	6.920147701	7.340818483	6.529218942	7.069343592	7.307588799	6.72353659	6.612483934	7.233148187	7.120357211	7.102926361	7.487886809	6.520469826	6.859921457	6.739104195
SVIL	7.279731044	7.747043803	7.763245656	7.761782587	7.731427879	8.131606497	7.496527417	7.328234434	7.630970426	7.468133899	8.234952829	7.597981478	8.017358444	7.681619838	8.031835797	7.442227494	8.116197658	8.036748176	7.559624034	7.644956097	7.544170156	8.007505292	7.270435519	7.982181415	7.299655841	7.527765713	7.790416484	7.859518722	7.633300983	7.532213397	7.882638681	8.055687438	7.871311859	7.857865553	7.420134847	7.249412666	7.882669816	8.191298734	8.017908159	7.974912594	7.968008342	7.051079082	7.651817257	7.966948806	7.115922067	7.615971404	7.820478876	8.092788742	8.150960922
JCAD	6.934457338	7.089931078	6.191645791	6.216111752	6.456742336	7.424227136	6.154013384	5.985867177	7.554243233	6.363633693	6.99512858	6.001362007	7.333456209	7.804134117	6.954508336	7.334474053	7.696965829	7.471336498	7.172915878	6.498185254	7.141715364	7.323840122	6.525105918	7.247820446	7.64071397	6.207339547	6.724630052	6.638786024	6.875560638	6.102803118	5.992121741	7.544301939	7.335666599	6.632289562	6.749450612	6.016824105	6.667750693	7.991760053	6.740652576	7.252017938	6.712563856	7.4669129	6.491545689	6.645037597	5.991591527	6.887701692	7.536787148	6.633888469	6.472080196
NRP1	8.574379697	8.999149976	8.868789429	8.157411026	8.501103424	8.850161451	8.529927632	8.251842996	8.850826965	8.50459939	9.05452429	8.202353572	9.078897983	8.954333871	8.875660435	9.089786216	9.093499936	8.865383129	9.215801531	8.349580855	8.854152755	8.578426862	8.348230766	8.382308003	9.089829234	8.549877461	8.662786595	8.877634801	8.811495719	8.680090823	8.330188314	9.101326523	8.919043562	8.522812278	8.398847248	8.166872893	8.817571363	9.120379878	8.755497585	9.156318565	8.998985259	8.725381923	8.666825132	8.895873579	8.096646418	7.919871825	8.872746406	8.459286913	8.300030443
ZNF248	5.560518266	5.70247724	5.954735215	5.878736711	6.272338214	6.219075888	5.935866947	5.503017368	5.776951841	5.843723484	6.130221279	6.071435843	6.279964663	5.816164392	6.47466336	6.001039765	5.85740961	6.03219586	5.703542947	5.737627809	6.092626006	5.552539792	5.764460986	6.178842037	5.817468378	5.576308056	6.036344992	6.478746001	6.14401995	5.796759971	5.481149603	5.718031677	6.050101656	5.631165752	5.477295006	5.537395432	5.805654551	5.314348803	5.835717292	6.128310859	6.147256048	5.529595617	5.853589982	5.821210082	5.916570165	5.918546573	5.497332432	5.245747711	5.527166277
ZNF25	6.520118896	7.127178929	6.792594358	5.805934735	6.676781072	7.129669459	6.625016514	6.76505557	6.655801517	6.599996325	7.07001953	6.167909928	7.372364416	6.867249266	6.910216711	7.106521588	6.733715459	7.03965814	6.923687652	6.666716744	7.094410527	6.450306205	6.282328483	6.982530828	6.707063026	6.486394303	6.786901835	6.872550591	6.73940457	6.2802713	6.462790232	6.629955939	7.047034161	6.481240658	6.458285141	6.320095008	6.35114135	6.669817806	6.821415571	7.011435636	6.797144461	6.390675504	6.695336534	6.77772423	6.714549623	6.997269167	6.781306748	5.776677032	7.204876659
ZNF33B	6.179498452	5.923758263	6.670483196	6.825318047	7.04391569	6.20512331	6.954275474	6.705154689	6.274557028	6.395218763	6.643387472	7.236849065	6.630511709	6.371423637	6.730184751	6.125829609	6.558580928	7.08024155	6.122156207	6.014697738	6.166346526	6.293952891	6.778430054	6.66857836	6.352978079	5.936709175	6.901599335	6.801191787	6.845565364	7.024361522	6.718385195	6.787124053	6.25206612	6.832513141	6.874290391	6.608212008	6.914059549	5.973402425	6.443846406	7.009116583	6.941989325	6.167961923	6.411507574	6.327100099	6.590750253	6.858139287	6.081660296	5.822623608	6.339700941
CXCL12	8.816831874	8.936346387	8.825791039	8.051824351	8.312509955	8.884948756	8.192032392	8.777872606	8.183829722	8.634911302	8.981146471	7.471222351	8.738475002	8.194830782	9.099608809	8.946125297	8.793078508	8.243039116	8.384828191	9.441575976	8.497953507	9.010427359	8.241997354	8.095764858	8.208591349	9.140776702	8.476084586	8.815696478	8.936331119	8.789832336	8.632063212	8.531188347	9.433335758	8.062911296	8.560844342	7.88655309	8.485039794	8.94601533	8.988871389	8.728507338	8.910738863	8.180539112	9.007197282	9.117344415	8.65877104	8.136618867	8.604110613	8.891749083	8.04202288
DEPP1	8.246060622	8.225614091	7.528997101	9.191999678	7.89022578	8.198155504	7.624332567	8.722474302	8.43532039	7.755583253	8.160892922	6.766864902	8.173092393	8.765355651	7.36688457	8.796549201	7.237601129	7.910942507	10.15553629	9.127444814	7.302625783	9.640870086	6.921087578	9.399234819	7.68358827	9.132504695	7.085818187	7.330797321	7.23519641	6.700026305	7.491757458	7.36214581	7.749953095	7.15989729	7.417191149	6.738219129	8.590414487	6.967592101	8.580236436	7.174743204	7.789655355	8.399974079	7.364848137	7.695735033	6.784765368	6.894482934	8.69586882	8.179338074	7.257631901
LRRC18	4.65375318	3.914951653	4.944049315	5.221943154	5.033773972	4.435018197	4.767015363	5.103629874	5.045774363	4.026276671	4.243198574	5.290199121	4.126734659	4.439991763	4.6640266	4.078537682	4.672144377	5.4175448	4.195455714	4.445587204	4.342326312	3.771114101	5.10712885	4.254911078	4.698913202	4.023418546	4.511084492	4.994751642	4.770864118	4.800037852	5.770781791	4.524617091	4.232410983	4.690716833	5.219916796	4.914749383	4.604818706	4.977959504	5.044773752	5.205376266	4.755283007	4.332752196	4.552246833	4.574263017	5.203857951	3.872484723	4.634448085	5.323927313	4.458224951
PCDH15	4.143032807	3.913486155	4.333163013	4.076261021	4.094233885	4.464414277	4.380153492	4.01836297	4.510269064	4.153844293	4.038792112	3.738760908	5.021745296	5.171017244	4.574810842	4.707243074	4.207444971	4.869747691	3.97208231	4.265816711	4.233881761	4.05264236	4.151898832	4.03412225	4.165005468	3.837724662	4.619056942	4.424760419	3.857806906	4.140448578	3.912170355	4.35456783	4.547160335	3.757586423	4.786479641	3.809816151	4.165077072	4.094490774	4.817647112	4.782284834	3.935451192	4.418705874	3.954949668	3.911256935	3.468469897	3.662757833	4.523015969	3.831638996	4.212917093
IPMK	5.857078182	6.188759778	5.752249791	6.221669127	6.288791976	6.020008919	6.382443422	6.084055397	6.163642529	6.030100099	5.840426772	6.387075141	5.900810243	5.209556807	5.994505112	5.148155444	5.716484661	6.23283948	6.077320018	6.215692428	5.573198467	5.721219942	6.369169104	6.040046456	5.740841763	5.979782169	6.065613747	5.946478842	5.662157801	5.95258486	6.355166028	5.903486326	5.668651491	5.668461882	6.455769059	5.993270021	6.507907193	5.556817246	6.068552256	6.050620462	6.197241825	6.206645767	5.78511072	5.931022312	6.490868953	6.329959867	5.293614716	6.069119449	6.19050288
FAM13C	6.935535957	7.527830239	8.074741769	7.439084299	7.519894635	7.924695228	7.09397666	7.868258978	6.892952898	7.573444289	7.875412219	6.834873656	7.783827517	7.529735492	8.174534896	7.607647456	8.207719416	7.393053239	6.929352948	7.467631494	7.407894616	7.273040858	7.057497919	7.152392769	7.188073491	6.988807235	7.644072261	7.994682358	7.958290348	7.565232695	7.656659141	7.490978642	7.975802607	7.810935972	7.364762232	6.481768859	7.059561045	7.780524175	7.663065225	7.994080574	8.243289563	6.507410119	8.157697253	7.960884998	7.465239027	6.88220897	7.241365546	7.954521509	7.930035807
SLC16A9	3.186996268	3.397797861	3.617773965	4.005359697	3.641628639	3.570225139	4.038765656	3.657264114	3.574430493	3.931718669	3.420603156	3.359462303	3.850990492	4.035099458	3.841488129	3.508075529	3.632075499	3.35316406	3.49928811	4.088247865	3.607720036	3.624473982	3.811768692	3.598746772	3.348320729	3.373233027	4.002133275	3.534031597	3.453467743	3.802763014	3.967984158	3.485617929	3.70855275	3.45866624	3.82653506	3.901427114	3.658356341	3.740820424	5.043190171	3.628309709	4.125749406	3.172122752	3.938283533	4.115922524	3.989906586	3.198572324	3.963617099	3.772151064	3.849354874
ANK3	6.449697445	6.624179874	6.174983844	6.912889612	7.350383584	6.467518307	7.064863522	6.23998952	6.587440041	6.979875407	6.672818527	7.181207726	7.397217956	6.021406144	6.771635734	6.986863496	6.403600759	6.870961239	6.184872888	5.716473438	6.08217446	5.982348434	6.823094441	7.22265067	5.996905114	5.927294415	6.624726564	6.984729511	6.725885092	6.445068236	7.102409734	6.478502815	6.392764093	7.336589211	6.891018599	6.378551268	7.430769023	6.270503678	6.894141549	7.113302522	6.603455314	6.617756406	6.503630131	6.776056834	6.81385593	6.796970007	6.376755356	6.792792792	6.255980433
RTKN2	5.837038781	7.985273597	3.827941775	4.082360912	5.960178319	7.545893289	4.937819501	4.294946876	7.711910666	5.097852964	6.640138008	6.363432626	7.475499403	8.733068429	6.156520883	6.619102943	7.910970154	8.285811714	6.019637691	5.34248408	7.855663841	6.664399177	5.45201602	6.622899991	8.421283155	3.735293938	4.350043644	7.038838345	6.455628981	4.500175988	4.312374255	9.173741718	7.205109077	3.92634682	7.323207599	4.266097062	5.198012662	6.835808463	4.622373643	7.931663728	4.023489144	7.316520431	5.108164372	5.2899747	4.713582892	8.003294096	7.292635492	4.565615053	4.028611777
EGR2	7.259473084	7.100948712	6.497533586	7.707402028	6.545034075	7.365343704	7.243668689	6.503000207	6.794243624	6.878926142	6.41878291	7.421768478	7.424434042	6.708449482	6.557935267	7.978184332	8.278135653	7.99005298	6.211885217	6.533847572	7.072891148	7.876861532	6.888924275	6.392870465	6.950380465	6.7531746	7.430875217	7.22872047	6.858009776	6.636974842	6.724433784	7.40449446	6.263693382	5.772181125	7.217012792	7.383700811	7.392002116	7.283366023	6.785177526	6.736125197	6.749962009	7.511101124	7.147288451	6.948676844	6.488716015	7.173066862	8.444870514	6.948015831	7.40388211
DNAJC12	4.319882049	4.685912734	5.409506835	5.896998978	5.719593076	5.104948262	5.734667769	6.483219081	4.883703046	4.892028397	4.499374525	6.369437827	4.816331207	4.565724806	5.554579888	4.708225416	4.592379388	4.758051923	4.767966525	5.071210187	4.955079164	4.621137043	5.631380108	4.858806718	4.629104215	5.484034281	5.544887054	5.669456089	5.268373127	5.705061278	5.701408872	4.729802461	4.682454066	4.856213832	5.719571686	5.551416468	5.182506132	5.693996961	5.549384057	5.077520338	5.895136545	4.297874097	5.232641482	5.238594393	5.822353295	4.953351327	4.920163168	5.341152962	5.196045693
PPA1	8.009322309	8.566960303	7.49306194	7.763609696	7.995524215	7.770129202	8.343903018	8.310177024	7.720657771	7.883858164	7.517101993	7.802085586	8.162733566	7.577410906	7.971918812	7.82164038	7.174260265	7.876849526	8.490161413	7.23681357	7.912866063	7.732023329	7.930479703	7.971106224	8.061292905	7.884209083	7.732762008	7.682173709	7.72453704	7.7854597	7.334031194	7.791240101	7.141065252	7.82064901	8.295683369	8.536826258	7.99511087	7.734288766	7.910150754	7.809807609	7.484815855	8.302410804	7.477973549	7.507155342	8.092079686	8.573362111	7.707583826	7.49313429	7.290385019
PRF1	7.196848668	5.510557044	5.906648715	5.931893051	5.272516781	6.116209646	5.77879915	5.39973125	7.17674144	5.958694402	6.235799838	5.618849317	6.011333669	7.295951436	6.034577303	7.280753784	6.62569307	7.191824584	5.491361231	6.633697707	7.156043521	5.923226059	6.713154104	6.611687865	7.59449105	6.48767069	5.78300467	6.261573316	5.912910568	5.823917391	5.915034384	7.462678397	5.75176776	5.505303486	6.219130748	5.00606024	5.985685148	6.449506043	5.43518254	5.784265427	6.043274781	7.91327591	6.085196151	6.023577253	6.003741896	5.725907429	7.368839862	5.711115963	5.564371801
SPOCK2	8.166461861	8.180151581	5.91105907	5.879303846	6.886075846	8.068049246	6.185648221	6.35030686	7.863352278	6.825968786	7.229226566	6.653005724	8.035395453	8.57297671	7.255289709	8.497422603	7.760186672	8.16763587	7.567348461	7.083100837	8.056784428	7.995178284	7.246131746	7.541098608	8.439559521	6.789064178	5.955264723	7.245693482	7.187054761	6.548350712	5.994589796	8.432053774	7.23011812	5.970465748	7.442850738	6.646658695	6.54578141	7.536345883	6.308462766	7.894958005	6.505740877	8.403583134	6.487309797	6.82175887	6.224926354	7.084874857	8.522855507	6.67793449	6.21814674
P4HA1	7.917399994	8.11698544	8.23971751	8.520244164	8.776307998	8.432529057	8.58614237	8.56466549	7.793093823	8.134395547	7.979113956	8.227118802	8.50162674	7.907904657	8.234448231	8.256464701	7.908460238	8.190223558	8.797379532	8.126252919	8.385013012	7.811070479	8.092347411	8.548445981	8.619386484	8.24648751	7.931866512	8.624040167	8.341408385	8.446449562	8.122284282	8.142139028	7.476006747	7.491787654	8.474786992	8.682303885	8.065605109	8.277470052	8.436729061	8.328006263	8.022757909	7.761029693	8.269283143	8.518604315	8.000724521	8.13269262	8.295541928	8.184388919	7.801673382
CFAP70	4.545332545	4.178337178	6.486693826	7.398001622	6.52574956	4.124341988	5.34444372	5.964296148	5.676303959	4.569559322	4.879910064	7.302913112	4.275091103	3.973163344	5.644523019	4.785987712	5.01772808	6.56955591	3.931400214	4.91730787	4.500743077	4.049246805	6.707586459	5.823865433	4.036199057	3.951225516	6.816598055	6.534748401	5.957060658	6.322087786	7.757255716	5.357516543	4.572230584	6.000991684	6.358594566	5.795034832	5.605952945	4.868267599	5.775955626	6.212458075	6.201675273	3.869375895	4.630804586	5.730234569	6.620651961	4.66230635	4.138282172	5.963447734	5.755681688
USP54	6.954103042	6.948380054	6.99338592	7.830353159	7.984637405	7.271575615	7.652027379	6.641912621	7.115284349	7.147098387	7.13466947	7.861491143	7.434586465	6.87776722	7.248049865	7.360001202	7.098748305	7.346994484	6.56431044	6.162361157	6.529772806	7.061593302	7.234173698	7.629980168	6.576835968	6.280315091	7.232712668	7.764638154	7.526209393	6.945694658	7.304948942	6.903372259	6.82193168	7.601290195	7.092482345	7.032087826	8.047025184	7.173990504	7.231191443	7.732077345	7.364652046	7.209272683	6.607060113	7.292933899	6.791576357	7.099214572	7.253103307	7.329229079	6.702346286
KCNMA1	6.167580768	5.761595588	6.052421718	6.075757852	6.300629074	6.412004377	5.876453135	6.285431936	6.506238617	6.418851111	6.553568675	6.289089774	6.199227002	5.774200945	6.481729375	5.863492043	5.50442296	6.628288237	5.569350582	6.915686224	5.999905705	6.466537898	6.122370076	6.430270949	6.076294079	6.499617864	6.913129864	5.967263196	6.177209047	6.404013761	6.566552004	5.806587612	5.733474754	6.151798947	6.168265662	5.501523053	5.984782588	6.389866323	6.70352162	6.460837843	6.186323121	6.508737248	6.478119747	6.4917596	5.413053324	5.576126348	5.786112887	6.875712178	7.107978815
SFTPD	9.585864811	9.003225989	6.549332492	6.934196861	9.173431524	8.464227057	8.572137507	6.789132414	9.213471179	9.126115748	8.220298629	8.913779099	8.861912221	8.865454657	8.520855659	9.226918855	8.349431129	8.569269596	8.488635845	7.093136222	9.265432055	8.889344273	8.550842317	9.190556564	8.951397238	8.433108782	6.745413765	8.229725779	8.447079319	7.959830355	6.607946155	9.251671459	7.834918934	6.613021622	9.032031041	8.791195573	8.801853362	7.864669046	8.331708177	8.452843307	6.341036399	9.630211314	8.884188946	8.683846999	8.67151083	9.117275256	8.672839014	8.06864154	6.703352548
DYDC1	2.795178358	2.543572079	3.102595313	3.718893547	3.348835675	2.792813039	3.064535479	3.105554036	3.09854721	2.781574064	2.870586344	3.480804793	2.553113106	2.977087199	2.872584167	2.752437017	3.020973855	3.092164095	2.701108941	2.973812649	2.962588259	2.866758524	3.381630879	3.174205024	2.755687398	2.843290547	3.479546997	3.568775622	3.228964027	3.59252299	5.152119941	2.977039735	2.787928997	3.484366584	3.745535175	3.420036306	2.903205899	2.95738437	3.492220384	3.354709724	3.324957937	2.585722661	2.992888956	3.2621664	3.71764028	2.665701227	2.778091523	3.203319374	3.502023811
MMRN2	6.402051641	6.041522185	6.518691481	5.973964632	6.273019502	6.947648586	6.328096914	6.597518137	6.742479565	6.931666163	7.194209779	5.463011908	6.705199935	7.157813654	7.017563138	6.444027531	7.273434563	6.655868478	6.323845442	6.286995327	6.46955388	6.420313823	6.383558051	6.139031991	6.539336224	7.024513122	6.518691481	6.788447645	6.751139893	6.89328001	6.349186155	6.907296496	7.086008656	6.728883929	6.37765899	6.179233869	6.372360641	7.003793278	6.607943809	6.505611303	6.898431295	6.716241341	6.911235911	6.825480314	6.119453588	5.913530477	6.187719178	6.686299571	6.150571237
ANKRD22	8.069564194	5.073346193	4.54391658	5.471246983	5.566546976	4.906532791	5.88798522	5.344829916	6.534617063	5.405905698	5.424865677	5.134350459	5.688725606	4.708929054	5.001116358	5.674775512	4.620880694	5.544196381	6.454765691	5.602590195	5.252761367	6.702352373	6.024934571	5.130325421	5.164193734	5.384199096	5.226086991	5.427854066	4.717517299	5.363762391	4.355183298	5.869754192	4.724200086	4.105465252	6.13774866	6.080957873	5.401938185	5.192102295	5.69357305	5.806111791	4.955871698	8.35880372	5.110219149	4.415823204	5.338479809	5.700453057	5.635994653	4.106768852	4.784933095
ACTA2	10.02462188	10.9191335	11.00243281	10.96514714	10.22320729	11.24739387	10.07692148	11.09427732	10.93361839	10.72194613	11.24837398	10.11696538	10.71415124	10.74996292	11.11251614	11.31247325	10.93657687	11.30814083	10.36292981	11.19796863	10.31541676	11.51020611	10.4391901	11.33444532	9.88793225	11.34372586	11.01740003	10.88999638	11.20420388	10.94939491	11.2039974	11.15961414	10.87610495	10.91739102	10.90181513	10.92515082	10.25674319	11.25773032	11.10412581	10.48904217	11.0147602	9.774544803	11.21142044	11.36400704	9.898316524	9.837570756	10.83544296	11.4150818	11.35275118
CH25H	6.289252427	7.235664886	6.138354313	7.142202923	6.176267603	6.341174807	7.075504426	6.480271436	6.340829615	6.992419463	5.965230015	6.906097198	6.602880854	6.210052446	6.169351841	6.221978702	6.489238167	6.044069917	6.912792375	5.104572029	5.623660527	8.317764363	6.553610815	5.541337567	5.741012837	7.681546565	6.562400345	5.832016029	6.141821996	5.731223195	6.221912362	5.031827012	5.593906623	7.435717007	7.143707119	6.696387824	7.830956136	5.983618737	6.498570285	6.227405666	6.134790019	6.03644614	6.128389383	5.451832158	5.921580587	6.399651378	7.015859579	7.258057185	5.745816556
SLC16A12	4.455376654	4.087992133	4.042416351	4.993590942	5.901953541	5.410344174	4.074721173	3.899258083	4.036941098	4.287995217	4.580060858	5.372029092	5.38603612	5.373809755	4.479941743	4.592980015	4.690940286	5.626991671	5.086568241	3.820879949	4.171441298	4.601104653	4.402447673	4.98431668	4.688900249	4.052398497	4.952597909	5.236451826	4.604759509	4.450311431	4.454774439	4.129418009	5.07136832	5.206501103	4.675230633	5.199343887	5.027555266	4.593256372	4.248798674	5.599528692	4.482177437	4.376856619	4.300657388	4.605057921	4.204111266	4.326995164	4.729944876	4.713785988	4.006544946
ANKRD1	6.244599183	9.600658418	3.622816714	4.03134041	6.352374606	6.418012431	4.927759199	4.599494161	7.265482259	5.97466976	5.212134331	5.331695532	8.518549402	8.528145429	5.330739523	9.68555985	5.165779653	7.501106573	8.979079794	4.748909413	8.185753409	8.158978475	5.094487498	9.141471553	7.718841175	5.002020527	5.236369913	5.367167697	5.165373564	5.047514634	4.718250181	8.917980033	6.186382102	4.591173762	7.076910754	7.679817325	4.932010714	6.932091791	4.7325689	6.589630928	4.336928601	7.64671509	4.694196139	5.032154459	5.492724713	8.663426775	8.665449257	3.975667023	4.551593177
PPP1R3C	7.110807435	7.047510622	8.233407448	7.464056278	8.054101699	7.886217298	6.496609615	8.113385884	7.555969642	7.627567802	8.377630237	7.344193432	7.831923872	7.067161356	8.200259208	8.445423151	7.881777251	8.44517127	7.700387681	6.90569939	8.001125419	6.576715612	7.765384583	7.798564472	8.07289837	8.437324006	7.32444918	7.736162366	8.005760451	8.050943921	7.937260404	8.731567289	7.775632324	7.754543243	8.291441099	7.152620365	6.039284931	8.793287952	7.502627217	7.881977733	7.832718115	6.959231204	8.110158332	7.770307941	7.099158688	6.900325048	7.618599513	8.178464548	7.910870247
RBP4	6.274140067	6.928272519	5.525810727	5.128699115	7.721466617	6.436327213	6.154169249	7.827029166	6.47707122	6.499524088	5.630750788	6.797205366	6.537213426	6.269886163	5.475587159	6.45711853	5.747015575	5.706752581	7.001438042	7.120703347	7.290460059	6.384892579	5.402789708	6.75161311	7.592549804	6.140557164	4.989875264	6.182558814	5.547216213	5.801427775	5.119939338	6.520519183	5.508955771	4.751362826	6.53087397	7.303612838	5.67141426	6.868912466	5.708031469	6.089100757	5.319119231	5.78251989	6.947709501	7.024107823	5.725287711	7.21069937	6.96566526	6.516906011	5.384640526
NOC3L	5.659805111	5.829582334	5.675402342	5.96115222	6.272997461	6.131870788	6.465775611	6.644322743	5.693389325	5.787782439	5.954160407	5.939207075	6.70369271	5.950809536	6.427210912	5.948935814	5.658674147	5.907465798	7.143370704	5.784525833	5.973240755	5.484749235	5.801424518	6.299645866	5.875325791	6.478426487	5.941454893	6.415370297	5.998387536	6.030178722	5.488416009	5.831238945	5.485038192	5.784325439	5.680777553	6.437667697	5.897379257	5.778518041	6.511269512	6.128352462	5.943783252	5.776338242	5.711286784	6.109629821	5.623768682	5.682108576	5.374231028	5.179771071	5.573849949
SORBS1	6.682794205	7.396842653	7.150599277	7.062734555	7.633188606	7.990320705	6.731424575	7.726207619	7.020926614	6.963598948	8.040350465	6.98107913	7.933365406	6.80837051	7.808990397	7.39155039	6.948427221	8.093101425	7.370980775	7.237563163	6.676149648	7.840657388	6.770177876	8.378936723	6.56710864	7.747150809	7.274382103	7.420129857	7.504722073	7.331156574	7.432991942	7.763543673	7.137115103	6.894237863	7.170493405	6.920565375	7.526426988	8.15249571	7.742463541	7.568052185	7.433294508	6.670441681	7.858972082	7.755150942	6.242856174	7.274638694	7.171354521	7.944101773	7.963422711
ALDH18A1	7.475137124	7.67476984	7.824238893	7.888770664	7.871608074	7.633983847	7.997999602	7.923313271	7.717198264	7.699364257	7.473972161	7.680908994	7.833117937	7.376335391	7.942511963	7.646427621	7.174573272	7.219188141	8.394176684	7.648150735	7.47691569	8.017045268	7.763680016	7.754520315	7.52670587	8.263594127	7.755945864	8.077158761	7.846145313	8.087370434	7.697350617	7.237582335	7.051667918	7.683547096	7.604376424	8.286930163	7.443206232	7.824042081	8.18457547	7.649531796	7.810032574	7.423685245	7.62321172	7.824483835	7.257708133	7.166388059	7.538316489	8.26410551	7.285376402
BLNK	6.394859055	5.909804455	6.098174869	5.450035574	6.153318591	5.723434919	5.869527207	6.246649779	5.869022173	6.529908405	5.882165271	6.07123578	5.823624934	5.499198023	6.162382243	6.20625594	5.375146515	5.735210465	5.223659768	7.071330938	5.947448136	5.923338774	5.852125895	5.669260187	5.537927706	6.35853818	6.597268103	5.879638437	6.019722987	6.757505804	5.767803979	5.626781611	5.645889103	5.351011654	6.20102444	6.250633231	6.142211489	5.946461691	5.888149007	5.617648724	5.964004629	6.306470644	6.114157339	5.806707398	6.790308226	5.957236545	5.94957188	6.057319851	6.044636884
PIK3AP1	7.820922592	7.397582748	6.846850467	6.644759067	7.634400333	6.539806688	7.477229861	6.779179125	7.314198632	6.937145013	6.59357389	7.190420982	7.28816977	6.789743706	6.793880268	6.808328263	6.703577866	7.361711335	7.919347322	7.725278451	7.795255294	6.889961782	6.822281117	6.407855249	7.8077528	6.843999284	6.603717637	6.518061233	6.655763272	7.326004864	6.38526966	7.021372571	6.085106392	5.491345737	6.748839533	7.620825628	7.076729533	7.141751341	7.022917566	6.790439285	6.733546308	7.889123601	6.572367605	7.06214034	6.916899481	7.587316858	7.206061515	6.980907257	7.019927631
AVPI1	6.379011845	5.9874048	6.016939635	6.964592645	7.012356105	6.611621717	6.569293507	6.284748282	6.530654256	6.666204919	5.906833928	6.680454199	6.117163273	6.466264229	6.013691747	6.247958253	6.242938486	6.611486744	5.885490331	6.36276726	7.055375752	6.964419482	6.515598034	6.847885651	7.412600368	6.561983571	6.15910104	5.952953992	6.413552523	6.166944872	6.232774557	6.283528066	5.765324909	6.267866743	6.665881776	6.611863536	6.80221733	6.425034568	6.224974041	6.187505286	5.680370091	6.515394449	6.276984086	6.039529754	5.71285698	6.35935404	6.856555863	6.514204486	6.757437581
SFRP5	6.40821139	6.137576102	5.828080501	5.731944148	5.903255523	5.879255716	5.615567218	5.482131283	6.145022798	6.38653901	5.208281418	6.851379923	5.928172102	6.19675068	5.941877667	5.514677346	6.087475085	5.269009603	5.879175409	5.07919679	6.300189212	6.154540478	5.804684507	5.340414853	6.773910773	5.583067713	5.233983854	5.383562766	5.624729439	5.58724257	5.761771579	6.259938425	6.349433758	5.565045011	6.410060813	6.064791076	5.859832518	5.825711768	5.227120989	6.945280196	5.355161098	5.780761943	5.985777233	5.940075199	5.785863373	7.53153504	5.962327368	6.007629104	5.761755522
CRTAC1	5.870263207	7.264338344	5.301319364	5.814218963	5.34558569	5.045262295	5.728425945	5.253128703	5.768677684	5.964257141	5.00048958	5.942738342	6.001827167	5.913035601	5.204353993	6.205543064	6.322292105	5.77292725	5.999510124	5.01581191	6.463583974	5.799401421	6.261851644	7.215744408	6.525932236	6.126005373	4.731153553	5.979393966	5.698883785	5.33056559	5.029414262	6.478767293	5.311218092	6.845167121	6.899675766	5.657408694	6.576961548	5.506077213	5.184601549	5.80155508	5.008454439	6.746094582	5.492651462	5.701489736	6.546224699	6.290001258	6.010359583	5.562490691	5.446212464
LOXL4	5.092574633	4.948930294	5.543970911	6.080622481	5.247803139	5.047536569	5.80137568	5.277883374	5.213521803	5.415490226	5.159659686	5.758133862	4.661595501	5.212612697	5.157699174	4.943038073	5.297049183	4.896071402	4.858796952	5.177114973	4.970064512	5.164582877	5.279229216	4.949758099	5.049154212	5.533316803	5.708817721	5.180332739	5.315813309	5.413469397	5.912117544	5.136628382	5.147877232	6.591435547	5.386949632	5.157095623	5.596231976	5.67125456	5.373762269	4.851684093	6.021332861	4.928493006	5.331355895	4.995878064	5.357439533	4.854982429	5.25400428	6.24390538	6.279318263
HPSE2	5.549119467	5.732014568	5.8832688	6.504694256	5.815617194	6.519480221	5.510661579	5.644149137	5.838082441	5.804464212	6.477342745	5.608094496	6.68255942	5.726599368	6.994580449	6.756434816	5.767684599	5.839503058	4.88641814	5.890735566	5.425986318	6.360257018	5.134040254	6.203001809	5.422616675	6.544494562	5.548358995	6.168735471	5.909568458	6.483952271	6.218896847	6.84116896	5.037246197	5.502918634	5.727469903	5.233396029	5.673168639	6.719529347	6.776607447	6.708794009	6.791168086	4.831445685	6.35245134	5.916498232	4.801446194	4.941503191	5.915011421	6.685544729	6.935009066
COL17A1	5.672942078	4.811969679	6.497767269	6.566862564	6.420920145	5.117585563	7.610759684	6.292677336	5.367846231	6.583566924	5.453328512	6.64805287	5.183031067	5.384115346	6.458040054	5.412275047	5.778647697	4.835362166	5.05020126	5.237642338	5.498648748	5.40968176	6.36162129	5.451882416	5.358260742	5.521107096	6.727947017	6.061166044	6.057934661	6.141644261	6.408995665	5.360637752	5.041975106	7.756060936	5.923956096	6.836812461	6.55814022	6.519058735	7.070666774	5.556107579	6.987036621	5.128363798	5.70461409	5.554648813	6.055024082	5.195330485	5.116257193	6.857394606	6.625298868
CFAP43	4.736772431	4.06114179	7.494185384	8.437841509	8.047156259	3.701702369	6.789573974	7.369396529	6.757247283	4.622084263	4.980546702	8.56725183	3.678758925	3.669893936	6.352738365	4.956379385	5.533580264	7.805128361	3.102900809	6.100662595	4.670031639	3.36348381	7.935262501	7.06641691	4.078026846	4.05915158	8.37918709	7.673970228	6.872557678	7.678899061	9.143582596	6.394375167	5.545165813	7.673485364	7.915748497	7.069325478	6.575592195	6.486318076	7.83188558	7.66959905	7.661902308	3.106707245	5.954847908	6.961435931	8.102028486	5.714462994	4.707467864	7.488918283	7.401406617
ITPRIP	6.581916711	6.814008067	6.385315047	7.545665891	6.412524525	6.582766085	6.434761031	6.269633651	7.120797314	6.350706514	6.535645523	6.15383091	6.819369778	6.74250548	6.319864153	6.878706576	6.829713273	6.650873875	7.514383805	6.71908824	6.614389797	8.100082748	6.507865184	7.019262887	6.548537971	7.631531212	6.925393955	6.354448889	6.355446288	6.058149087	5.988889987	6.501025996	6.287936308	6.333769201	6.515991191	6.427659479	7.592378469	6.948907703	6.52839339	6.63652722	6.652048388	6.930046609	6.342583569	6.47656876	6.260930747	6.594075552	7.101199134	6.848827976	6.519652076
GPAM	5.262651681	5.832650249	5.550072956	5.055082226	6.321232341	5.598105004	5.149448122	8.062339494	5.469915079	5.300151009	5.536436245	5.940256637	6.132480082	5.023062042	5.399122556	5.304836119	5.153134323	5.607387412	5.782887348	4.859134634	5.876123738	5.269110045	5.369539435	6.561105768	5.509720248	5.183107953	5.927719356	5.639471475	5.65400082	5.386028921	4.956533077	5.956750766	5.429305392	5.329515761	5.490315691	5.898624785	5.534398409	4.829530464	6.31728987	5.880105808	6.145500741	5.577553665	6.68076105	6.315690258	5.376101192	5.471798311	5.387702357	5.107433552	4.44964388
DCLRE1A	5.354230762	5.363996267	4.657675552	5.163592133	6.024835822	4.91400806	5.413161147	5.214341506	5.35709763	5.14764899	4.888588472	5.586649971	5.60323806	4.884528806	5.305704154	4.949947354	4.521040368	5.423952749	5.332912025	5.036655541	4.949545046	4.478899336	5.337422322	5.161753296	5.188522888	4.306451214	5.09773613	5.299768807	5.076479604	5.372123213	4.911558076	5.156881808	5.209540896	5.102217272	5.531215524	5.75445459	4.752687182	5.125143354	5.29586272	5.474975446	5.067771443	5.668592164	5.222511473	4.766424794	4.99081806	5.881823056	5.101695072	4.866722784	4.737332393
GFRA1	5.485107107	5.24442671	7.006773397	6.284982039	5.621003852	6.916552846	5.844129792	7.077264742	5.938919874	6.617649394	6.904722807	5.45782649	5.967158317	6.061580832	7.084907693	5.688736085	6.52156193	5.940987588	4.774299227	7.291590599	4.728212032	6.439748994	5.48352837	5.742605941	5.036002471	6.330230408	6.247147286	5.909588391	6.51689127	6.525059288	6.959690148	6.490356236	7.129739548	5.738693428	6.272033855	5.29055411	6.432559788	6.188517147	6.568720638	6.688022456	7.031693539	5.187776868	7.000499902	6.989136134	6.205653906	4.863362871	6.547335301	7.305134347	6.219868156
SHTN1	7.22641904	6.989590777	6.065242553	6.337650813	7.578390579	6.736145633	7.379265455	5.962437832	7.193910618	6.547786588	6.764309992	7.279705251	7.43738774	6.750521092	6.583189243	6.735199125	6.891946903	7.230855407	6.924893386	6.792048549	7.317141573	6.547133793	6.570236215	6.945271695	7.156131142	5.810068908	6.328171037	6.920537946	6.845611696	5.995676051	5.981655014	6.875929878	6.819396244	6.292985396	6.696064389	6.616244765	7.039460123	6.524057293	6.982563644	7.205883779	6.308765494	7.064912674	6.28207775	6.77568204	6.85407932	7.750460762	7.011000575	6.365962526	6.90221456
FGFR2	6.990135412	7.687459324	8.053925296	8.300448353	8.754286842	7.264390376	8.781427911	7.372460629	7.809361014	8.071637131	7.73801417	8.632440233	7.766610001	7.270427041	7.817363459	7.819217963	7.756136649	7.687400489	7.023343002	6.011063579	7.667272369	6.941502881	8.065062306	8.126686203	7.81064292	6.5013633	7.993013232	7.957062284	7.999938437	7.607884593	8.024361735	7.3365944	7.008922401	8.784937726	7.835044482	7.369945853	8.12484837	7.96945527	8.132313995	8.375039928	8.288715978	7.460465549	7.110383382	7.531075587	7.971873901	7.996520807	7.339810245	8.441989104	7.85479256
CHST15	6.522912979	6.483977285	7.418460579	7.404031253	6.585578571	6.865363603	7.149377581	7.170186479	6.642911751	6.900422143	6.711035686	6.832878103	6.794126376	6.628338076	7.250679894	6.58084541	6.762882002	6.715960895	7.536417385	7.656185573	6.094734542	7.083182638	6.836408098	6.647307019	6.128498476	7.506127319	7.592602699	6.916989956	6.915928132	7.207069206	6.938321147	6.208993127	6.744726872	7.22845387	6.370311713	6.516045712	7.395241818	7.335156378	7.29458926	7.08437531	7.19523493	6.903429436	6.684611618	7.25532356	6.896521319	6.338990551	6.435650974	7.464773849	7.080058776
OAT	8.277414753	8.865385765	8.851910072	9.197601335	9.254457139	9.052497388	9.270083391	9.452169512	8.594529605	8.739045617	8.61280991	8.979289792	8.951373142	8.83839663	8.920864204	9.14286603	8.636183049	8.590855247	9.05900433	8.942903322	8.907063293	8.9665459	8.861549535	8.971143789	8.693839938	9.231845651	8.87994553	9.022301372	8.864878791	9.24626884	9.34604945	8.809370608	8.233718647	9.145021774	9.286269326	9.278579459	8.804502949	8.714340476	9.19863993	8.864392338	9.142230948	8.215868564	8.861114821	9.177330591	8.989678435	8.300173417	8.858704247	8.93856832	8.719474141
NKX1-2	5.364197609	4.990524838	5.341814389	5.188722504	4.602155239	5.093872537	4.777089771	4.976126709	5.46841648	5.272142087	5.199925132	4.88398811	4.927145819	4.88316999	5.272554803	5.029423074	5.509846552	4.999549049	4.893775195	5.217010369	5.087996094	5.448043912	5.394131265	5.129044771	5.302566814	5.146944364	4.712893113	4.46563724	5.141839592	5.067608175	5.45506415	5.567394026	5.365234459	5.448756273	5.221356596	4.67419409	4.796478497	5.249407986	5.199925132	4.806779914	4.751922622	4.97571823	6.005203141	5.544682568	5.116061692	5.050707307	5.55251293	5.363485885	5.648123314
ADAM12	5.18175717	5.049379364	4.832080632	5.634418394	5.074575761	5.108634479	5.659049958	5.265839055	5.969096597	5.239314059	5.339489957	4.670386026	5.371424308	5.178090552	5.227824501	5.456042715	5.120339165	5.083181597	5.979075522	5.834141468	5.292639791	6.928219388	5.184365509	5.224041066	6.085971267	7.473307895	5.443874065	5.852483791	5.72173941	5.099447767	4.607150788	4.825303693	5.807735285	4.49303089	4.476580176	6.477477194	4.917636955	5.559175334	5.939143053	5.119539387	6.369181737	4.818521159	5.141265832	5.000897307	4.576052867	4.939582257	4.8946924	5.741580028	6.365818617
MKI67	6.716782551	4.12125801	4.363499193	4.115224164	5.559657105	3.966184639	4.75310607	4.45954434	5.058670546	5.631104928	4.322246995	5.263235347	4.856844511	4.722262554	4.617391371	4.458365877	4.427602633	4.79178087	5.054741022	4.578687691	4.2913113	4.794472787	4.807791011	4.143623581	4.3233746	4.325522366	4.327985651	4.973130251	4.506217734	4.844081464	4.72433915	4.556207609	4.720668694	3.66993012	3.974485615	5.905209535	5.395365451	5.086201899	5.153680337	4.802724932	4.584820275	5.606630266	4.232882743	4.692938651	5.52540865	5.11855457	4.368577964	4.641599685	4.948704657
EBF3	4.406685884	4.013901619	5.365152927	4.447601098	4.508836279	4.81260015	4.502340173	5.011270351	4.486278231	4.642236177	4.718185197	4.095628975	4.31359133	4.257345309	4.828894674	4.310011503	5.428580236	4.254841423	4.263304829	6.063365028	4.300843269	4.57711534	4.13554688	4.316381948	4.427665942	4.347824949	4.919098452	4.637791638	4.48209995	4.315794765	4.436549782	4.215585342	5.232130101	5.294655217	4.407647894	4.151522784	4.525458907	4.659772567	4.72146473	4.62868341	5.106983109	4.051079208	4.945757558	5.047792781	4.679321406	4.160326719	4.401937288	4.742617814	5.131877467
BNIP3	6.537796297	7.426685443	6.667236201	7.09208522	7.730913763	6.651964228	7.093354954	7.932304002	6.827288728	6.844855833	6.741485471	7.357521366	7.069181654	6.755373423	6.940138239	6.929491573	6.578984572	7.277791763	7.332215448	6.863930502	7.207346243	6.719855314	6.598041153	7.213148965	6.857445627	6.902618796	6.519992955	7.033308111	7.235992559	7.123262521	6.799931683	7.101272026	6.87922079	7.144200976	7.519632741	7.275497034	6.951588195	7.269513642	6.758425732	6.884226363	6.848146068	6.580606405	7.195990529	7.061109767	7.520541227	7.825876346	7.000228397	7.512123136	6.618887168
LINC01165	3.384944462	4.00857689	3.940255176	4.455620649	4.218234807	4.323668064	3.781437653	3.91404095	3.967780189	3.681535074	4.079580571	3.676014903	3.958199268	3.91404095	3.492620756	3.685480023	3.868173272	4.071712173	3.898293866	4.333333422	4.125913589	4.004875444	3.658503367	3.488128114	4.448189859	3.495889403	4.090368597	3.773773502	3.70352111	3.55177417	3.781959299	4.047852124	3.785765951	4.124836809	4.048674094	3.746324192	4.372927072	3.963501604	3.562932904	3.74923887	3.94248778	4.17201167	3.67753682	4.405810844	4.432579742	3.703159126	4.135344743	3.784627133	4.25732208
CFAP46	4.501346994	4.190334436	5.017815412	5.547849357	4.756086835	4.091856805	4.438833875	4.533268964	4.704762839	4.349050566	4.466388895	5.28160273	4.096069522	4.438282898	4.503238095	4.186778979	4.808754539	5.126898924	4.425198522	4.685893394	3.965323945	4.436768357	5.218390554	4.643601002	4.76183067	4.475296407	5.261720206	4.832355534	4.836836572	4.956320522	6.039297986	4.646063334	4.645296426	5.130543269	4.867460494	4.810161547	4.668387432	5.081885508	4.971996728	5.007015643	4.792725264	4.348091107	4.943206839	4.956102891	5.148557968	4.318890488	4.603272859	5.184264094	4.669830843
PGGHG	6.583440777	5.901817102	6.586770225	6.717703964	5.836768284	6.048387442	6.149902035	6.052212344	6.007535457	6.238458911	6.09633903	6.572629769	5.769616878	6.643028753	6.463844145	6.746175795	6.419816794	5.81861635	5.505632166	6.819581264	5.697820552	6.839048297	6.582029175	6.487754719	5.857530374	6.42178219	6.928420044	6.744017496	6.595426135	6.709439513	6.613942315	5.780408792	6.629365696	5.989857506	5.866012947	6.101110582	6.515852752	6.173724171	5.930644779	6.09086313	6.642945844	6.576896125	5.176500105	6.255500897	6.552734573	6.313379866	6.44610709	5.879843747	5.776843354
IFITM1	9.541248595	7.941629822	8.698988561	8.82206848	8.27211626	8.899329248	8.537230341	9.53720714	9.134607095	9.703348567	8.696128361	8.433173007	8.10588457	8.422804112	8.832690375	8.537095765	8.409222138	8.177492017	8.113207498	9.087044606	8.618577237	8.656201271	9.306716467	8.157875359	8.297725555	9.184214558	8.894417428	8.723344771	8.833462755	8.78318628	8.735377368	8.580502235	8.947760395	9.020148132	8.915843773	8.867644667	8.570652919	8.952125115	8.321335303	8.099745935	8.940058631	9.617156864	8.816388997	8.573599078	9.248296465	7.850860341	8.526676634	9.074815431	8.092490642
RPLP2	10.01464094	9.801796904	9.817795727	10.04389873	9.771126813	9.398893122	9.684679203	10.36589053	9.989446825	10.38174603	9.929050041	10.23417296	8.975901963	9.515082056	9.803903049	9.995887186	9.64181772	9.887919387	9.74471225	10.86347446	10.06751043	10.16754354	9.674939539	9.270972835	9.90393306	10.45637438	10.0245038	9.842825742	10.04095487	9.976557045	10.17766259	10.03781865	9.94336661	10.35062545	10.33740031	10.53110697	10.09628593	9.902211976	10.01148823	9.79624603	10.02408691	10.1404445	10.29875112	10.214961	9.96199243	9.698371307	10.12498158	10.4586519	10.00036141
CD151	8.511048843	8.421844754	7.801915161	8.522830899	8.765857911	8.40041981	7.872647401	8.751134679	8.647516197	9.18510827	8.370024859	8.448025681	8.041534752	8.66024434	8.269111732	8.514794562	7.978518536	8.648961418	8.467556345	8.575099121	8.845242627	8.727289438	8.299204864	8.138064948	8.95633718	8.66769089	7.90800081	8.235152531	8.78711535	7.970232415	7.989132665	8.54254236	8.812846298	8.609974535	8.574373483	9.32739599	8.317061414	8.317601542	8.375817727	8.109346291	8.077299088	8.703384213	8.812015997	8.244933075	7.891757565	8.588763677	8.624664629	8.771348112	8.212242907
MUC5B	4.888204432	4.953941608	6.969900062	9.533663898	7.721195061	5.957901606	8.417537448	8.316304405	7.698298015	5.210384087	4.977443204	7.687126383	5.839436163	5.701338525	6.825561035	5.598811145	5.421428385	6.468604957	4.736989584	7.571209279	5.126825611	5.90433926	8.374316779	6.302730155	5.678048979	6.383404371	8.502614053	6.511530446	6.257511536	9.836648072	9.566157052	6.545500346	5.141701227	8.684994422	7.677785051	7.871481401	6.703937228	7.005745669	8.738027321	6.312543203	9.520063771	6.668612811	7.20511418	7.042366801	8.735177765	5.030756662	6.081528573	9.246239678	8.373210761
KRTAP5-5	5.308689557	5.254070802	5.564817986	5.001441682	4.49602039	5.207973037	4.876629035	4.037049651	5.346545861	5.357054569	4.806883506	5.402088078	5.156588801	5.10079706	5.052192854	4.991366979	4.986385329	4.953572176	4.641548714	4.707489351	5.350164229	4.724943515	5.455366823	5.070181488	5.054826002	5.154092186	4.940745727	5.063414267	4.624537634	4.891256261	4.779269727	5.732358907	5.07461842	4.864809027	4.79249015	4.942066423	5.306944608	5.04763929	4.263143529	5.119140685	5.0982228	4.72556042	4.958132424	4.907323473	5.062001832	4.823285861	5.360382446	4.93049402	4.671919293
[truncated: 4,034 more rows]
[truncated: 44 more columns]
