# Supplementary material for: Identification of key modules and hub genes associated with lung function in idiopathic pulmonary fibrosis
Source: PeerJ. 2020 Sep 8;8:e9848. doi: 10.7717/peerj.9848 (PMC7485506; doi:10.7717/peerj.9848)
Supplement: Supplemental Information 7 [file peerj-08-9848-s007.zip]

Archive with 3 entries (3 files):
- geneInfoFVC.csv
- geneInfoScore.csv
- geneInfoDlco.csv
