# Supplementary material for: Identification of key modules and hub genes associated with lung function in idiopathic pulmonary fibrosis
Source: PeerJ. 2020 Sep 8;8:e9848. doi: 10.7717/peerj.9848 (PMC7485506; doi:10.7717/peerj.9848)
Supplement: Supplemental Information 7 [file peerj-08-9848-s007.zip › geneInfoFVC.csv]

geneSymbol	moduleColor	GS.FVC	p.GS.FVC	MM.red	p.MM.red	MM.salmon	p.MM.salmon	MM.black	p.MM.black	MM.greenyellow	p.MM.greenyellow	MM.green	p.MM.green	MM.pink	p.MM.pink	MM.tan	p.MM.tan	MM.cyan	p.MM.cyan	MM.turquoise	p.MM.turquoise	MM.purple	p.MM.purple	MM.grey	p.MM.grey	MM.yellow	p.MM.yellow	MM.brown	p.MM.brown	MM.magenta	p.MM.magenta	MM.blue	p.MM.blue
ATP13A3	black	-0.490156541	8.16E-07	0.425603974	2.60E-05	0.191766888	0.068608185	0.545421363	2.26E-08	0.369440959	0.000313474	0.137232953	0.194573173	-0.08674223	0.413601675	-0.11450811	0.279787386	-0.401967751	7.83E-05	-0.093799373	0.376495717	-0.030995235	0.770547825	0.442258468	1.14E-05	0.372227356	0.000279919	-0.173318487	0.100391862	-0.013094352	0.901956127	0.364285961	0.000385488
COQ10B	black	-0.415434724	4.22E-05	0.464033442	3.61E-06	0.322246475	0.001838929	0.663741856	7.47E-13	0.409647943	5.53E-05	0.142637297	0.17741052	-0.106929223	0.313053864	0.10589012	0.317806575	-0.433384036	1.78E-05	-0.183182266	0.082205525	0.135160614	0.201462145	0.457399953	5.16E-06	0.397992394	9.35E-05	-0.035121965	0.741012668	-0.03167261	0.76567606	0.438162942	1.40E-05
PNO1	black	-0.410984638	5.20E-05	0.337273345	0.001078308	0.158491255	0.133481981	0.752502046	7.99E-18	0.271635901	0.009198466	-0.08906393	0.401165825	-0.440858871	1.22E-05	0.047044664	0.657896683	-0.362570103	0.000412641	-0.031999262	0.763329978	-0.14294229	0.176476101	0.072063587	0.497249996	0.057512067	0.588166801	-0.315585726	0.002310212	0.461775261	4.08E-06	0.285010567	0.006176105
SRPRB	black	-0.408928717	5.71E-05	0.241276574	0.021224623	0.361073706	0.000437744	0.705083525	6.13E-15	0.442760986	1.11E-05	-0.379358019	0.000208533	-0.315787661	0.00229446	0.444123487	1.03E-05	-0.389460929	0.000135813	0.120640602	0.254663517	0.09087518	0.391619209	0.163781241	0.120836873	-0.126786156	0.231079327	-0.168683096	0.109961546	0.359443859	0.000466674	0.250309079	0.016710531
SELENOI	black	-0.389650873	0.000134704	0.371581921	0.000287383	0.141813735	0.179951778	0.656625631	1.58E-12	0.561196558	7.19E-09	0.016315108	0.878008001	0.003191773	0.976045725	0.140650769	0.183585471	-0.623693998	4.01E-11	-0.026922776	0.800019024	0.259428227	0.013018981	0.521239359	1.18E-07	0.352578955	0.000608798	-0.256707741	0.014037789	0.179274044	0.08906905	0.357624408	0.000501033
MAPK6	black	-0.379989616	0.000203099	0.467611104	2.96E-06	0.141260964	0.181672308	0.590363109	7.32E-10	0.443377953	1.07E-05	-0.110657537	0.296381746	-0.122640527	0.246814584	0.086308139	0.415951461	-0.445839712	9.47E-06	0.106605725	0.314528542	-0.005635063	0.957722042	0.469301145	2.70E-06	0.206687519	0.049333507	-0.181958628	0.084307548	0.067800974	0.523099773	0.291161075	0.005109603
DNAJB11	black	-0.372150834	0.000280794	0.153473638	0.146383072	0.268816647	0.009980348	0.801232102	1.48E-21	0.467545445	2.97E-06	-0.156247482	0.139139875	-0.172507123	0.102018059	0.307579731	0.003018816	-0.396913894	9.81E-05	-0.012426604	0.906932937	0.09532045	0.368770988	0.276323249	0.008017045	0.039848063	0.707645231	-0.218736259	0.03724553	0.21139194	0.0442762	0.274728956	0.008402954
GNL3	black	-0.366701088	0.000350043	0.277443514	0.007755293	0.29294239	0.00483295	0.664385408	6.97E-13	0.317266012	0.002182051	-0.396848727	9.84E-05	-0.079322521	0.454817876	0.378723249	0.000214129	-0.466052194	3.23E-06	0.187153038	0.075670726	-0.093437229	0.378349211	0.38651786	0.000154104	-0.122996225	0.245436247	-0.053328848	0.61563254	0.255355471	0.014569455	-0.028693554	0.787167342
TIMM17A	black	-0.35344969	0.000588804	0.233647023	0.025814735	0.1408293	0.183024205	0.765283355	1.03E-18	0.353487025	0.000587961	-0.091533281	0.388184388	-0.310655657	0.002726284	0.112172364	0.289777835	-0.380749567	0.000196734	-0.075015707	0.479747656	0.009944481	0.925462489	0.100745044	0.342020117	0.088912505	0.401970123	-0.35482284	0.000558492	0.48618288	1.03E-06	0.366287151	0.000355897
CDC7	black	-0.345979837	0.000781716	0.361159935	0.00043626	0.172170662	0.102698435	0.40543266	6.70E-05	0.330588391	0.001371849	0.02035454	0.848129515	0.00866507	0.935029739	0.170285735	0.106575883	-0.350677473	0.000654635	-0.150221959	0.155230899	0.292669654	0.004874425	0.175019949	0.097047667	0.122555441	0.247145082	-0.200695071	0.056455947	0.183874842	0.081034426	0.212297236	0.043354122
BYSL	black	-0.341682776	0.000917266	0.466556862	3.14E-06	0.250284132	0.016721755	0.538349905	3.71E-08	0.211042841	0.044636089	-0.148229139	0.160847153	-0.248850704	0.017377768	0.134587003	0.203399496	-0.314339029	0.00240964	-0.021433422	0.840183704	0.003180929	0.976127085	-0.032853785	0.757202761	-0.023068446	0.828172691	-0.274292356	0.008511445	0.325887837	0.00161976	0.213954495	0.041707464
NOP16	black	-0.336457667	0.001110775	0.446224235	9.29E-06	0.206216439	0.049865166	0.61092978	1.27E-10	0.280931502	0.006987884	-0.169229092	0.108798841	-0.386324241	0.000155384	0.081360545	0.443275795	-0.472497693	2.26E-06	0.002784413	0.979102229	-0.112379037	0.28888445	0.075427458	0.477333027	-0.020431556	0.847561784	-0.197979519	0.05994984	0.524336088	9.58E-08	0.187487781	0.075139445
NIP7	black	-0.332856214	0.001265009	0.347559635	0.000736664	0.166325864	0.115092413	0.668800103	4.33E-13	0.386726592	0.000152735	-0.115848562	0.274159181	-0.383270554	0.000176915	0.114382913	0.280316969	-0.51864706	1.39E-07	0.070069617	0.509258142	0.015565084	0.883575864	0.190626891	0.070301628	0.089361316	0.399589031	-0.2477752	0.017884431	0.401729693	7.92E-05	0.362603379	0.000412099
TAF13	black	-0.33264613	0.001274579	0.370091396	0.000305326	0.197086692	0.061136355	0.721558834	7.12E-16	0.299064602	0.003980886	0.099199713	0.349513407	-0.239708844	0.022106061	0.028273172	0.790213308	-0.283465969	0.006473114	-0.266836736	0.010563669	0.061739718	0.560989279	0.080874656	0.446012524	0.294060056	0.004666245	-0.300396001	0.00381439	0.23068762	0.027809554	0.417472397	3.84E-05
ABCE1	black	-0.332630471	0.001275295	0.296404837	0.004333044	0.254214527	0.015031522	0.743891092	2.97E-17	0.536716119	4.16E-08	-0.079374892	0.454519212	-0.142127764	0.178979662	0.099013976	0.350420889	-0.62795115	2.70E-11	-0.003827569	0.971275933	0.064135566	0.545857615	0.548095257	1.87E-08	0.243138617	0.020216966	-0.122665142	0.246719029	0.235458704	0.024654619	0.378084041	0.000219904
NANS	black	-0.329718196	0.001414971	0.052312653	0.622387276	-0.140851327	0.182955045	0.652311166	2.47E-12	0.428194145	2.30E-05	-0.459727667	4.56E-06	-0.485987256	1.04E-06	0.246778464	0.018365295	-0.445769393	9.51E-06	0.542483423	2.78E-08	-0.191086302	0.069615172	0.186985766	0.075937334	-0.194246463	0.065038558	-0.416373892	4.04E-05	0.5011261	4.21E-07	0.103272599	0.329983612
PGM3	black	-0.328611267	0.001471598	0.297550355	0.004178107	0.405336596	6.73E-05	0.645960656	4.71E-12	0.340414776	0.000961172	0.144682156	0.171214497	0.127980301	0.226679749	0.184597782	0.079826228	-0.351559818	0.000632987	-0.283085938	0.006548098	0.180969266	0.086038198	0.424717098	2.72E-05	0.306636994	0.003113945	0.000691061	0.994812853	-0.07610521	0.473372762	0.367968031	0.000332672
SLC7A11	black	-0.308897862	0.002890175	0.486035816	1.04E-06	0.14471387	0.171119672	0.460640825	4.34E-06	0.296782112	0.004281459	-0.065996171	0.534245367	-0.076803923	0.469308689	0.227660328	0.029983802	-0.374476174	0.000255285	-0.084485512	0.425901745	0.113361163	0.284663978	0.216886321	0.038921911	0.157815889	0.135166255	-0.278678599	0.007475464	0.21007124	0.045650513	0.266902705	0.010543764
ACCS	black	0.308415909	0.002936629	-0.046100556	0.664344526	-0.068593116	0.518245214	-0.615609611	8.37E-11	-0.230990405	0.027599633	-0.012575773	0.905820843	0.551264387	1.49E-08	0.026074127	0.80619737	0.279625393	0.007267017	-0.053927668	0.611667021	0.345999283	0.000781146	-0.169595539	0.108023865	-0.09789171	0.355935306	0.08785533	0.407611751	-0.232488983	0.026580343	-0.139408721	0.187524948
HSPA13	black	-0.304245787	0.003367395	0.278121001	0.007600675	0.438984933	1.34E-05	0.617335607	7.16E-11	0.319468136	0.002023794	-0.020592776	0.846373605	-0.100165285	0.344819434	0.430638947	2.04E-05	-0.325357101	0.001650159	-0.188417529	0.073679507	0.194289725	0.064977641	0.349547431	0.000683349	0.108829775	0.304480664	0.104660101	0.323492259	-0.036476514	0.731396981	0.328130404	0.001496831
RRS1	black	-0.299199912	0.003963674	0.18839161	0.073719894	0.272262831	0.009032085	0.706293664	5.26E-15	0.375167683	0.000248122	-0.020888311	0.844196414	-0.220547982	0.035662766	0.100580225	0.342814477	-0.551456504	1.47E-08	-0.005432902	0.959237463	-0.005403044	0.959461298	0.281235318	0.006924327	0.075697561	0.475752617	-0.053684216	0.613277874	0.189315437	0.072291294	0.1896602	0.071763898
CCT2	black	-0.29880799	0.004013712	0.199512752	0.057956103	0.002880866	0.978378494	0.72959116	2.36E-16	0.323511666	0.001759915	-0.262077478	0.012089258	-0.385571898	0.000160451	0.16466567	0.118815792	-0.444345569	1.02E-05	0.297755902	0.004150834	-0.1503561	0.154858182	0.132378746	0.210982235	-0.075976364	0.474124272	-0.353987801	0.000576751	0.500682605	4.32E-07	0.107960446	0.308382921
PPAT	black	-0.298579226	0.004043179	0.055940239	0.598421627	0.328086851	0.001499136	0.553657728	1.25E-08	0.370183632	0.000304186	-0.359894952	0.000458496	-0.234144338	0.025491748	0.359702193	0.000461974	-0.437642561	1.44E-05	0.177095017	0.093088379	-0.000878046	0.993409359	0.225470587	0.031644567	-0.199663445	0.057763108	-0.004535362	0.965967204	0.303017848	0.003504592	0.074825511	0.480865233
NDUFAF4	black	-0.297317709	0.004209167	0.315181073	0.002342072	0.184389743	0.080172425	0.776225381	1.59E-19	0.262772575	0.011855118	0.100364043	0.343858134	-0.361645086	0.000427998	0.098537225	0.352756932	-0.434912912	1.65E-05	-0.187061822	0.075816019	0.01190605	0.910815191	0.141851422	0.179834911	0.188982972	0.072802827	-0.180592127	0.086705291	0.400696099	8.29E-05	0.378472535	0.000216377
LRP12	black	-0.29730142	0.00421135	0.35141985	0.000636376	0.364632999	0.000380199	0.414259028	4.46E-05	0.290539047	0.005209472	-0.02793258	0.792683462	-0.12143317	0.251532822	0.040286724	0.704574863	-0.402803528	7.54E-05	0.088223417	0.405642204	-0.037490887	0.724223111	0.406815748	6.29E-05	0.060615126	0.568160118	0.110780071	0.295843906	-0.027465792	0.796072167	0.207433891	0.048500734
RNASE2	black	-0.296845072	0.004272904	0.357440056	0.00050464	0.255290016	0.014595627	0.618710684	6.32E-11	0.528435372	7.30E-08	-0.080088435	0.450460822	-0.418167594	3.71E-05	0.038409556	0.717746539	-0.330601943	0.001371187	-0.231349057	0.02735272	0.016160216	0.879157377	0.021720547	0.838071727	0.224771086	0.032191165	-0.345414342	0.000798443	0.403294253	7.38E-05	0.543439534	2.60E-08
GGH	black	-0.294484327	0.004604316	0.0454605	0.668729799	0.04140733	0.696752832	0.74128258	4.38E-17	0.527981886	7.52E-08	0.076937051	0.468536509	-0.327450184	0.001533194	-0.023731583	0.82331231	-0.399899461	8.59E-05	-0.021559446	0.839256578	-0.040063507	0.706136661	0.224934813	0.032062519	0.27768421	0.007700046	-0.385944735	0.000157921	0.244507231	0.01950275	0.404541991	6.97E-05
SHMT2	black	-0.293292487	0.00478017	0.244682047	0.019413102	0.385560537	0.000160529	0.512609281	2.05E-07	0.421957629	3.10E-05	-0.319328602	0.002033506	-0.419278087	3.52E-05	0.433334632	1.78E-05	-0.336744232	0.001099269	-0.032673136	0.758496843	0.188237557	0.073960314	-0.101402718	0.338861944	-0.13280819	0.209492085	-0.203975119	0.052459784	0.476135049	1.84E-06	0.338271639	0.001039749
ATG4A	black	-0.28390975	0.006386513	0.1681921	0.11101535	0.29422187	0.004642539	0.675794817	2.00E-13	0.5177084	1.48E-07	0.277374338	0.007771235	-0.001418165	0.989355403	-0.028171999	0.790946854	-0.407267163	6.16E-05	-0.220250069	0.035919087	0.123562928	0.243251248	0.601461276	2.89E-10	0.486524197	1.01E-06	-0.026789252	0.800990306	-0.176641683	0.093942286	0.475055875	1.96E-06
TMEM38B	black	-0.283823567	0.006403251	0.295046698	0.004523357	0.176426246	0.094350247	0.676908966	1.76E-13	0.499029817	4.78E-07	-0.020884623	0.84422358	-0.434229733	1.71E-05	0.042942555	0.686088075	-0.484988458	1.11E-06	-0.07466971	0.481781743	-0.079488602	0.453871118	0.251030551	0.016388698	0.252518428	0.015741854	-0.107089073	0.312326837	0.32838411	0.001483469	0.456858271	5.31E-06
PIGW	black	-0.283037052	0.0065578	0.111298756	0.293574359	0.272701404	0.008917267	0.651501483	2.69E-12	0.540559286	3.19E-08	0.109744638	0.300408972	-0.108089641	0.307800943	0.006275929	0.952919049	-0.48810269	9.21E-07	-0.17021624	0.10672099	0.192013127	0.068246765	0.391829801	0.000122573	0.318143147	0.002117725	-0.14650389	0.165830021	0.044198097	0.677411538	0.479450971	1.52E-06
PUS3	black	-0.283020382	0.006561111	0.112007592	0.290491406	0.103164691	0.330491905	0.774884605	2.01E-19	0.443485158	1.07E-05	-0.047775388	0.652923242	-0.360692489	0.000444359	0.064867058	0.541277647	-0.529861653	6.63E-08	-0.010593237	0.920615153	-0.12952384	0.221080391	0.356983876	0.00051367	0.192416402	0.06765818	-0.204428131	0.051926605	0.335790825	0.001137974	0.248059682	0.017749191
MRTO4	black	-0.282937273	0.00657764	0.201995185	0.054843165	0.236560332	0.023971128	0.724772864	4.60E-16	0.469411729	2.68E-06	-0.072495231	0.494670202	-0.492478347	7.10E-07	0.006398336	0.952001854	-0.535865907	4.41E-08	-0.024935402	0.814506185	-0.084527324	0.425671958	0.213224714	0.042426049	0.134673147	0.2031077	-0.221106476	0.035186377	0.437389801	1.46E-05	0.378910396	0.000212465
MOSPD1	black	-0.281285589	0.00691386	0.088784176	0.402652485	0.136910614	0.195633401	0.698164138	1.45E-14	0.553511309	1.27E-08	-0.071730046	0.499248277	-0.303386824	0.00346285	0.062683528	0.555004605	-0.602099478	2.74E-10	0.182239688	0.083820988	-0.144381723	0.172114704	0.60902249	1.50E-10	0.225684442	0.031479028	-0.086382704	0.415547283	0.131152187	0.215279791	0.311708895	0.00263213
BZW2	black	-0.281229638	0.006925511	0.391127334	0.000126369	-0.025028831	0.813823689	0.674427046	2.33E-13	0.348758616	0.000704069	-0.198904055	0.058741038	-0.352582162	0.000608723	0.006936297	0.947971663	-0.544866125	2.35E-08	0.082043429	0.439445502	-0.074595461	0.482218843	0.183872391	0.081038547	0.128277391	0.225594367	-0.389489471	0.000135645	0.596882195	4.26E-10	0.194944696	0.064061014
UBE2D1	black	-0.280108773	0.007162586	0.159958564	0.12987778	0.098347099	0.353691235	0.862742569	4.27E-28	0.564348229	5.68E-09	0.001425461	0.989300644	-0.29613266	0.004370601	0.069024765	0.515609569	-0.600596732	3.11E-10	0.037734371	0.722504646	0.089036185	0.401313124	0.453164012	6.46E-06	0.21850415	0.037452489	-0.264374212	0.011330607	0.303260826	0.003477054	0.486491316	1.01E-06
PPA1	black	-0.279143923	0.007372368	0.250976222	0.016412745	-0.054139432	0.610267334	0.817122027	5.25E-23	0.5393456	3.47E-08	0.115981664	0.2736045	-0.344382027	0.000829825	-0.092196191	0.384742769	-0.47778588	1.67E-06	-0.138240398	0.191286244	0.068153474	0.520936686	0.285540626	0.006076997	0.484840142	1.11E-06	-0.51892654	1.37E-07	0.310353942	0.002753808	0.499350372	4.69E-07
SNORD4B	black	-0.277265345	0.007796412	0.275449238	0.008226628	0.123752203	0.242524474	0.39401979	0.000111407	0.194253881	0.065028109	-0.047037489	0.657945588	0.2768003	0.007904645	0.078338682	0.460448721	-0.291827602	0.00500448	-0.086512797	0.414842661	0.085135599	0.422337154	0.360203215	0.000452984	0.124137553	0.241049462	-0.052266169	0.622697013	0.000828248	0.993783136	0.094289129	0.373997866
ZNF814	black	-0.27086341	0.009407171	0.183496619	0.081672314	0.128400967	0.225143974	0.347002589	0.000752272	0.317542083	0.002161617	-0.128483042	0.224845188	0.127398532	0.228815764	0.230523414	0.027923962	-0.38086882	0.000195752	0.075713714	0.475658192	0.209904379	0.045826634	0.374008505	0.000260237	0.113297998	0.284934176	-0.09010582	0.395657631	0.020006856	0.850693429	0.219053315	0.036964374
NDUFAF1	black	-0.267694599	0.010307363	0.024204343	0.819851326	-0.01456562	0.89100422	0.809569823	2.66E-22	0.57019506	3.64E-09	-0.036248708	0.733011276	-0.217875831	0.038017563	0.062840677	0.554011117	-0.497352758	5.30E-07	0.135005777	0.201983791	0.050607213	0.633793817	0.402507309	7.65E-05	0.277601073	0.007719089	-0.338760752	0.001021318	0.226580125	0.030793618	0.44026827	1.26E-05
ABRACL	black	-0.265555892	0.010956718	0.0292592	0.783073876	0.045495926	0.66848679	0.764173929	1.23E-18	0.690291448	3.75E-14	0.005694602	0.957275759	-0.293956351	0.004681495	0.130704495	0.216863731	-0.441485129	1.18E-05	-0.051364963	0.628714962	0.253302949	0.015409765	0.308726721	0.002906595	0.327263093	0.001543335	-0.429711663	2.13E-05	0.205521003	0.050658655	0.583016075	1.33E-09
RPF2	black	-0.264760394	0.01120721	0.17627044	0.094646155	0.286254734	0.005945704	0.684184463	7.67E-14	0.387817363	0.000145763	-0.053831586	0.612302547	-0.227938574	0.029778143	0.0185763	0.861258802	-0.438137397	1.40E-05	0.008948315	0.932910834	-0.151182388	0.152577027	0.469930835	2.61E-06	0.077516557	0.465183265	0.073157433	0.490726145	0.022474652	0.832530335	0.183806547	0.081149315
CMC2	black	-0.261703143	0.012217013	0.303037089	0.003502404	0.113204079	0.285336246	0.761301206	1.97E-18	0.506734102	2.97E-07	0.124933398	0.238022871	-0.185103674	0.078989358	0.137738423	0.19291895	-0.450675072	7.37E-06	-0.338351134	0.001036733	0.330254135	0.00138827	0.136778866	0.196067938	0.393768295	0.00011264	-0.440552145	1.24E-05	0.387207668	0.000149623	0.640171435	8.35E-12
GTF2A2	black	-0.260734606	0.01255303	0.131954895	0.21246035	0.017340821	0.870403185	0.770272877	4.45E-19	0.454380554	6.06E-06	0.095606736	0.367328011	-0.296057	0.004381093	0.081234152	0.443986785	-0.480919553	1.40E-06	-0.049929252	0.638352307	0.119083764	0.260890437	0.21412754	0.041538568	0.262671546	0.011888902	-0.333520849	0.00123516	0.355101667	0.000552515	0.403927284	7.17E-05
TOP1	black	-0.256993132	0.01392776	0.455455904	5.73E-06	0.102275202	0.334700741	0.612211917	1.13E-10	0.448202014	8.38E-06	0.175234176	0.096632889	-0.095984489	0.365429311	-0.086227581	0.416388382	-0.591915786	6.44E-10	-0.196154816	0.062395083	0.091026585	0.39082738	0.49483663	6.17E-07	0.476799639	1.77E-06	-0.169027522	0.109226969	0.112965212	0.286360534	0.363106498	0.00040397
SLC41A2	black	-0.252608053	0.015703605	0.293648664	0.004727001	0.139424246	0.187475329	0.602289542	2.69E-10	0.609925518	1.39E-10	-0.133081908	0.208546214	-0.11851788	0.263179257	0.158598544	0.133215893	-0.594204824	5.33E-10	0.060843448	0.566700768	0.163712572	0.120994895	0.562552272	6.50E-09	0.323243801	0.001776383	-0.142156252	0.178891666	0.155773189	0.140358758	0.359538184	0.000464953
ELOC	black	-0.248285954	0.017642254	0.210325595	0.045383119	0.026646059	0.802032255	0.846850307	3.89E-26	0.440176983	1.27E-05	0.0623291	0.557248423	-0.31977915	0.002002298	0.032243561	0.761576765	-0.464740424	3.47E-06	-0.137870098	0.1924897	0.09633151	0.3636904	0.159529672	0.130923513	0.299358716	0.003943558	-0.446150495	9.32E-06	0.462536891	3.91E-06	0.500264761	4.44E-07
RPL22L1	black	-0.244649202	0.019429918	0.129229299	0.222141274	0.087642551	0.408752831	0.680203508	1.21E-13	0.342087621	0.000903638	-0.361765259	0.000425974	-0.417884368	3.76E-05	0.302101707	0.003610187	-0.484220059	1.16E-06	0.22089078	0.035369726	-0.141914235	0.179640249	0.169887593	0.107409299	-0.165656289	0.116583089	-0.211136795	0.044538993	0.565580779	5.18E-09	0.029958894	0.778018511
DNAJB9	black	-0.243877768	0.019828501	0.183274195	0.082049306	0.264591207	0.011261125	0.643528134	6.00E-12	0.225027466	0.03198991	-0.32615416	0.001604698	-0.179160588	0.089274876	0.584145953	1.21E-09	-0.312294478	0.002581056	0.001852269	0.986097349	0.132679574	0.209937585	0.098157784	0.354623072	-0.112342519	0.289042174	-0.102470059	0.333775833	0.371377217	0.000289788	0.133125049	0.208397411
PAK1IP1	black	-0.243584562	0.019981824	0.151553159	0.151561638	0.275268679	0.008270521	0.848374669	2.58E-26	0.377757562	0.000222909	-0.013634077	0.89793625	-0.201291455	0.055711384	0.149439243	0.157419069	-0.491766437	7.41E-07	-0.096809609	0.36130301	-0.004832658	0.963737801	0.33785029	0.001055868	0.158366046	0.133793025	-0.137653876	0.193194933	0.266295078	0.010728356	0.37463825	0.000253589
FAM210A	black	-0.242487536	0.020564535	0.272051832	0.009087784	0.17139991	0.104270386	0.76369941	1.33E-18	0.519380081	1.33E-07	0.113963983	0.282093903	-0.341131052	0.00093614	-0.011684201	0.912470367	-0.633859062	1.54E-11	-0.156979266	0.137275008	-0.01771263	0.867649392	0.431446499	1.96E-05	0.329574338	0.001422217	-0.071077459	0.50317009	0.239449527	0.022254835	0.416827957	3.96E-05
GSKIP	black	-0.241799751	0.020937249	0.068537491	0.518585356	0.111308014	0.293533955	0.800478827	1.72E-21	0.59495979	5.00E-10	-0.047307074	0.656108948	-0.242136513	0.02075404	0.065963822	0.534446208	-0.524279303	9.62E-08	0.112924452	0.286535559	-0.04197688	0.692789322	0.56172715	6.91E-09	0.294524442	0.004598499	-0.219837084	0.036276967	0.109332387	0.302239301	0.424117427	2.80E-05
TIMM8A	black	-0.239614186	0.022160269	0.242409662	0.020606448	0.373544646	0.000265236	0.484500536	1.14E-06	0.294667142	0.004577858	-0.171068801	0.104951426	-0.19493881	0.064069205	0.142939374	0.176485019	-0.417650691	3.81E-05	0.009017302	0.932394824	0.028028262	0.791989317	0.142520107	0.177770517	-0.080532628	0.447944632	0.044921344	0.672432419	0.327934323	0.001507232	0.146754633	0.165098819
SNRPG	black	-0.237419357	0.023449427	0.202888539	0.053757009	0.000850604	0.993615339	0.515873154	1.66E-07	0.32530171	0.001653361	-0.007581531	0.943139558	0.037651807	0.72308721	0.025689753	0.808999641	-0.406212342	6.47E-05	-0.09039771	0.394122578	0.088012967	0.406767585	0.256964563	0.013938741	0.224744085	0.032212422	-0.255899406	0.014353537	0.26667417	0.010612862	0.156845898	0.137613462
NOC3L	black	-0.235174506	0.024833616	0.156247169	0.139140678	0.343323638	0.000863162	0.596056749	4.56E-10	0.507284384	2.87E-07	0.03731442	0.725469434	0.067563259	0.52456105	0.119859373	0.257775395	-0.602702649	2.60E-10	-0.018615614	0.86096811	0.113545096	0.283878151	0.683493677	8.31E-14	0.210062366	0.045659865	0.106229508	0.316249175	-0.015456105	0.884385357	0.275309653	0.008260542
GPATCH4	black	-0.235036483	0.024920945	0.147476345	0.163007522	0.284781751	0.006219329	0.664640988	6.79E-13	0.37987936	0.000204038	-0.074282362	0.48406438	-0.154910515	0.142596412	0.017690464	0.867813523	-0.529600124	6.75E-08	-0.023951973	0.821698454	-0.084315498	0.426836813	0.361701624	0.000427044	0.061888313	0.56004501	-0.059791741	0.573437526	0.206044749	0.050060105	0.196320536	0.06216971
UTP15	black	-0.233773565	0.025732222	0.331412969	0.00133209	0.225856517	0.031346361	0.737453225	7.68E-17	0.485072109	1.10E-06	0.186743431	0.076324921	-0.009602396	0.928019576	0.02631359	0.804452811	-0.63086186	2.05E-11	-0.136757765	0.196137601	0.127112273	0.229871941	0.600124322	3.24E-10	0.347273546	0.000744643	-0.0716689	0.499615063	0.072211336	0.496366154	0.378445396	0.000216622
SEC61G	black	-0.233003807	0.026237633	0.192120776	0.068089248	0.124574948	0.239382771	0.737645239	7.47E-17	0.320204453	0.001973236	-0.050152888	0.636847122	-0.281741181	0.006819636	0.223683519	0.033056786	-0.355241426	0.00054954	-0.169825685	0.107539344	0.134753291	0.202836498	-0.004551452	0.965846543	0.160330773	0.128975428	-0.376638684	0.000233496	0.523849849	9.90E-08	0.399667801	8.68E-05
SMPDL3A	black	-0.229047636	0.028970212	0.079227069	0.455362503	0.196521786	0.061896907	0.647997557	3.84E-12	0.573555901	2.81E-09	-0.079270205	0.455116334	-0.105461826	0.319778986	0.278870463	0.007432802	-0.409030108	5.68E-05	-0.147288174	0.16355088	0.302449523	0.003569767	0.191830353	0.068514887	0.197574949	0.060485142	-0.226977068	0.030493915	0.290742605	0.005176601	0.480740647	1.41E-06
PUS7	black	-0.228170693	0.029607491	0.088894706	0.402064725	0.186333355	0.076984399	0.678696218	1.44E-13	0.400347144	8.42E-05	0.028560018	0.788134557	-0.161472653	0.126237016	-0.02698314	0.799580027	-0.617793568	6.87E-11	-0.025765617	0.808446361	-0.039784792	0.708088478	0.451909797	6.91E-06	0.152670803	0.148531486	-0.016559747	0.876193171	0.226875593	0.030570296	0.136663605	0.196448667
TUBA1C	black	-0.227922026	0.02979034	0.319531259	0.002019415	0.048330134	0.64915763	0.632463316	1.76E-11	0.44002311	1.28E-05	0.088444171	0.404463687	-0.392100501	0.000121139	-0.018214937	0.863931586	-0.482954311	1.24E-06	-0.172510944	0.102010353	0.184508825	0.079974114	-0.00160505	0.987952759	0.302568138	0.003556076	-0.471668227	2.37E-06	0.485771715	1.06E-06	0.525973562	8.60E-08
PLAU	black	-0.22664076	0.030747676	0.328697679	0.001467105	0.450234434	7.54E-06	0.385418946	0.0001615	0.206903036	0.04909184	-0.278299748	0.007560337	-0.237476189	0.023415256	0.352310744	0.00061508	-0.158152931	0.134323709	-0.063983071	0.546814779	0.119353108	0.259805798	-0.069754913	0.51116691	-0.144123045	0.172892583	-0.09537398	0.368500916	0.209521839	0.04623253	0.263292347	0.011682627
LYAR	black	-0.22588544	0.031324108	0.241253145	0.021237571	0.136825724	0.19591331	0.813456312	1.17E-22	0.515030824	1.76E-07	0.234443307	0.025299239	-0.279536291	0.007286413	-0.135528342	0.200227132	-0.486283391	1.02E-06	-0.294139989	0.004654522	-0.001566276	0.988243775	0.305136943	0.003270858	0.43911619	1.33E-05	-0.298152665	0.00409864	0.200441011	0.056775596	0.561010188	7.29E-09
CISD1	black	-0.225269974	0.031800522	-0.017846541	0.86665797	0.043130611	0.684785874	0.66863949	4.40E-13	0.3020072	0.00362124	-0.347296974	0.000743986	-0.261280764	0.012362574	0.246877723	0.018316915	-0.476690501	1.78E-06	0.399903707	8.59E-05	-0.178966755	0.089627391	0.314467362	0.00239923	-0.188807747	0.073073599	-0.159005587	0.132210049	0.391288042	0.000125491	-0.053604927	0.6138029
SERPINB1	black	-0.222627102	0.033916284	0.287072628	0.005798421	-0.21545723	0.040259657	0.593767387	5.53E-10	0.435814736	1.58E-05	0.068959256	0.516009126	-0.342935591	0.000875688	-0.161415406	0.126373235	-0.458714882	4.81E-06	0.076487607	0.471146193	0.00710827	0.946683577	0.28712339	0.005789387	0.334482732	0.001193094	-0.514217845	1.85E-07	0.292577501	0.00488851	0.395410848	0.000104813
HIST1H2BK	black	-0.22099945	0.035277253	-0.031521132	0.766764721	-0.043077887	0.685150872	0.596013266	4.58E-10	0.300807261	0.003764233	-0.002535967	0.980966516	-0.47467218	2.00E-06	0.032406706	0.760406625	-0.237488716	0.02340773	0.000987525	0.992587632	-0.13143266	0.214291657	0.152364458	0.149357486	0.312900892	0.002529105	-0.297789369	0.004146409	0.334277476	0.00120196	0.353758047	0.000581869
SNRPD1	black	-0.220938396	0.035329182	0.060068862	0.571658796	0.024666589	0.816470641	0.836490313	5.65E-25	0.462798479	3.86E-06	-0.084450318	0.426095214	-0.38810269	0.000143989	0.077295819	0.46645899	-0.441391652	1.19E-05	0.084848533	0.423909083	-0.045659668	0.667364026	0.229628979	0.028554177	0.138322249	0.191020968	-0.317740274	0.002147055	0.392353612	0.000119812	0.380750946	0.000196723
CENPN	black	-0.22082095	0.035429256	0.167064541	0.113465038	0.094787233	0.371467806	0.817229388	5.13E-23	0.710011556	3.27E-15	0.216049551	0.039700616	-0.348584368	0.000708723	-0.117639491	0.26675897	-0.528330107	7.35E-08	-0.297837905	0.004139998	0.151159547	0.152639746	0.273474768	0.008717922	0.533765569	5.09E-08	-0.450526109	7.43E-06	0.272227978	0.009041264	0.733776597	1.30E-16
MRPS35	black	-0.218675006	0.037300052	0.092887814	0.381171706	-0.159639868	0.130654222	0.841129032	1.75E-25	0.479704846	1.50E-06	-0.065808202	0.535412913	-0.50837716	2.68E-07	-0.005354533	0.959824965	-0.61700417	7.38E-11	0.182666969	0.083085576	-0.113521007	0.283980986	0.269464733	0.009795636	0.204189323	0.052207115	-0.438596656	1.37E-05	0.610692606	1.30E-10	0.329881892	0.001406766
ATP6V1D	black	-0.218269913	0.037662322	-0.014099486	0.894471945	-0.1971436	0.06106016	0.699774591	1.19E-14	0.484281593	1.15E-06	-0.187059736	0.075819344	-0.448807786	8.12E-06	0.02190403	0.836722697	-0.40695538	6.25E-05	0.302704511	0.003540392	-0.11735991	0.267905228	0.180156233	0.08748142	0.120946793	0.253450898	-0.539245499	3.49E-08	0.477412297	1.71E-06	0.317796341	0.002142951
C1D	black	-0.217348476	0.03849732	-0.146870195	0.164762626	0.007600524	0.942997354	0.668569521	4.44E-13	0.444886452	9.95E-06	0.286688404	0.005867203	-0.027956617	0.792509063	-0.049614461	0.640473495	-0.349799095	0.000676856	-0.116716825	0.27055443	0.102571801	0.333293554	0.424754223	2.71E-05	0.395052707	0.000106475	-0.226818259	0.030613523	-0.020470667	0.847273507	0.44109466	1.21E-05
FBXO45	black	-0.216327812	0.039440234	0.162835184	0.12302795	0.158877063	0.132527018	0.722560905	6.22E-16	0.646336992	4.53E-12	0.146110565	0.166981832	-0.246871604	0.018319894	-0.015125912	0.886838742	-0.607550519	1.71E-10	-0.061742266	0.56097308	0.16296416	0.122727457	0.520476239	1.24E-07	0.396501146	9.99E-05	-0.134802668	0.202669536	0.064837005	0.541465445	0.461090492	4.23E-06
LTV1	black	-0.21277596	0.042873007	0.092954816	0.38082682	0.156934056	0.137389669	0.757711799	3.52E-18	0.40320889	7.41E-05	0.14456246	0.171572732	-0.00073565	0.994478168	-0.059746023	0.573731219	-0.411242468	5.13E-05	-0.109639807	0.300873715	-0.049319227	0.642465533	0.566943246	4.67E-09	0.319439297	0.002025798	-0.117707907	0.266478977	-0.084229584	0.427309781	0.31884173	0.002067723
SFT2D1	black	-0.211821713	0.043836451	0.098075718	0.35502749	-0.02809581	0.791499373	0.684713186	7.21E-14	0.360395611	0.000449574	0.174871666	0.097335586	-0.198141047	0.059737197	0.039068406	0.713113898	-0.213035715	0.042613816	-0.237433953	0.023440647	0.170884405	0.105332203	0.093973557	0.37560619	0.460240497	4.43E-06	-0.465758194	3.28E-06	0.20082323	0.056295262	0.577669382	2.03E-09
NSA2	black	0.211531141	0.044133369	-0.175029177	0.097029771	-0.089015649	0.401422168	0.531118309	6.09E-08	0.358403864	0.000486039	-0.142986323	0.176341496	-0.237586457	0.023349078	0.188787598	0.073104787	-0.392754281	0.000117739	0.129052069	0.222781349	0.007736048	0.941982694	0.296764968	0.004283791	0.022576952	0.831779226	-0.054108207	0.610473631	0.234539407	0.025237622	0.097464664	0.35804771
BTG3	black	-0.210970989	0.044710462	0.142531109	0.177736699	-0.375106973	0.000248743	0.540717891	3.15E-08	0.29466363	0.004578365	-0.049010346	0.644552356	-0.22607392	0.031179421	-0.049990091	0.637942685	-0.328798293	0.001461889	0.137950357	0.192228397	-0.113073361	0.285896476	0.22287681	0.033711445	0.346586823	0.000764117	-0.461936819	4.04E-06	0.34431229	0.000831985	0.098573243	0.352580112
PSMA2	black	-0.210758969	0.044930521	0.052328049	0.6222847	-0.062937425	0.553399906	0.755695778	4.84E-18	0.33887412	0.001017089	0.067340212	0.525934021	-0.235601283	0.024565233	0.01656765	0.876134555	-0.31278561	0.002538908	-0.090706968	0.392500059	0.055476483	0.601462397	0.09990201	0.346095366	0.224785422	0.032179883	-0.426862107	2.45E-05	0.390314711	0.000130895	0.36975019	0.000309576
GPN3	black	-0.206232374	0.049847105	0.068199519	0.520654466	0.016891674	0.873731835	0.755975025	4.63E-18	0.407092748	6.21E-05	0.023034224	0.828423697	-0.402986206	7.48E-05	-0.041998744	0.692637334	-0.386631674	0.000153356	0.018968155	0.858362247	-0.10146101	0.338582914	0.20070916	0.056438264	0.271451879	0.009247811	-0.295665316	0.004435767	0.322254648	0.001838408	0.389411572	0.000136102
VBP1	black	-0.204017679	0.052409502	0.011492066	0.913904154	-0.055311608	0.602545107	0.843819423	8.68E-26	0.374991573	0.000249928	0.09049056	0.393635023	-0.409340671	5.60E-05	0.006314004	0.952633745	-0.407063294	6.22E-05	-0.048183656	0.650151068	-0.064442639	0.543932694	0.183852005	0.08107283	0.300410398	0.003812624	-0.438228575	1.40E-05	0.432624115	1.85E-05	0.405852905	6.57E-05
MRPS28	black	-0.202567516	0.054145265	-0.028166607	0.790985951	-0.124173878	0.240910741	0.761622535	1.87E-18	0.434014672	1.72E-05	0.076270486	0.472409717	-0.129293189	0.221910851	-0.087209549	0.411080677	-0.523849561	9.90E-08	0.108897461	0.304178193	-0.145718057	0.168137133	0.478379865	1.62E-06	0.361458538	0.000431158	-0.296516961	0.004317655	0.194200527	0.065103292	0.248930493	0.017340678
43893	black	-0.202324637	0.054440536	0.384017984	0.000171404	0.377643039	0.000223972	0.461974513	4.03E-06	0.133794645	0.206097539	-0.127263703	0.229312804	-0.335246563	0.001160621	0.171156441	0.104770828	-0.33003657	0.001399054	-0.041938079	0.693059076	-0.012943606	0.903079334	-0.024969052	0.814260355	-0.121200672	0.252448456	0.100190123	0.344699216	0.313024603	0.002518623	0.103712978	0.327914404
STEAP1	black	-0.198686988	0.059023044	0.162015136	0.124951755	0.418774884	3.61E-05	0.556723708	1.00E-08	0.258127474	0.013497793	-0.152772816	0.148257189	-0.090143604	0.395458723	0.22309013	0.033537282	-0.367913368	0.000333404	-0.094367255	0.373600344	0.028903355	0.785648371	0.206547149	0.049491437	-0.054480357	0.60801689	0.106056205	0.317043821	0.165724361	0.116430862	0.12146134	0.251422036
RIDA	black	-0.192239451	0.067915935	0.034445441	0.745830217	-0.059010493	0.578465882	0.825439114	8.03E-24	0.465438157	3.34E-06	0.17489177	0.097296511	-0.270630402	0.009470933	-0.049128833	0.643751523	-0.543773805	2.54E-08	-0.06283503	0.554046805	-0.037745262	0.72242781	0.407276348	6.16E-05	0.415743012	4.16E-05	-0.266813604	0.010570657	0.298406004	0.00406562	0.415017738	4.31E-05
GIMAP2	black	0.191003018	0.069739212	-0.267945055	0.010233568	-0.099922772	0.345994639	0.567444654	4.49E-09	0.387648339	0.000146824	0.41185084	4.99E-05	-0.13010656	0.218992066	-0.014865768	0.888772397	-0.412351281	4.88E-05	-0.396680795	9.91E-05	0.441335938	1.19E-05	0.109127582	0.303151311	0.336094975	0.001125494	-0.261704809	0.012216442	0.277476944	0.007747599	0.60981389	1.40E-10
TMEM126A	black	-0.188619813	0.07336491	0.113053595	0.285981254	-4.00E-06	0.999969947	0.800753086	1.62E-21	0.426422645	2.50E-05	0.005082533	0.961864216	-0.326059166	0.001610056	0.080921684	0.445747233	-0.414989407	4.31E-05	-0.088700225	0.403099247	0.059598678	0.574678242	0.143784743	0.173913798	0.25614705	0.014256155	-0.414816688	4.35E-05	0.487792496	9.38E-07	0.455067563	5.85E-06
TXNDC17	black	-0.185984432	0.077549118	0.086714485	0.413751632	0.009732352	0.927048069	0.66340053	7.75E-13	0.534881629	4.71E-08	0.00877293	0.934222802	-0.390218595	0.000131441	-0.101101906	0.340304165	-0.47550357	1.91E-06	-0.084153157	0.427730778	-0.092611732	0.382594798	0.233329609	0.026022697	0.403372525	7.35E-05	-0.345232673	0.000803886	0.398271239	9.24E-05	0.407749972	6.03E-05
TEX30	black	-0.181758036	0.084656179	0.135485939	0.200369265	0.002284143	0.982856256	0.791298803	1.02E-20	0.375031392	0.000249519	0.025782958	0.808319907	-0.398891036	8.99E-05	0.136667813	0.196434759	-0.510073731	2.41E-07	-0.02169724	0.838243123	0.006511181	0.951156361	0.117184315	0.268626849	0.129906616	0.219707041	-0.335601466	0.001145807	0.527485317	7.77E-08	0.377776894	0.00022273
EBNA1BP2	black	-0.176467222	0.094272545	0.02737755	0.796713202	-0.07705581	0.467848254	0.722307267	6.44E-16	0.399368676	8.80E-05	-0.180372466	0.087095722	-0.464277431	3.56E-06	0.009577216	0.928207819	-0.539292127	3.48E-08	0.277432763	0.007757769	-0.159234165	0.131647753	0.20545422	0.050735398	0.003273005	0.975436269	-0.359003153	0.000474792	0.482256518	1.30E-06	0.200713411	0.05643293
TNIP3	black	-0.17349419	0.100042396	0.319142203	0.002046545	0.121605854	0.250854223	0.369806566	0.00030887	0.202292143	0.05448014	-0.155935917	0.139939659	0.076377327	0.471787734	0.33134105	0.001335516	-0.369604958	0.000311401	0.004411543	0.966895797	0.279203507	0.007359258	0.15852293	0.133403382	-0.079388944	0.454439097	-0.21114143	0.044534208	0.225968567	0.031260225	0.167992466	0.111446051
CENPW	black	0.172722361	0.101584669	-0.184221443	0.080453368	0.212525753	0.043123907	0.312288776	0.002581549	0.220732425	0.035504843	-0.149685171	0.156729088	-0.138844464	0.18933476	0.209953577	0.045774647	-0.184375411	0.080196319	-0.098207938	0.354376058	0.009872217	0.926002599	-0.060516886	0.568788576	-0.098405169	0.353405711	0.065566555	0.536915728	0.307428316	0.003033917	0.164189406	0.11990088
RPF1	black	-0.170723252	0.105665863	-0.124162745	0.240953249	-0.036752878	0.729440154	0.824010408	1.12E-23	0.471518263	2.39E-06	0.04966453	0.640135921	-0.220757685	0.035483261	-0.017263682	0.870974703	-0.511264466	2.23E-07	0.130188312	0.218700206	-0.149451836	0.157383684	0.57378487	2.76E-09	0.236723944	0.023871007	-0.116811959	0.270161414	0.111734512	0.29167657	0.260569996	0.012610931
MIR124-2	black	0.170059148	0.10704957	-0.084063365	0.428225694	-0.048332567	0.649141133	-0.406562351	6.36E-05	-0.320387628	0.001960836	-0.126190409	0.23329639	-0.415471999	4.22E-05	-0.003816324	0.971360288	0.452414458	6.73E-06	-0.046802574	0.659547691	-0.135884301	0.199036833	-0.60064737	3.10E-10	-0.326093836	0.001608099	0.026549488	0.802735149	0.121911515	0.249656149	-0.137188456	0.194719285
TIGAR	black	-0.166309452	0.115128775	0.117391384	0.267776021	0.129142736	0.222453741	0.834950984	8.27E-25	0.679885966	1.26E-13	0.191008264	0.069731394	-0.262608055	0.011910176	-0.090101145	0.395682243	-0.528246555	7.39E-08	-0.235697121	0.024505306	0.146982438	0.164436576	0.400105621	8.51E-05	0.510365048	2.37E-07	-0.380277235	0.000200668	0.179659001	0.088373478	0.708603439	3.92E-15
UFSP2	black	0.161917881	0.125181432	-0.129469683	0.221275185	0.07836568	0.460293695	0.503982818	3.53E-07	0.187705541	0.074795441	0.130042296	0.219221687	0.002325166	0.982548403	0.172469703	0.102093554	-0.542659695	2.75E-08	-0.021939507	0.836461918	0.094484568	0.373003909	0.432718166	1.84E-05	0.111291098	0.293607782	0.135866623	0.199095826	0.142848553	0.176762903	0.064474346	0.543734122
ANP32E	black	-0.159286367	0.131519591	0.014840367	0.888961239	0.191988623	0.068282663	0.64895924	3.48E-12	0.497799397	5.16E-07	0.219667664	0.036424643	0.046808758	0.659505496	0.158718954	0.132917743	-0.497895789	5.12E-07	-0.137104852	0.194994021	0.288532949	0.005543475	0.532793723	5.44E-08	0.304020896	0.003392156	0.096812268	0.361289756	-0.142447458	0.177993959	0.395355959	0.000105066
DNAJA1	black	-0.159108913	0.131955643	0.10473409	0.323148417	-0.216745927	0.039051665	0.75648386	4.27E-18	0.35163889	0.000631079	0.010173952	0.923747621	-0.475190551	1.94E-06	-0.025330393	0.811621721	-0.446058677	9.37E-06	0.065431328	0.537757617	-0.03160349	0.766172761	0.118685356	0.262500457	0.167365155	0.112807883	-0.489707906	8.38E-07	0.513378046	1.95E-07	0.349721521	0.000678851
POP5	black	-0.159067372	0.13205788	-0.080623312	0.447431901	-0.017346064	0.870364341	0.737723355	7.38E-17	0.437408229	1.45E-05	-0.176678464	0.093872776	-0.316518162	0.002238279	0.134125362	0.204968331	-0.519042097	1.36E-07	0.112209985	0.289615078	-0.030815483	0.771842126	0.192839163	0.067045569	0.084631718	0.425098555	-0.365986718	0.000360202	0.564512289	5.61E-09	0.284183131	0.006333677
LSM3	black	-0.155150652	0.141970844	-0.098593256	0.352481886	-0.010403162	0.922035051	0.747441725	1.74E-17	0.487118937	9.76E-07	0.015905461	0.881048331	-0.35328013	0.00059265	0.140823762	0.183041598	-0.503058358	3.74E-07	0.077641344	0.464462918	0.066226623	0.532815674	0.220563725	0.035649264	0.191721933	0.068674335	-0.296880366	0.004268115	0.376465065	0.00023518	0.370201704	0.000303963
PSMA3	black	-0.153248803	0.146982367	0.002443872	0.981657605	-0.096625565	0.362220889	0.752664814	7.79E-18	0.414001131	4.52E-05	0.056569393	0.594307364	-0.281652406	0.006837907	-0.011883504	0.910983386	-0.271465194	0.009244233	-0.165012182	0.118031091	0.138639738	0.189994521	0.031394922	0.767672134	0.263474612	0.011622661	-0.542326309	2.82E-08	0.406736413	6.31E-05	0.485236395	1.09E-06
RPP40	black	-0.151876941	0.150679079	-0.05853065	0.581564366	0.03516596	0.740699721	0.66826795	4.58E-13	0.420162974	3.38E-05	-0.366973511	0.000346239	-0.3463857	0.000769908	0.34144388	0.000925396	-0.517035924	1.54E-07	0.28815734	0.005608082	0.011610339	0.913021517	0.221213649	0.035095572	-0.184803324	0.079485361	-0.214485821	0.041190685	0.527115335	7.97E-08	0.104065707	0.326263015
MRPS15	black	-0.150366828	0.154828404	0.111019575	0.294794506	-0.029529119	0.781122606	0.728102519	2.90E-16	0.404967168	6.84E-05	0.039667064	0.708913487	-0.535858554	4.41E-08	-0.136612965	0.19661611	-0.384030758	0.000171312	-0.140560316	0.183870315	-0.164246528	0.119770336	0.047193784	0.656880525	0.274842599	0.008374915	-0.403706284	7.24E-05	0.53333637	5.24E-08	0.442343226	1.13E-05
NIPSNAP3A	black	-0.150153245	0.155422083	-0.093864677	0.376162071	-0.158580579	0.133260419	0.740204281	5.14E-17	0.375517445	0.00024457	0.245073691	0.019213543	-0.395467469	0.000104552	-0.119832034	0.257884763	-0.356700241	0.000519359	-0.040939249	0.700016323	-0.004455127	0.966568934	0.19117031	0.069490232	0.338222801	0.001041606	-0.409287838	5.62E-05	0.335841388	0.001135891	0.481560947	1.35E-06
TRMT61B	black	-0.148008615	0.161477798	-0.196277878	0.06222766	0.095126613	0.369749956	0.619761601	5.75E-11	0.322596939	0.001816727	-0.018555465	0.861412865	0.253843132	0.015184644	0.201825644	0.055051314	-0.341817972	0.000912694	0.101721181	0.337339308	0.10310291	0.330783147	0.499578878	4.63E-07	0.0365439	0.730919685	-0.039302992	0.711466927	-0.018683531	0.860465973	0.057636007	0.58736161
NDUFB6	black	-0.145371172	0.169163048	0.062070185	0.558890304	-0.156731105	0.137905283	0.810167708	2.35E-22	0.483731601	1.19E-06	0.009668369	0.927526368	-0.523442329	1.02E-07	0.008890326	0.933344598	-0.601607174	2.85E-10	0.019055242	0.857718758	-0.040600504	0.702381484	0.145861416	0.16771449	0.302753564	0.003534766	-0.450243135	7.54E-06	0.644771044	5.30E-12	0.446761396	9.03E-06
DNTTIP2	black	-0.143573658	0.174553227	0.026242047	0.804973924	-0.079666375	0.452858916	0.803306287	9.71E-22	0.403499849	7.31E-05	0.078870078	0.457402615	-0.124776659	0.238616851	-0.009664879	0.927552461	-0.527611774	7.71E-08	0.045416949	0.669028595	-0.081666956	0.441554823	0.503182884	3.71E-07	0.282732952	0.006618433	-0.216366007	0.039404605	0.209154135	0.046625484	0.227620685	0.0300132
HAUS1	black	-0.142529519	0.177741585	-0.06259758	0.555548331	0.041076693	0.699057489	0.663632873	7.56E-13	0.399621562	8.70E-05	-0.011974371	0.910305534	-0.196038699	0.062553393	0.092212173	0.384660022	-0.478319061	1.62E-06	0.007140377	0.946443112	0.002590259	0.980559114	0.188196129	0.074025075	0.068840087	0.516736372	-0.227677647	0.029970966	0.474356155	2.03E-06	0.159449412	0.131119915
BNIP3	black	-0.141100079	0.182175318	0.067789339	0.523171246	-0.184885419	0.079349541	0.581891035	1.46E-09	0.197175718	0.061017192	-0.060336883	0.569940937	-0.348870212	0.000701103	-0.059013675	0.578445358	-0.486887283	9.89E-07	0.280761737	0.007023621	-0.335896043	0.001133643	0.243980397	0.019775074	0.112287473	0.289280029	-0.148381465	0.160412605	0.417821691	3.78E-05	-0.011768347	0.911842524
GPR34	black	-0.140164029	0.185122049	-0.032871057	0.757079071	0.217934964	0.03796408	0.680350497	1.19E-13	0.461443223	4.15E-06	0.115547638	0.275416012	-0.296584777	0.004308372	0.132203997	0.211590756	-0.356277518	0.000527945	-0.19126043	0.069356405	0.127097989	0.229924734	0.19846637	0.059310794	0.231578181	0.027195962	-0.088783319	0.402657042	0.267325802	0.010416875	0.515274427	1.73E-07
RWDD4	black	-0.139736523	0.18647933	-0.016096086	0.879633332	-0.152952378	0.147775302	0.77726513	1.33E-19	0.366438605	0.000353745	0.005938021	0.955451312	-0.382053922	0.000186237	-0.104526617	0.324113177	-0.55416353	1.21E-08	0.131040725	0.215673377	-0.242292086	0.020669868	0.39702448	9.76E-05	0.204510535	0.051830098	-0.24079278	0.021493363	0.45058387	7.40E-06	0.168515558	0.110320251
FASTKD1	black	-0.139231984	0.188090463	-0.059781508	0.573503256	0.204792591	0.051500889	0.636849766	1.15E-11	0.57894895	1.84E-09	0.112157441	0.289842413	0.24584442	0.018825969	0.067262997	0.526409747	-0.560337606	7.67E-09	-0.12827389	0.225607138	0.257898279	0.013583726	0.706281699	5.27E-15	0.359796146	0.000460276	-0.054407327	0.608498655	-0.013510508	0.898856372	0.358462004	0.000484937
MPHOSPH6	black	-0.137943818	0.192249677	0.25659613	0.014081024	0.056165155	0.596949361	0.700111123	1.14E-14	0.34452852	0.000825304	0.116601961	0.271029465	-0.042730542	0.687557273	-0.072420479	0.495116466	-0.356399844	0.000525447	-0.175953843	0.095249695	-0.084221866	0.427352287	0.405476793	6.69E-05	0.367249954	0.000342417	-0.230275274	0.028097607	0.097371305	0.358510547	0.338164977	0.001043808
PTPN2	black	-0.134149858	0.204884868	0.175783523	0.09557563	-0.030155626	0.776598751	0.750940865	1.02E-17	0.434415851	1.69E-05	0.01158968	0.91317568	0.044072792	0.67827561	0.188249743	0.073941274	-0.654200357	2.04E-12	-0.074400561	0.483367228	0.22746266	0.030130631	0.458576535	4.85E-06	0.225272036	0.031798916	-0.278741724	0.007461404	0.352873265	0.000601971	0.327380122	0.001536985
HMGB2	black	-0.133706556	0.206399062	-0.041883991	0.693435181	-0.018470169	0.862043625	0.560045779	7.84E-09	0.536950602	4.09E-08	-0.053557961	0.614113988	-0.211304216	0.044366408	0.159928975	0.12994972	-0.524208281	9.67E-08	0.124961497	0.237916495	0.216666228	0.039125484	0.216941307	0.038871189	0.059303938	0.57657479	-0.137588647	0.19340805	0.330312578	0.001385386	0.255238373	0.014616304
ALAS2	black	0.133652098	0.206585624	-0.049628551	0.640378492	-0.077722215	0.463996408	-0.307628461	0.00301397	-0.301110436	0.003727636	0.038305812	0.718476939	-0.129098718	0.222612747	-0.143686291	0.174211818	0.396106945	0.000101651	-0.097186619	0.359427232	-0.148275188	0.160715694	-0.467843545	2.93E-06	-0.164518833	0.119149527	0.075769668	0.475331189	0.029909207	0.778377204	-0.108972595	0.30384267
NDUFB3	black	-0.133465618	0.207225378	0.096955377	0.360577041	-0.113492245	0.284103802	0.671331865	3.28E-13	0.408294232	5.88E-05	-0.007336903	0.944971323	-0.51965592	1.30E-07	-0.000418478	0.996858866	-0.537435651	3.96E-08	0.040799386	0.700992516	-0.064044803	0.546427208	0.096486318	0.362916305	0.149999833	0.155849557	-0.410368733	5.34E-05	0.624209063	3.82E-11	0.366712311	0.000349886
PIGF	black	-0.133171678	0.208236663	-0.144849589	0.170714313	-0.080880346	0.445980422	0.767982692	6.54E-19	0.52921112	6.93E-08	0.028626966	0.787649606	-0.150530529	0.154374524	0.043934289	0.679231164	-0.552654742	1.35E-08	0.134110079	0.205020418	-0.039959544	0.706864482	0.576939255	2.16E-09	0.353789113	0.000581175	-0.24806004	0.017749022	0.191314969	0.069275516	0.305537926	0.003228234
SNRPE	black	-0.132545637	0.210402235	0.002739056	0.97944257	-0.10992374	0.299616056	0.730494735	2.08E-16	0.305193915	0.003264771	-0.116211359	0.27264906	-0.44167814	1.17E-05	0.143921072	0.173501736	-0.34514032	0.000806666	0.049375911	0.642082875	-0.009009782	0.932451068	-0.003342139	0.974917584	0.06493657	0.540843407	-0.438892247	1.35E-05	0.597962949	3.89E-10	0.282108971	0.0067444
LACTB2	black	-0.131255176	0.214916579	-0.03393101	0.749500062	-0.077814558	0.463464038	0.764054773	1.26E-18	0.640642736	7.98E-12	0.124153047	0.240990282	-0.206886046	0.049110856	-0.064065791	0.546295472	-0.501591494	4.09E-07	-0.079628698	0.453073335	0.104496691	0.324252487	0.455849848	5.61E-06	0.588032045	8.86E-10	-0.418122783	3.72E-05	0.203940897	0.052500245	0.549554017	1.69E-08
SNORA33	black	-0.129518489	0.22109963	0.135910015	0.198951046	-0.013729976	0.89722226	0.423833634	2.83E-05	0.126619963	0.231696325	0.076687496	0.469984571	0.364496735	0.000382268	0.102738115	0.332506135	-0.324701877	0.001688398	-0.147494967	0.162953823	0.229934286	0.028337719	0.252266163	0.015849945	0.149227505	0.158014938	-0.228635817	0.029268022	0.235257318	0.024781344	0.136995732	0.195353028
MINPP1	black	-0.129506192	0.221143853	-0.053998151	0.611200993	-0.001842601	0.98616991	0.817337581	5.01E-23	0.53998682	3.32E-08	0.109389766	0.301984114	-0.203122114	0.053475955	-0.028898055	0.785686737	-0.526780628	8.15E-08	0.007895706	0.940787459	0.012546269	0.906040786	0.457822248	5.05E-06	0.329099265	0.001446385	-0.319911658	0.001993202	0.154836607	0.142789363	0.425586298	2.61E-05
BHLHA9	black	0.12782296	0.227256057	-0.044292802	0.676758756	-0.100906461	0.341243281	-0.471644572	2.37E-06	-0.408997432	5.69E-05	-0.187833426	0.074594008	-0.391989139	0.000121727	-0.119570805	0.258931383	0.525112434	9.10E-08	0.041202382	0.698181064	-0.355828616	0.000537204	-0.586253539	1.02E-09	-0.318686	0.002078776	0.040150561	0.705527419	0.099956045	0.345833253	-0.268746548	0.010000509
RIOK2	black	-0.127172179	0.229650631	-0.068120278	0.521140197	0.109608656	0.301011908	0.798086563	2.76E-21	0.427095718	2.42E-05	0.177764309	0.091838894	-0.082052482	0.439394848	0.051574357	0.627314514	-0.537624872	3.90E-08	-0.091662108	0.387514122	0.00545866	0.959044374	0.522420496	1.09E-07	0.32697677	0.001558972	-0.060391969	0.569588168	0.130349992	0.218123804	0.35811766	0.000491496
CHCHD3	black	-0.126741986	0.2312432	0.095844498	0.366132246	0.008697212	0.934789264	0.77433832	2.21E-19	0.578846223	1.85E-09	0.194052362	0.065312442	-0.412042762	4.95E-05	-0.106951879	0.312950755	-0.684121403	7.72E-14	-0.103222682	0.330218684	-0.002597452	0.980505136	0.396487355	1.00E-04	0.415521496	4.21E-05	-0.219116931	0.036908176	0.33337313	0.001241739	0.509438153	2.51E-07
NMRK1	black	0.12583038	0.234643397	-0.258013448	0.013540486	-0.102874836	0.331859712	0.452021248	6.87E-06	0.168192824	0.111013791	0.074762036	0.481238514	0.061786775	0.560690164	0.134651353	0.203181497	-0.260496917	0.012636711	-0.032590951	0.759085795	0.073174638	0.490623897	0.218018927	0.037888248	0.179283235	0.089052394	-0.040951398	0.699931553	0.186260499	0.07710204	0.070935813	0.504023436
RRP15	black	-0.125148454	0.237209561	0.08406114	0.428237963	-0.110763838	0.295915125	0.738647251	6.45E-17	0.296072022	0.004379008	0.130332737	0.218185268	-0.208736797	0.047074824	-0.070853905	0.504517237	-0.495097579	6.07E-07	-0.095166535	0.369548203	-0.03013504	0.776747279	0.252739779	0.015647535	0.303497075	0.003450464	-0.311047681	0.002690892	0.32760609	0.00152479	0.29175052	0.005016538
DHRS7	black	-0.1245017	0.239661323	-0.068210826	0.520585176	-0.045761591	0.666665518	0.780454628	7.54E-20	0.408963943	5.70E-05	0.200033111	0.057291894	-0.295163313	0.004506729	-0.127416342	0.228750163	-0.328306633	0.001487538	-0.160000742	0.129775286	-0.050419479	0.635054751	0.276327655	0.008016001	0.494429902	6.32E-07	-0.306129647	0.003166244	0.19070744	0.070180877	0.513336039	1.96E-07
IQCN	black	0.123567287	0.243234491	0.107809284	0.309064763	-0.086230247	0.416373917	-0.695722797	1.95E-14	-0.56376657	5.93E-09	0.198563115	0.059184469	0.345592802	0.00079313	-0.073313463	0.489799261	0.470273415	2.56E-06	-0.081056896	0.444984965	0.042951026	0.686029397	-0.316007039	0.002277456	-0.126308013	0.232857558	0.216247807	0.039514953	-0.403852098	7.20E-05	-0.371945116	0.000283161
RAD17	black	0.120703528	0.254413988	-0.084020016	0.428464745	-0.012848833	0.90378558	-0.503090511	3.73E-07	-0.288518695	0.005545915	-0.169971533	0.107233169	0.05739677	0.588916298	0.052700566	0.619805054	0.364087024	0.00038855	-0.00836469	0.937277323	0.074831594	0.480829468	-0.418473319	3.66E-05	-0.289804685	0.005329606	0.074090045	0.485199843	0.054346323	0.608901216	-0.178779458	0.089969063
TIGD2	black	0.118760854	0.26219484	-0.45970671	4.56E-06	-0.171116124	0.104853878	0.556227586	1.04E-08	0.477924786	1.66E-06	-0.014151737	0.894083133	-0.120409478	0.255581471	0.055616196	0.600545602	-0.486574733	1.01E-06	0.169130194	0.109008734	0.028957877	0.785253762	0.456993901	5.28E-06	0.212600012	0.043049316	-0.243741014	0.019899886	0.195857334	0.062801315	0.20830474	0.047543778
EIF2S2	black	-0.118759548	0.262200125	-0.031231517	0.768847434	-0.115513596	0.275558433	0.802629577	1.11E-21	0.44714247	8.86E-06	0.139886045	0.186003796	-0.258060033	0.01352303	-0.089294534	0.399942799	-0.465470808	3.33E-06	-0.092307135	0.384168583	-0.112510764	0.288315989	0.315410405	0.002323968	0.362019479	0.00042172	-0.366011307	0.000359848	0.353188041	0.000594748	0.348803607	0.000702872
ASF1A	black	0.11612826	0.272994457	-0.379422266	0.000207974	-0.176999364	0.09326804	0.627142125	2.91E-11	0.453778463	6.26E-06	0.284411469	0.006289842	-0.099699736	0.347077672	0.086153063	0.416792781	-0.388999251	0.000138542	-0.109154882	0.303029639	0.345462201	0.000797015	0.304587395	0.003330092	0.416422457	4.03E-05	-0.319882407	0.001995207	0.163031681	0.122570368	0.520683021	1.22E-07
C16orf87	black	-0.115658881	0.274950948	-0.041358651	0.697091971	0.245983876	0.018756564	0.727678908	3.08E-16	0.544544671	2.41E-08	0.192387793	0.067699799	-0.064565204	0.543165306	-0.01331697	0.90029776	-0.58432137	1.20E-09	-0.211967468	0.043688139	0.076838014	0.469110889	0.56001038	7.86E-09	0.396443696	0.000100153	0.004731369	0.964497328	0.087300013	0.410593697	0.428101285	2.31E-05
SNORD49A	black	-0.112502835	0.288350185	0.13381225	0.206037316	0.05206846	0.624015148	0.553873171	1.23E-08	0.437647254	1.44E-05	-0.173796214	0.09944391	0.106456403	0.315210744	0.243619291	0.01996361	-0.640538673	8.06E-12	0.000739796	0.994447054	0.245883956	0.01880627	0.398344901	9.21E-05	0.12452574	0.239569879	-0.267293368	0.010426555	0.349074727	0.000695698	0.182586862	0.083223059
LYRM2	black	-0.112068186	0.290228859	-0.164378917	0.119468201	-0.079616216	0.453144379	0.662410904	8.61E-13	0.426511523	2.49E-05	-0.025132482	0.813066676	-0.335426302	0.001153097	-0.086845595	0.413043288	-0.458871685	4.77E-06	0.170371579	0.10639685	-0.204018652	0.052408353	0.395214836	0.00010572	0.200080328	0.057231934	-0.22088422	0.035375315	0.344485454	0.000826631	0.269391352	0.009816399
IGBP1P1	black	-0.110244737	0.298198385	0.219845	0.036270079	0.107029632	0.312597058	0.375842453	0.000241311	0.168378434	0.110614512	0.077646617	0.464432496	-0.259725004	0.012911829	0.189333072	0.072264241	-0.41810844	3.72E-05	-0.081732051	0.441189698	0.143481067	0.174834253	0.155485917	0.141100932	0.111502431	0.292686311	0.073308741	0.489827299	0.233968948	0.025605263	0.179064526	0.089449441
SPDL1	black	-0.109477441	0.301594457	-0.073520521	0.488570682	0.230695433	0.02780412	0.736178302	9.23E-17	0.627729447	2.75E-11	0.225222666	0.031837393	0.042897863	0.686397689	0.050813159	0.632411759	-0.583740197	1.26E-09	-0.140673705	0.183513294	0.2149011	0.040790497	0.614640145	9.13E-11	0.345810762	0.000786683	-0.029508331	0.78127283	-0.060040369	0.571841566	0.408099964	5.93E-05
GUCY1B2	black	0.109088611	0.303325052	-0.120662226	0.254577749	-0.018360706	0.86285324	-0.348154034	0.000720337	-0.145292353	0.169396798	-0.028948875	0.785318912	0.189146252	0.07255124	-0.065506817	0.537287561	0.36212281	0.000420003	0.078366254	0.460290395	-0.024873054	0.814961716	-0.105003942	0.321896353	-0.124853376	0.238325995	0.104185863	0.325701694	-0.297083474	0.004240648	-0.170501296	0.106126763
LY96	black	-0.101088523	0.34036842	0.078202981	0.461228378	0.211335585	0.044334133	0.697940727	1.49E-14	0.514858076	1.78E-07	-0.103322777	0.329747422	-0.24686073	0.01832519	0.364791257	0.00037781	-0.477007715	1.75E-06	-0.168288127	0.110808638	0.3172508	0.002183181	0.130503609	0.217577144	0.074219152	0.484437428	-0.206198156	0.049885895	0.458691504	4.82E-06	0.5246519	9.39E-08
ZNF749	black	-0.100491004	0.343244964	0.275908518	0.008115902	0.225418816	0.031684752	0.361153502	0.000436371	0.140993493	0.18250912	0.079768096	0.452280304	0.069741821	0.5112464	-0.03664468	0.730206055	-0.420522886	3.32E-05	0.07364774	0.487816637	0.01487825	0.888679604	0.395477724	0.000104505	0.042557831	0.688754979	0.132324443	0.211171196	-0.060536977	0.568660026	0.039674795	0.708859299
POGLUT1	black	-0.09743711	0.358184274	0.22082722	0.035423907	0.317587476	0.002158274	0.501952801	4.00E-07	0.313398466	0.002487182	0.103600712	0.328441118	-0.085630721	0.419633839	0.112258119	0.289406921	-0.459585231	4.59E-06	-0.180185494	0.087429147	0.115933065	0.27380694	0.419441247	3.50E-05	0.179203217	0.089197496	0.124430907	0.239930752	0.114558481	0.279574506	0.262763406	0.011858181
TPMT	black	-0.091589178	0.387893476	-0.04727513	0.656326471	-0.013069207	0.902143473	0.801661943	1.35E-21	0.730323927	2.13E-16	0.22231923	0.034170274	-0.327375335	0.001537244	-0.079222995	0.455385759	-0.609319244	1.46E-10	-0.122452609	0.247544915	0.188999522	0.072777295	0.447238222	8.81E-06	0.513263432	1.97E-07	-0.375234584	0.000247439	0.195608321	0.06314301	0.695511252	2.00E-14
RGS13	black	0.08496902	0.423248904	-0.249110468	0.017257266	0.188720987	0.073207967	0.337931034	0.001052761	0.236786924	0.023832563	0.12370402	0.242709343	0.014276668	0.893153593	0.074401249	0.483363171	-0.234890991	0.025013283	-0.000946783	0.992893432	0.003939004	0.970440034	0.42065941	3.30E-05	0.139937874	0.185839166	0.325077725	0.001666366	-0.205136516	0.051101797	0.110219458	0.298309869
PLA2G4A	black	-0.084936832	0.423425215	-0.112250103	0.28944158	0.068709278	0.517535257	0.729872979	2.27E-16	0.380346416	0.000200087	0.10026456	0.344339077	-0.116239037	0.272534082	-0.134194444	0.204733016	-0.383061338	0.000178487	-0.008588596	0.935601907	-0.162098535	0.124755055	0.478225278	1.63E-06	0.278855609	0.007436097	-0.076904573	0.468724828	0.086381539	0.415553594	0.243994115	0.019767941
IFNL2	black	0.083026467	0.433964583	-0.032450897	0.760089762	-0.039626563	0.709197381	-0.530816027	6.22E-08	-0.440536016	1.24E-05	-0.168385761	0.110598772	-0.188253019	0.073936155	0.05806761	0.584561558	0.573550297	2.81E-09	0.002899255	0.978240517	-0.137440844	0.193891586	-0.509745372	2.46E-07	-0.319795655	0.002001163	0.157654443	0.13557126	0.002278745	0.982896765	-0.233573836	0.02586256
COPS4	black	-0.077871094	0.463138265	-0.033857831	0.750022561	-0.097924856	0.355771673	0.86303672	3.91E-28	0.405476274	6.69E-05	0.098010118	0.355350969	-0.433248692	1.79E-05	0.018869018	0.859094881	-0.615247127	8.64E-11	0.02309786	0.82795697	-0.039928841	0.707079479	0.226098652	0.031160477	0.205850445	0.050281477	-0.361113786	0.000437054	0.586640717	9.93E-10	0.379265162	0.000209343
ACOT13	black	-0.074278905	0.484084782	-0.073129859	0.490890044	-0.204549641	0.051784352	0.795775666	4.33E-21	0.564809549	5.49E-09	0.172900151	0.101227769	-0.410336427	5.35E-05	-0.162951004	0.122758083	-0.588337333	8.65E-10	-0.064569659	0.543137428	-0.021238641	0.841617074	0.295610792	0.004443426	0.456484198	5.42E-06	-0.456258422	5.49E-06	0.513224672	1.97E-07	0.551872619	1.43E-08
COX7B	black	-0.073706748	0.487467098	0.070807988	0.504794168	-0.233051389	0.026206148	0.667772054	4.84E-13	0.329945368	0.001403597	-0.076800292	0.469329763	-0.41884994	3.60E-05	-0.013792863	0.896754096	-0.474891253	1.97E-06	0.039113564	0.712796747	-0.087787733	0.407974052	0.114696547	0.278991558	0.197274006	0.060885853	-0.445865739	9.46E-06	0.666602092	5.49E-13	0.212308208	0.043343045
LINC01140	black	-0.072227085	0.496271995	-0.149916255	0.156082813	0.114351448	0.280450169	0.42245168	3.03E-05	0.095135011	0.369707511	0.259418425	0.013022533	-0.022552224	0.831960774	-0.108066306	0.307906007	-0.194063786	0.065296296	-0.034241831	0.747282061	-0.100979187	0.340893641	0.360664205	0.000444853	0.170237338	0.106676921	0.205117322	0.051124003	-0.08119587	0.444202253	0.10416753	0.325787296
NME2	black	0.069022683	0.515622263	-0.001045277	0.992154153	0.043792098	0.680212697	-0.695325571	2.05E-14	-0.558067711	9.07E-09	-0.215954645	0.039789752	-0.055312928	0.602536433	0.021540363	0.839396953	0.676960251	1.75E-13	-0.005142618	0.961413719	-0.211254944	0.044417142	-0.640591032	8.02E-12	-0.46292855	3.83E-06	0.202086649	0.054731142	-0.049554605	0.640877158	-0.412422218	4.86E-05
HAUS2	black	-0.068265612	0.520249507	0.227134879	0.030375448	0.050512192	0.634431905	0.726692225	3.53E-16	0.47523391	1.94E-06	0.272262162	0.009032261	-0.364529799	0.000381765	-0.112608463	0.287894854	-0.561029326	7.28E-09	-0.303328137	0.00346946	0.164609176	0.118944108	0.131287655	0.214802122	0.388239272	0.000143147	-0.33801983	0.001049355	0.485819024	1.05E-06	0.64161651	7.25E-12
SUSD5	black	-0.060847206	0.566676762	0.019129548	0.857169784	0.12355252	0.243291255	-0.442311739	1.14E-05	-0.387993659	0.000144665	-0.080401304	0.448687712	-0.169446556	0.108338421	-0.064336445	0.544598009	0.532987233	5.37E-08	0.008664805	0.935031722	-0.290468141	0.005220966	-0.355100492	0.00055254	-0.177586041	0.092170396	0.288766901	0.005503569	-0.267574016	0.010343058	-0.214434776	0.041240099
FUCA1	black	0.060807494	0.566930458	-0.1913693	0.069195012	-0.259411183	0.013025158	0.527801221	7.61E-08	0.41091496	5.21E-05	-0.03476821	0.743530537	-0.509715428	2.46E-07	0.045683205	0.667202692	-0.265693997	0.010913733	0.109930887	0.299584446	0.042806679	0.687029528	0.034099987	0.748293995	0.266254879	0.010740667	-0.456829984	5.32E-06	0.368619862	0.000324046	0.477803495	1.67E-06
COMMD8	black	-0.060688081	0.567693625	-0.144715106	0.171115976	-0.185843294	0.077778486	0.741874035	4.01E-17	0.45425463	6.10E-06	-0.090886555	0.391559685	-0.402781975	7.55E-05	0.139591038	0.186942873	-0.413850104	4.55E-05	0.081528231	0.442333512	0.058343829	0.582772779	0.108590456	0.305551694	0.144661597	0.171275988	-0.46555164	3.32E-06	0.55186236	1.43E-08	0.391314165	0.000125349
PFDN4	black	-0.060217112	0.570708301	-0.054756393	0.606197443	-0.114230827	0.280961189	0.722103599	6.62E-16	0.234694666	0.025138344	0.024889132	0.814844238	-0.244156763	0.019683548	0.020252993	0.848878186	-0.394384729	0.000109641	0.027943444	0.79260464	-0.106097499	0.316854357	0.195321543	0.063538395	0.132899154	0.209177405	-0.263055505	0.011760952	0.420262715	3.36E-05	0.186420067	0.076844569
TMEM60	black	-0.059458323	0.575581013	-0.075817195	0.475053528	-0.19312986	0.066626937	0.717273105	1.27E-15	0.49895186	4.81E-07	0.056633829	0.593886713	-0.368473519	0.000325965	0.046899132	0.65888899	-0.422196977	3.07E-05	-0.064700597	0.542318221	0.189039932	0.072714983	0.065982561	0.534329863	0.372861359	0.000272761	-0.583743621	1.25E-09	0.53906232	3.54E-08	0.547546499	1.95E-08
BIN3-IT1	black	-0.05786752	0.585858891	0.243541968	0.020004182	0.072241918	0.496183315	-0.316211932	0.002261678	-0.237209995	0.023575675	-0.133014906	0.208777464	0.37229216	0.000279179	0.125455361	0.236052233	0.172399909	0.10223448	0.047606413	0.654071978	0.126717791	0.231332996	-0.100645569	0.342499406	-0.22019017	0.035970809	0.170939326	0.105218678	-0.216554636	0.03922904	-0.28918519	0.005432855
LAMTOR3	black	-0.056949995	0.591824659	-0.046383058	0.662412572	-0.071053595	0.503313809	0.706482495	5.13E-15	0.508006932	2.74E-07	0.182076264	0.084103629	-0.310609721	0.002730459	-0.10476398	0.323009584	-0.514967916	1.76E-07	0.023783309	0.822933464	-0.04394342	0.679168152	0.522406604	1.09E-07	0.442343516	1.13E-05	-0.223126607	0.033507575	0.170876021	0.105349542	0.491133114	7.70E-07
MICAL3	black	0.055019641	0.604464519	0.065400033	0.537952547	0.387309904	0.000148969	-0.492439631	7.12E-07	-0.318651451	0.002081236	-0.151963769	0.150443062	0.623524159	4.07E-11	0.360454976	0.000448527	0.098088706	0.354963465	0.086218575	0.416437244	0.291082248	0.005122164	0.011689136	0.912433538	-0.530982391	6.15E-08	0.587651748	9.14E-10	-0.338316347	0.001038052	-0.467918192	2.91E-06
AGA	black	0.054686394	0.606658601	-0.163421003	0.121667621	-0.008341162	0.937453395	0.608158041	1.62E-10	0.481725396	1.34E-06	-0.002103133	0.984214658	-0.132138246	0.211820041	0.220057157	0.036085888	-0.344698161	0.000820097	0.01177597	0.911785644	0.13656498	0.196774868	0.342458411	0.000891318	0.307176163	0.003059215	-0.200532657	0.05666012	0.138100385	0.191740637	0.342595925	0.000886788
LLPH	black	0.05385946	0.612118143	-0.118218471	0.264395764	-0.006914718	0.948133299	0.773746554	2.45E-19	0.419716522	3.45E-05	0.102005462	0.33598376	-0.13004424	0.219214741	0.051803743	0.625781877	-0.492495053	7.10E-07	-0.105908501	0.317722098	0.043705852	0.68080831	0.394447909	0.000109338	0.207904098	0.047982078	-0.1872648	0.075493011	0.203539174	0.052977117	0.332740816	0.001270258
RPL34-AS1	black	0.053618516	0.613712902	-0.007259527	0.945550777	0.089214093	0.400369175	-0.341650319	0.000918367	-0.156781233	0.13777779	0.107302712	0.311356879	0.29874538	0.004021757	0.068096136	0.521288228	0.19159558	0.068860536	-0.062319096	0.55731182	0.15372987	0.145702329	-0.058782537	0.579936908	0.024981151	0.814171976	0.146675491	0.165329348	-0.277929171	0.007644177	-0.103477745	0.329018664
STK17A	black	-0.05188828	0.625217442	0.053858213	0.612126395	-0.246507048	0.018498148	0.439229023	1.33E-05	0.281960483	0.006774686	0.006167941	0.953728258	0.042688338	0.687849875	0.178444369	0.090582913	-0.369857228	0.000308237	-0.063138504	0.552130619	0.334323225	0.001199979	0.158140874	0.134353782	0.275507015	0.008212626	-0.444699338	1.00E-05	0.342877221	0.000877586	0.171327115	0.104419819
SNX16	black	-0.051094292	0.630527182	-0.07598268	0.474087414	0.098741506	0.351754791	0.510023588	2.42E-07	0.298551839	0.004046719	0.15497451	0.1424295	-0.107524394	0.31035247	0.008954588	0.932863907	-0.470437091	2.53E-06	0.067267704	0.52638074	-0.132025679	0.212212991	0.619059069	6.13E-11	0.189259777	0.072376731	0.222616624	0.033924902	-0.074479076	0.482904428	0.085091583	0.422577956
ATP6V1E1	black	-0.048295763	0.649390682	0.110870572	0.295447085	-0.165566235	0.116784709	0.725048236	4.43E-16	0.371296127	0.000290746	0.206480549	0.049566514	-0.456721817	5.35E-06	-0.176417239	0.094367334	-0.50708035	2.91E-07	-0.223419254	0.033270054	-0.094168296	0.374613198	0.123709997	0.242686404	0.445093123	9.84E-06	-0.407628893	6.06E-05	0.56145017	7.06E-09	0.488645835	8.92E-07
DNAJC8	black	0.047207943	0.656784074	-0.069275178	0.514083689	0.032417784	0.760327185	0.694355162	2.30E-14	0.386910893	0.000151536	0.231305666	0.027382492	-0.28727257	0.005762911	-0.119217068	0.260353241	-0.499720329	4.59E-07	-0.101202021	0.339823741	-0.038999173	0.713600216	0.362303393	0.000417016	0.24572849	0.018883834	-0.090463568	0.393776719	0.107308445	0.311330874	0.342287374	0.000896981
LOC284241	black	-0.046387419	0.662382766	-0.162826135	0.123049053	-0.050776677	0.632656488	-0.36316505	0.000403034	-0.17275113	0.10152685	-0.110042651	0.299090376	-0.228319308	0.029498664	-0.00431066	0.967652411	0.35579081	0.000537991	-0.009508843	0.92871901	-0.068597383	0.518219125	-0.349694087	0.000679558	-0.144425503	0.171983306	-0.032930732	0.756651756	0.024872713	0.814964211	-0.038186398	0.719317981
GPAT3	black	-0.043841614	0.679870836	0.197935446	0.060007967	0.049478628	0.641389689	0.486263291	1.03E-06	0.321043873	0.00191699	-0.012409448	0.907060846	-0.24847162	0.017554922	0.066943173	0.528382471	-0.476667082	1.78E-06	0.022099376	0.835286974	0.054630754	0.607025274	0.29408968	0.004661897	0.147303613	0.163506249	-0.066557831	0.530764238	0.201540942	0.055402303	0.352411104	0.000612723
GNAI1	black	-0.042228536	0.691040664	-0.20937546	0.046388631	0.004353631	0.967330127	0.459685212	4.57E-06	0.11175447	0.291589844	0.304788633	0.00330829	-0.126556079	0.231933805	-0.207510586	0.048415822	-0.228947528	0.02904237	0.079753372	0.452364028	-0.272801038	0.008891363	0.422521667	3.02E-05	0.240882087	0.021443536	0.100005513	0.345593401	-0.155645268	0.14068888	0.014596937	0.890771316
KRTAP10-12	black	0.031454189	0.767245981	0.101214986	0.339761557	0.00599154	0.955050215	-0.40391989	7.17E-05	-0.354054754	0.000575267	-0.168322447	0.110734832	-0.380705099	0.000197101	0.021043716	0.843052028	0.367550542	0.000338306	-0.012984882	0.902771765	-0.138286138	0.191137971	-0.628320222	2.60E-11	-0.32332791	0.001771197	0.005109353	0.961663129	0.341182482	0.000934366	-0.202579107	0.054131207
NMI	black	-0.027471526	0.796030518	-0.218019852	0.037887414	-0.188896744	0.072935973	0.773534495	2.54E-19	0.61893803	6.20E-11	0.182847484	0.082776433	-0.230184152	0.028161603	-0.044896247	0.67260496	-0.513099854	1.99E-07	-0.063284063	0.551212669	0.309635882	0.002820317	0.315859676	0.002288865	0.356348668	0.00052649	-0.471055723	2.45E-06	0.278956346	0.007413775	0.596886087	4.26E-10
C1GALT1	black	-0.026580431	0.802509915	-0.015881135	0.881228928	-0.111082088	0.294521006	0.674284822	2.36E-13	0.549719293	1.67E-08	0.162402748	0.124039577	-0.128422687	0.225064879	0.093952168	0.375715351	-0.663259096	7.87E-13	-0.081693462	0.44140613	0.217008979	0.038808843	0.467051067	3.06E-06	0.411294792	5.12E-05	-0.295823715	0.004413584	0.363046923	0.000404925	0.459559737	4.60E-06
CCDC59	black	-0.026377863	0.803984724	-0.118005977	0.265261441	-0.009731613	0.927053587	0.574925076	2.52E-09	0.375887598	0.000240862	0.244321671	0.019598298	0.01046574	0.921567556	-0.060988368	0.565775408	-0.482825227	1.25E-06	0.007568791	0.943234951	-0.065247996	0.538900043	0.656799762	1.56E-12	0.312468521	0.002566048	0.094966202	0.370561309	-0.137609909	0.193338565	0.182159804	0.083959052
ATG4C	black	-0.024977439	0.814199088	-0.246134103	0.018682045	0.207170603	0.048793166	0.650946445	2.84E-12	0.484548769	1.13E-06	0.129762798	0.220222333	0.098014029	0.355331677	0.181630784	0.084877937	-0.391216031	0.000125884	-0.110936023	0.295160317	0.206682749	0.049338867	0.556212654	1.04E-08	0.233379415	0.025989971	0.052469186	0.62134473	-0.143810184	0.173836846	0.362814971	0.000408662
CYP2D7	black	-0.02404309	0.821031443	0.029028171	0.784745078	0.031469919	0.767132894	-0.612883348	1.07E-10	-0.454218285	6.11E-06	-0.104606924	0.323739527	0.242284386	0.020674027	-0.036835512	0.728855391	0.625726357	3.32E-11	0.016107756	0.879546718	-0.050965081	0.631393057	-0.476670581	1.78E-06	-0.3002019	0.003838269	0.143064021	0.176104159	-0.299910148	0.003874413	-0.340719879	0.000950436
MED21	black	-0.021020339	0.843224155	-0.087530342	0.409355335	-0.199250105	0.058293737	0.64402238	5.71E-12	0.333735059	0.001225678	0.096854259	0.361080545	-0.39363594	0.000113294	-0.103129231	0.330659047	-0.540509579	3.20E-08	0.066892254	0.52869689	-0.164338374	0.119560666	0.316982116	0.002203244	0.354731609	0.000560461	-0.210287109	0.045423494	0.481773215	1.33E-06	0.26170518	0.012216315
ZNF845	black	-0.01821756	0.863912184	-0.211770485	0.043888677	0.032458035	0.760038583	0.654030511	2.07E-12	0.405087635	6.80E-05	0.090428109	0.393962911	0.047328926	0.655960157	0.081650428	0.441647559	-0.509521504	2.50E-07	0.086839065	0.413078549	0.038518424	0.716980331	0.713739946	2.02E-15	0.238734608	0.022669433	0.008757944	0.934334917	-0.054037096	0.610943564	0.173733359	0.09956823
MCUB	black	-0.016809214	0.874343187	-0.172405032	0.102224129	0.090818161	0.391917661	0.739367923	5.81E-17	0.695504669	2.00E-14	-0.113529756	0.283943633	-0.242541002	0.020535802	0.290555817	0.005206757	-0.48478324	1.12E-06	-0.080498282	0.448138906	0.320465259	0.001955603	0.302504458	0.00356342	0.215871573	0.03986791	-0.244135398	0.019694616	0.289130767	0.005442009	0.539649512	3.39E-08
ESF1	black	-0.015886455	0.881189433	-0.052262512	0.622721382	0.186218139	0.077170506	0.603139826	2.50E-10	0.388851795	0.000139425	0.190134308	0.071043705	0.132401812	0.210902004	-0.048043267	0.651103791	-0.533721324	5.10E-08	-0.054502178	0.607872973	-0.041328095	0.69730488	0.724311041	4.90E-16	0.271670427	0.009189234	0.201778871	0.055108851	-0.195861697	0.062795341	0.139322459	0.187800811
HIST1H2BC	black	-0.015468399	0.884294031	-0.035478513	0.738477668	-0.182535179	0.083311855	0.619336862	5.97E-11	0.462841291	3.85E-06	0.086098365	0.417089761	-0.54125774	3.03E-08	-0.058533487	0.581546026	-0.597781906	3.95E-10	-0.03092196	0.771075364	0.016777256	0.874580146	0.143931371	0.173470638	0.290728834	0.005178819	-0.357713634	0.000499295	0.607137712	1.77E-10	0.440059204	1.27E-05
ANAPC10	black	-0.012519316	0.906241725	-0.06585899	0.535097328	-0.138050699	0.191902073	0.686355191	5.96E-14	0.336244399	0.001119409	0.144133869	0.172859982	-0.208134467	0.04772965	-0.07554162	0.476664703	-0.48329358	1.22E-06	0.028970937	0.785159246	-0.08000674	0.450924449	0.379698711	0.000205585	0.275010374	0.008333671	-0.220580142	0.035635188	0.272149675	0.009061918	0.307692636	0.003007599
ZNRF2P1	black	-0.012295371	0.907911457	0.116266259	0.272421029	-0.070074366	0.509229369	-0.484245718	1.15E-06	-0.346834522	0.00075704	-0.267394422	0.010396422	-0.363078379	0.00040442	0.027289886	0.79735017	0.419715938	3.45E-05	0.047114398	0.657421414	-0.175811351	0.095522318	-0.614495008	9.25E-11	-0.347723283	0.000732136	-0.05165147	0.626799111	0.272820604	0.008886283	-0.24640611	0.018547765
DNAJC15	black	0.012098111	0.909382562	-0.06272522	0.554740951	0.109369245	0.302075364	0.562805884	6.38E-09	0.368812585	0.000321536	0.206097028	0.05000068	-0.157710782	0.135429824	-0.031443858	0.767320261	-0.406394577	6.41E-05	-0.123746825	0.242545102	-0.051649802	0.626810253	0.40968854	5.51E-05	0.294073301	0.004664301	-0.042981296	0.685819739	0.112007429	0.290492112	0.345551333	0.000794361
ZNF322	black	-0.012090958	0.909435912	-0.28754037	0.005715653	-0.049930592	0.638343282	0.433017349	1.81E-05	0.302706115	0.003540208	0.14487323	0.170643776	-0.085819672	0.418604829	0.036424585	0.731764858	-0.315834578	0.002290814	0.013728385	0.897234106	0.033805155	0.75039874	0.488225107	9.14E-07	0.268767404	0.009994507	0.018683198	0.860468439	-0.03100608	0.770469756	0.177190363	0.092909565
DDIT3	black	-0.009838638	0.926253586	-0.056616302	0.594001123	0.167316741	0.112913518	0.438824769	1.35E-05	0.233328726	0.026023277	0.090098183	0.395697841	-0.10726916	0.311509082	0.092973185	0.380732298	-0.355256315	0.000549224	-0.116994818	0.269407073	0.015476189	0.884236168	0.152402383	0.149255041	0.110640938	0.296454653	0.064459874	0.543824755	0.221023471	0.035256839	0.236950706	0.023732833
EVI2A	black	0.005192879	0.961036893	-0.058694121	0.580507931	0.027275942	0.797451495	0.737389431	7.75E-17	0.562823199	6.37E-09	0.025378409	0.811271248	-0.269619237	0.009752045	0.271804915	0.009153349	-0.524194858	9.67E-08	-0.171200096	0.10468096	0.355901033	0.0005357	0.264853931	0.0111775	0.242567958	0.020521328	-0.280664324	0.007044201	0.402101107	7.79E-05	0.597680331	3.98E-10
CYP21A2	black	-0.001527242	0.988536735	0.110189925	0.298440145	0.030472788	0.774311422	-0.319702273	0.002007592	-0.207414356	0.048522382	-0.194440044	0.064766336	0.032168532	0.762115085	0.197889889	0.060068099	0.263845908	0.011501334	0.020881648	0.844245492	0.101825019	0.336843772	-0.34069284	0.000951383	-0.17544964	0.096217122	0.069614231	0.512021376	-0.031109413	0.76972601	-0.112041352	0.290345106
CCDC112	black	0.000101796	0.999235908	-0.342853354	0.000878364	-0.102071369	0.335669986	0.702629774	8.34E-15	0.523841721	9.90E-08	0.053309113	0.615763418	-0.071072993	0.503196985	0.050394862	0.635220165	-0.495200901	6.03E-07	0.105239234	0.320807182	-0.002641091	0.980177671	0.597575721	4.02E-10	0.276109745	0.008067804	-0.13991157	0.185922705	0.021239916	0.841607692	0.283615072	0.006443903
C3orf14	black	-7.77E-05	0.999416971	-0.087566987	0.409158514	-0.208563676	0.047262268	0.686353535	5.96E-14	0.538264698	3.74E-08	-0.065459683	0.537581036	-0.473283112	2.16E-06	-0.089721293	0.397685271	-0.518461886	1.41E-07	0.195767336	0.062924636	-0.198408733	0.059386158	0.368030167	0.00033184	0.327243427	0.001544404	-0.398251604	9.25E-05	0.453193881	6.45E-06	0.33600122	0.001129328
PPIF	blue	-0.428041519	2.31E-05	0.493305353	6.76E-07	0.263729311	0.011539315	0.32904817	0.001449007	0.397368937	9.61E-05	-0.359488666	0.000465855	-0.235867193	0.024399266	0.306402935	0.003137976	-0.333516703	0.001235345	0.104154509	0.325848105	0.233666594	0.025801959	-0.012395669	0.907163589	-0.137407993	0.193999177	-0.238118201	0.023032182	0.29283633	0.004849041	0.323843391	0.001739712
SLC6A14	blue	-0.370876484	0.00029575	0.378737458	0.000214002	0.088556854	0.403862899	0.489669319	8.39E-07	0.447638566	8.63E-06	0.270541451	0.009495374	-0.078613589	0.458871487	-0.109040585	0.303539258	-0.320251125	0.00197007	-0.31326004	0.002498782	0.235755712	0.02446873	0.208465259	0.047369102	0.568762782	4.06E-09	-0.377211924	0.000228015	0.039007137	0.713544271	0.61186487	1.17E-10
DPP3	blue	-0.355019892	0.000554262	0.281271599	0.006916772	0.247808324	0.017868639	0.244052096	0.019737821	0.45157721	7.03E-06	-0.098193172	0.354448774	-0.344895848	0.000814067	0.052574226	0.620645561	-0.157562672	0.135801889	-0.088633224	0.403456016	0.146614274	0.165507829	-0.027761943	0.79392178	0.239723774	0.022097521	-0.273414027	0.008733436	0.135628116	0.199892984	0.462088714	4.01E-06
IFIT1	blue	0.351126672	0.000643531	-0.515794719	1.67E-07	-0.165255436	0.117482616	0.26801827	0.010212083	0.280556077	0.007067131	0.513401273	1.95E-07	0.015587294	0.883410907	-0.269391051	0.009816484	-0.134846863	0.202520184	-0.339329664	0.001000254	0.224141872	0.032689613	0.188977654	0.072811033	0.48121071	1.38E-06	-0.102121249	0.335432638	-0.118916518	0.26156548	0.468141587	2.88E-06
RETREG1	blue	-0.323899725	0.001736302	0.261652427	0.012234412	-0.085866122	0.418352092	0.478618541	1.60E-06	0.435190215	1.63E-05	0.150460791	0.15456776	-0.252744306	0.015645611	-0.253616088	0.015278915	-0.288276751	0.00558747	-0.056921542	0.592010104	-0.055758194	0.599614447	0.298585974	0.004042307	0.530695709	6.27E-08	-0.416672735	3.99E-05	0.032264727	0.761424924	0.501729184	4.05E-07
ADGRE2	blue	-0.321855667	0.001863976	0.387378156	0.000148535	0.35553137	0.000543417	0.238414032	0.022857475	0.354362744	0.000568486	-0.069196922	0.514560292	-0.054045094	0.610890705	0.196418701	0.062036521	-0.180250118	0.08731379	-0.168810798	0.109688743	0.357733903	0.000498901	0.065568678	0.536902512	-0.002606491	0.980437307	-0.107247569	0.311607049	-0.065676652	0.536230771	0.454428362	6.05E-06
PLIN2	blue	-0.317724617	0.002148202	0.436559974	1.52E-05	0.243391217	0.020083483	0.493010959	6.88E-07	0.382967572	0.000179196	0.202218046	0.054570538	-0.42718995	2.41E-05	-0.210912533	0.044771045	-0.209120395	0.046661679	-0.413060238	4.72E-05	-0.020587316	0.846413835	-0.021116043	0.842519528	0.425865517	2.57E-05	-0.207171825	0.048791805	0.153990988	0.145011059	0.643281896	6.15E-12
CD163	blue	-0.310843311	0.002709291	0.399293732	8.83E-05	0.35745411	0.000504365	0.37568494	0.000242885	0.490522703	7.98E-07	0.176595335	0.094029936	-0.200721454	0.056422837	-0.123698548	0.242730345	-0.160006404	0.129761532	-0.413946526	4.53E-05	0.150235199	0.155194081	0.081102621	0.444727353	0.412152703	4.92E-05	-0.123069875	0.245151516	-0.093748123	0.376757687	0.69008846	3.84E-14
FAM20A	blue	-0.29763832	0.004166416	0.361094995	0.000437377	0.067107553	0.527368088	0.399390938	8.79E-05	0.392574297	0.000118666	-0.076703954	0.469888999	0.093551873	0.377761854	0.070627257	0.505884936	-0.445067246	9.86E-06	-0.126807098	0.231001663	0.274299582	0.008509639	0.218799439	0.037189361	0.284150077	0.006340044	-0.352387306	0.000613281	0.217985423	0.037918492	0.318452791	0.002095429
SIGLEC10	blue	-0.291191965	0.005104688	0.343011154	0.000873236	0.112150178	0.28987385	0.259103968	0.013136939	0.2660439	0.010805484	-0.108277954	0.306953936	-0.290122231	0.00527736	0.110147197	0.298628699	-0.077884637	0.463060243	-0.107964969	0.308362533	0.265209033	0.011065332	-0.232893004	0.026311074	-0.077521484	0.465154813	-0.32891515	0.001455851	0.252440376	0.015775229	0.322772949	0.001805668
GPR84	blue	-0.288393884	0.005567318	0.425931697	2.56E-05	0.244297302	0.019610875	0.155615431	0.140765963	0.187991137	0.074346194	-0.17517844	0.096740668	-0.006910938	0.948161611	0.180151971	0.087489036	0.059481626	0.575431082	-0.169004879	0.109275144	0.336961362	0.001090623	-0.136307977	0.197626732	-0.096109043	0.36480459	-0.217399846	0.038450365	0.050366826	0.635408584	0.302490499	0.003565032
FFAR2	blue	-0.286184475	0.005958509	0.399578962	8.72E-05	0.218652688	0.037319935	0.292974682	0.00482806	0.151830399	0.150805705	-0.152068017	0.150160056	-0.297520011	0.004182146	0.115281636	0.276530203	-0.043856405	0.679768727	-0.065117261	0.539715436	0.069274924	0.514085234	-0.203514092	0.053007009	-0.092756548	0.381847931	-0.204762293	0.05153617	0.224309156	0.032556465	0.315201366	0.002340465
HMOX1	blue	-0.281537522	0.006861615	0.346591738	0.000763976	0.250880594	0.016455146	0.493862189	6.54E-07	0.27235622	0.009007528	0.277649403	0.007708014	-0.402485141	7.65E-05	-0.178081002	0.091252302	-0.207123361	0.048845791	-0.439558675	1.31E-05	0.121930525	0.249581766	-0.129629354	0.220701218	0.286675593	0.005869508	-0.275342272	0.008252606	0.220797461	0.035449299	0.619966277	5.64E-11
SQLE	blue	-0.281531582	0.006862843	0.067912709	0.522413631	-0.211104478	0.044572371	0.509649402	2.48E-07	0.354894942	0.000556941	0.222665291	0.033884889	-0.382725423	0.000181037	-0.290123131	0.005277213	-0.26072093	0.012557832	0.049075287	0.644113382	-0.200372528	0.056862011	0.207494586	0.048433527	0.54079922	3.13E-08	-0.441063614	1.21E-05	0.100929095	0.34113444	0.422395496	3.04E-05
CD1B	blue	0.270745175	0.009439478	-0.133663098	0.206547931	-0.052520249	0.621004803	0.202161506	0.054639598	0.213163072	0.042487213	0.255986221	0.014319333	-0.076627911	0.47033068	-0.029284264	0.782892628	-0.156522646	0.138436415	-0.272098722	0.00907538	0.287384691	0.005743084	0.075272682	0.478239909	0.308611492	0.002917697	-0.117780148	0.266183545	0.124483495	0.23973059	0.455954437	5.58E-06
SRGN	blue	-0.267629475	0.010326628	0.51925425	1.34E-07	0.403714484	7.24E-05	0.467919809	2.91E-06	0.327554133	0.001527586	0.228094642	0.029663311	-0.149150737	0.158231391	0.029485401	0.781438554	-0.203405285	0.053136841	-0.421544036	3.16E-05	0.205472989	0.05071382	0.166220395	0.115326235	0.340368282	0.000962817	0.034957757	0.742181088	-0.097909883	0.355845587	0.595625578	4.73E-10
CD1C	blue	0.261367754	0.012332473	-0.299229847	0.003959875	0.02917042	0.783715975	0.352532409	0.000609884	0.28481318	0.006213376	0.215120009	0.040580852	0.038677836	0.715858911	0.077315891	0.466342906	-0.216788123	0.039012629	-0.235733518	0.024482579	0.284713429	0.006232286	0.250527906	0.016612345	0.327033103	0.001555884	-0.130115951	0.218958526	-0.002932428	0.977991608	0.397758028	9.45E-05
IFI44	blue	0.258510123	0.013355375	-0.243129554	0.02022177	-0.08987141	0.396892959	0.151785777	0.150927182	0.303941146	0.003400976	0.499359065	4.69E-07	0.356912218	0.000515102	-0.219062009	0.03695669	-0.090649734	0.392800036	-0.456550063	5.40E-06	0.491688296	7.45E-07	0.140324767	0.184613589	0.458399138	4.89E-06	-0.21227134	0.043380275	-0.184613476	0.079800161	0.505881347	3.13E-07
CHI3L1	blue	-0.25839152	0.013399378	0.152494025	0.149007713	0.190153533	0.071014625	0.34216698	0.000900988	0.360527944	0.000447243	-0.182484331	0.083399291	-0.155560217	0.140908692	0.240657859	0.021568826	-0.287387415	0.005742603	0.000553594	0.995844676	0.158868068	0.132549222	0.154929443	0.142547027	0.03222903	0.761681011	-0.106833066	0.313491733	0.171469029	0.104128656	0.402914939	7.51E-05
APOBR	blue	0.256179944	0.014243264	-0.020846795	0.84450219	0.005281743	0.960370667	0.12995847	0.219521462	0.295723083	0.004427666	0.419915236	3.42E-05	-0.058352009	0.582719848	-0.289070907	0.005452095	-0.142912998	0.176565687	-0.528522572	7.25E-08	0.314169141	0.002423483	-0.044930529	0.67236927	0.500962559	4.25E-07	-0.236394163	0.024073179	-0.078371535	0.460260076	0.713312877	2.13E-15
EBF3	blue	0.249636429	0.017015483	-0.233305646	0.026038454	0.194597098	0.064546159	-0.477693181	1.68E-06	-0.398348949	9.21E-05	-0.308256375	0.002952152	0.132281004	0.211322444	0.163323557	0.121893096	0.322575115	0.001818102	0.130695984	0.216893925	-0.228479866	0.029381474	-0.162757544	0.123209109	-0.476246299	1.83E-06	0.545053478	2.32E-08	-0.128531068	0.224670483	-0.574025891	2.71E-09
RNF19B	blue	-0.247105428	0.018206343	0.398083575	9.31E-05	-0.127619411	0.228003133	0.280427915	0.007094365	0.349246196	0.000691195	0.148495365	0.16008825	-0.036577294	0.730683193	-0.077723485	0.463989087	-0.337385659	0.001073906	-0.089947406	0.396492216	0.329487055	0.00142663	0.136420462	0.19725356	0.30983442	0.002801785	-0.383206331	0.000177396	0.114373736	0.280355813	0.384999702	0.000164407
ADCY7	blue	0.241348448	0.021184945	-0.123583613	0.243171747	0.040476973	0.703244692	0.027390289	0.796620653	0.362780099	0.000409226	0.458422989	4.89E-06	0.134736042	0.202894845	-0.117576113	0.267018524	-0.019895832	0.85151248	-0.580166375	1.67E-09	0.644340018	5.53E-12	-0.088208519	0.405721813	0.516504456	1.60E-07	-0.258940101	0.013196902	-0.165182484	0.117646897	0.748992555	1.37E-17
RNASE6	blue	-0.240309685	0.021764614	0.079186882	0.455591909	0.260231541	0.012730713	0.589155814	8.09E-10	0.617559136	7.02E-11	-0.063446876	0.550186787	-0.268384866	0.010105097	0.284643342	0.006245604	-0.301619381	0.003666915	-0.183889845	0.081009205	0.366792505	0.000348762	0.136809414	0.195967121	0.190037099	0.071190893	-0.194199187	0.06510518	0.175318367	0.096470262	0.650404137	3.01E-12
DOK2	blue	0.240188012	0.021833392	-0.129295666	0.221901921	-0.075377235	0.477627199	0.311363163	0.00266271	0.354431286	0.000566987	0.50328399	3.68E-07	-0.166491565	0.114725797	-0.324325303	0.001710736	-0.104827616	0.322714122	-0.619083661	6.11E-11	0.314384402	0.002405955	-0.108941228	0.303982715	0.60496381	2.14E-10	-0.401827861	7.88E-05	0.045342614	0.669538701	0.853939878	5.56E-27
PGD	blue	-0.240000814	0.021939572	0.282249185	0.006715911	0.079873801	0.451679464	0.578909372	1.85E-09	0.578007031	1.98E-09	0.201038744	0.056025896	-0.4290061	2.21E-05	-0.171882858	0.103283231	-0.311654936	0.002636882	-0.289825909	0.0053261	0.156134658	0.139429093	0.044845644	0.672952912	0.458281308	4.92E-06	-0.496405279	5.61E-07	0.196789569	0.061535428	0.828664757	3.77E-24
FFAR4	blue	0.23999315	0.021943929	-0.19382005	0.065641471	-0.166980343	0.113649631	0.100768785	0.341905794	0.286304506	0.005936647	0.580922252	1.57E-09	-0.133122743	0.208405364	-0.458257191	4.93E-06	0.074488095	0.482851278	-0.501055003	4.23E-07	0.158809066	0.132694948	-0.033645111	0.751542027	0.673452778	2.59E-13	-0.328975982	0.001452718	-0.19937962	0.058127044	0.751922269	8.75E-18
GCH1	blue	-0.239515259	0.022217043	0.422686571	3.00E-05	0.015062511	0.887309945	0.488026242	9.25E-07	0.424575141	2.74E-05	0.391846723	0.000122483	-0.167755499	0.111958976	-0.093532677	0.377860163	-0.401524751	7.99E-05	-0.429276559	2.18E-05	0.492451978	7.11E-07	0.024347406	0.818804661	0.460088554	4.47E-06	-0.40997009	5.44E-05	0.233658565	0.0258072	0.685983927	6.22E-14
SLC31A1	blue	-0.238135243	0.023022087	0.097328034	0.358725191	0.018859015	0.859168808	0.535509332	4.52E-08	0.55898799	8.48E-09	0.035522671	0.738163912	-0.370294831	0.000302818	-0.13972403	0.186519101	-0.294729763	0.004568826	0.0088258	0.933827286	-0.004955803	0.96281442	0.301051671	0.003734705	0.357754731	0.000498497	-0.37855797	0.000215609	0.025414528	0.811007643	0.619250374	6.02E-11
CTSL	blue	-0.236914767	0.023754686	0.232426494	0.026622198	0.163531957	0.121411284	0.625702395	3.33E-11	0.502962781	3.76E-07	-0.14865601	0.159631605	-0.423594159	2.87E-05	0.055641683	0.600378423	-0.251616846	0.01613112	-0.143606742	0.174452894	0.059007902	0.578482591	-0.016561768	0.876178182	0.177503111	0.092324932	-0.409038682	5.68E-05	0.322122869	0.001846818	0.642739181	6.49E-12
SPN	blue	0.233954954	0.025614338	-0.134416969	0.203976335	-0.138975222	0.188914239	0.164299929	0.119648395	0.362561392	0.000412784	0.602134973	2.73E-10	-0.000685702	0.994853081	-0.313194077	0.002504327	-0.076284487	0.472328186	-0.60742447	1.73E-10	0.428318361	2.28E-05	-0.022125172	0.835097417	0.712372181	2.41E-15	-0.38843371	0.000141955	-0.1311789	0.215185542	0.833129899	1.29E-24
IFIT2	blue	0.231435738	0.027293326	-0.405238535	6.76E-05	-0.150280759	0.155067438	0.300368252	0.003817795	0.439207269	1.33E-05	0.570279192	3.62E-09	-0.101905349	0.336460739	-0.341776344	0.0009141	-0.216232105	0.039529631	-0.404591588	6.96E-05	0.305448157	0.003237733	0.165861567	0.116124501	0.578164142	1.96E-09	-0.231076122	0.02754045	-0.08162061	0.441814887	0.6723541	2.93E-13
ANKRD22	blue	-0.228028859	0.029711667	0.203356749	0.05319484	0.116870753	0.269918717	0.392428134	0.000119424	0.652896126	2.33E-12	0.144547134	0.171618643	-0.061794468	0.560641275	-0.016067461	0.87984579	-0.341504655	0.000923321	-0.316369779	0.002249589	0.576953121	2.15E-09	0.159356417	0.131347765	0.40554072	6.67E-05	-0.384107785	0.000170753	0.153925142	0.145185144	0.630075983	2.21E-11
PYROXD1	blue	-0.226787047	0.030637076	-0.016248498	0.87850225	-0.043651069	0.681186739	0.556296514	1.03E-08	0.519782958	1.29E-07	0.220623241	0.035598257	-0.083275237	0.432583757	-0.108724582	0.304951139	-0.36294927	0.000406494	8.04E-05	0.999396286	0.087789159	0.407966408	0.481859878	1.33E-06	0.402369754	7.69E-05	-0.229388341	0.02872577	-0.051656437	0.626765919	0.443897374	1.05E-05
GLA	blue	-0.225557478	0.031577219	0.346191609	0.000775534	0.16087574	0.127662904	0.593383971	5.71E-10	0.560173725	7.76E-09	-0.025803656	0.808168983	-0.450157595	7.57E-06	0.101909174	0.33644251	-0.406800435	6.29E-05	-0.157509713	0.135935115	0.196331372	0.062154996	0.019938253	0.851199513	0.219389834	0.036667905	-0.390136353	0.000131909	0.362627257	0.000411709	0.700200762	1.13E-14
C3AR1	blue	-0.225512664	0.031611939	0.228004368	0.029729687	0.186694281	0.076403722	0.528606634	7.21E-08	0.50271635	3.81E-07	0.198595016	0.059142864	-0.411500889	5.07E-05	-0.078476721	0.459656373	-0.234186914	0.025464257	-0.340186406	0.00096928	0.260522731	0.0126276	-0.019630854	0.85346792	0.362920573	0.000406956	-0.3002799	0.003828657	0.162290883	0.124302305	0.796716944	3.60E-21
ARHGAP25	blue	0.224521546	0.032388073	-0.086431961	0.415280409	0.086690373	0.413881977	0.272779592	0.008896933	0.403798901	7.21E-05	0.481589419	1.35E-06	0.018919139	0.858724463	0.117598975	0.266924877	-0.291076873	0.005123022	-0.554568269	1.17E-08	0.724928567	4.50E-16	0.080944252	0.445619954	0.444039714	1.04E-05	-0.166772082	0.114107209	-0.005275364	0.960418486	0.767492606	7.10E-19
IFI44L	blue	0.224173598	0.032664326	-0.173548432	0.099934703	-0.09560503	0.367336603	-0.012385439	0.907239859	0.211863502	0.043793886	0.450297709	7.52E-06	0.304334287	0.003357695	-0.247147039	0.018186199	-0.037433773	0.724626404	-0.395128047	0.000106123	0.42560283	2.60E-05	0.063215205	0.551646819	0.394144899	0.000110799	-0.087757777	0.408134673	-0.205312929	0.050898077	0.384571242	0.000167428
PLCB2	blue	0.224119369	0.032707559	-0.05854725	0.581457048	0.079841946	0.451860483	-0.124497563	0.239677062	0.23482857	0.025052988	0.255073689	0.014682413	0.34970766	0.000679209	0.110698974	0.296199797	-0.083440569	0.431667441	-0.374451845	0.00025554	0.702103728	8.90E-15	0.001410988	0.98940927	0.19655343	0.061854101	-0.088641928	0.403409658	-0.204810926	0.051479549	0.482459048	1.28E-06
LIMD1-AS1	blue	0.22289957	0.033692827	-0.204467391	0.051880608	-0.037903162	0.721314157	-0.214401837	0.041272013	-0.214460591	0.041215103	-0.165810627	0.116238169	0.452817321	6.58E-06	0.211846453	0.043811248	0.071693685	0.499466372	0.107950672	0.30842698	0.06403665	0.546478393	0.158974888	0.132285706	-0.242406268	0.020608277	0.159089056	0.132004504	-0.156049815	0.139646882	-0.348732738	0.000704758
SLC10A6	blue	-0.22248562	0.034032807	0.359475619	0.000466093	0.493563391	6.66E-07	-0.241479375	0.021112829	-0.301295765	0.003705422	-0.289116164	0.005444468	0.000672675	0.994950857	0.190583584	0.070366619	0.278600814	0.007492821	0.02151902	0.839553961	-0.184269951	0.080372314	-0.197823901	0.060155286	-0.372494986	0.000276877	0.527941311	7.54E-08	-0.149451082	0.157385802	-0.39791077	9.39E-05
IFNG	blue	-0.221810166	0.034593749	0.209089032	0.046695345	0.056808547	0.592746796	0.049788098	0.639303099	0.259631984	0.012945331	0.313335631	0.002492442	0.062665766	0.55511695	-0.032136969	0.762341575	-0.027149643	0.79836945	-0.374749081	0.000252436	0.573466965	2.83E-09	-0.123130594	0.244916951	0.246949024	0.01828223	-0.204317682	0.052056187	-0.035910495	0.735410096	0.453051385	6.50E-06
LYN	blue	-0.220577539	0.035637419	0.29034048	0.005241716	-0.06044237	0.569265487	0.502091596	3.96E-07	0.53889376	3.58E-08	-0.036716241	0.729699465	-0.247747706	0.017897549	0.01967191	0.853164886	-0.515560212	1.70E-07	0.034257771	0.747168368	0.18748301	0.075146996	0.288305737	0.005582477	0.231146687	0.02749181	-0.428868638	2.22E-05	0.246862486	0.018324335	0.534724833	4.77E-08
LST1	blue	0.219787678	0.03631998	-0.11351299	0.284015213	-0.051196967	0.629839482	0.334821771	0.00117858	0.427203997	2.41E-05	0.487623541	9.47E-07	-0.208302027	0.047546736	-0.286336618	0.005930811	-0.135560415	0.200119675	-0.561631377	6.96E-09	0.294265027	0.004636235	-0.048516449	0.647894888	0.59596619	4.60E-10	-0.392742394	0.0001178	0.087484758	0.409600241	0.850739545	1.35E-26
AGT	blue	-0.219427773	0.036634607	0.344466917	0.000827202	0.490914823	7.80E-07	-0.181863182	0.084473291	-0.274218535	0.00852991	-0.189899433	0.071399761	-0.100308965	0.344124353	0.033617242	0.751741164	0.337014715	0.001088508	-0.075153768	0.478937298	-0.293126145	0.004805183	-0.281512495	0.006866789	-0.314964902	0.002359253	0.436859772	1.50E-05	-0.093706785	0.376969066	-0.328711662	0.001466379
RP2	blue	-0.217598584	0.038269159	0.192073273	0.06815872	0.087241046	0.410911086	0.717103658	1.29E-15	0.458343036	4.91E-06	0.386995693	0.000150987	-0.329329991	0.001434601	-0.26465649	0.011240295	-0.351776214	0.000627778	-0.294850809	0.004551412	0.004423291	0.966807688	0.278468215	0.007522491	0.574736954	2.56E-09	-0.285858459	0.006018248	0.030566209	0.773638057	0.701763564	9.29E-15
CHST11	blue	-0.216800494	0.03900119	0.432160136	1.89E-05	0.364672216	0.000379606	0.004134071	0.968976883	0.314711683	0.002379523	0.010210125	0.923477326	-0.007300015	0.94524757	0.151302697	0.152246994	-0.226917696	0.030538584	-0.288690607	0.005516555	0.49304214	6.87E-07	-0.018225819	0.863851076	0.076153901	0.473088934	-0.020850867	0.844472199	-0.014090348	0.894539943	0.508884449	2.60E-07
ARID5B	blue	-0.216417627	0.039356495	0.432266525	1.88E-05	0.317823881	0.002140938	-0.136386709	0.197365483	-0.120962443	0.253389027	-0.31759023	0.002158072	0.164627393	0.118902719	0.279634295	0.007265082	-0.201787129	0.055098689	0.239853961	0.022023177	-0.099165368	0.3496811	0.221089571	0.035200717	-0.256432235	0.014144722	0.477705443	1.68E-06	-0.09502114	0.370283311	-0.479888381	1.48E-06
FRRS1	blue	-0.213386746	0.04226562	0.130972442	0.215914744	0.221091092	0.035199427	0.509638075	2.48E-07	0.306244644	0.003154321	0.248059158	0.01774944	-0.243449124	0.020052989	-0.165795916	0.116271013	-0.24390431	0.019814672	-0.132869081	0.209281402	-0.072621501	0.493916855	0.229942012	0.028332259	0.251685269	0.016101289	-0.052369657	0.622007528	-0.051873853	0.625313756	0.468906539	2.76E-06
MARCO	blue	0.212704795	0.042944246	-0.095155046	0.369606255	-0.151511394	0.151675762	0.219056954	0.036961158	0.388701899	0.000140327	0.331221054	0.001341249	-0.312703966	0.002545871	-0.350530819	0.000658298	-0.118024661	0.265185248	-0.321582012	0.001881697	0.032160294	0.762174194	-0.023311569	0.826389986	0.496388209	5.62E-07	-0.368637105	0.000323821	0.020756247	0.845169181	0.725734577	4.03E-16
NABP1	blue	-0.210872358	0.044812721	0.363567675	0.000396648	0.187250019	0.075516495	0.364656237	0.000379848	0.304293339	0.00336218	0.033308573	0.75394786	0.12910099	0.22260454	0.164420717	0.119372927	-0.359575275	0.000464277	-0.250399419	0.016669935	0.411169863	5.15E-05	0.22213396	0.034323887	0.164475386	0.119248411	-0.216662086	0.039129324	0.123341218	0.244104475	0.392959308	0.000116691
FCGR2B	blue	0.210143521	0.045574394	-0.062623812	0.555382355	0.188528315	0.073507076	0.313424355	0.002485018	0.329119227	0.001445362	-0.066871677	0.528823976	-0.222845506	0.033737068	0.277339147	0.007779356	-0.210730941	0.044959678	-0.208031328	0.047842529	0.392312774	0.000120025	-0.061462472	0.562753104	0.075120199	0.479134267	-0.107946412	0.308446183	0.246006255	0.018745447	0.5324147	5.58E-08
AQP9	blue	-0.209548093	0.046204579	0.353480785	0.000588102	0.172980891	0.101066013	0.55277089	1.34E-08	0.523419394	1.02E-07	-0.008693982	0.934813434	-0.340574982	0.000955521	-0.053552452	0.614150483	-0.301261327	0.003709541	-0.214190095	0.041477652	0.01480786	0.88920292	0.176668561	0.093891488	0.342408716	0.00089296	-0.287475194	0.005727123	0.144044667	0.173128786	0.693569693	2.53E-14
P4HA1	blue	-0.206790679	0.049217708	0.112374627	0.288903498	0.300238867	0.003833711	0.450601257	7.40E-06	0.415081761	4.29E-05	0.048253695	0.649675978	-0.209911117	0.045819511	-0.095860754	0.366050577	-0.318063221	0.002123515	0.026720753	0.801488693	-0.147489441	0.162969755	0.47209497	2.31E-06	0.236182364	0.02420379	0.161877024	0.125278016	-0.172694297	0.101641094	0.359452147	0.000466522
CD200R1	blue	0.205895155	0.050230467	-0.402055664	7.80E-05	0.060215958	0.570715693	0.237165647	0.023602492	0.339619984	0.000989659	0.216296857	0.039469129	0.164567393	0.119039079	0.193983804	0.065409403	-0.183460916	0.081732735	-0.205044025	0.051208873	0.584808437	1.15E-09	0.251886454	0.016013852	0.190121447	0.071063164	0.038379907	0.71795525	-0.133632441	0.206652992	0.433555787	1.76E-05
PDSS1	blue	-0.204362408	0.052003681	0.102030299	0.335865493	0.0969984	0.360362944	0.609416785	1.45E-10	0.52045006	1.24E-07	0.30655298	0.003122552	-0.144752777	0.171003394	-0.149889041	0.156158818	-0.372234561	0.000279837	-0.42008663	3.39E-05	0.288386644	0.005568561	0.116358064	0.272039998	0.434897646	1.65E-05	-0.39687747	9.83E-05	0.257325893	0.013800413	0.697513064	1.57E-14
BCAT1	blue	-0.20366479	0.052827622	0.187904236	0.07448266	0.242194203	0.020722793	0.430136729	2.09E-05	0.520982771	1.19E-07	0.207561885	0.048359095	-0.129605321	0.220787542	-0.1142226	0.280996068	-0.259931741	0.01283764	-0.44536786	9.71E-06	0.206238131	0.049840581	0.236118753	0.024243135	0.600127551	3.24E-10	-0.176422694	0.094356984	-0.054146018	0.610223827	0.704142067	6.90E-15
FBP1	blue	0.201692503	0.055215227	-0.043741229	0.680563972	-0.219325206	0.036724686	0.373091241	0.000270208	0.386864691	0.000151836	0.374868786	0.000251195	-0.234916176	0.024997278	-0.35000506	0.000671585	-0.145158207	0.169795177	-0.410570197	5.30E-05	0.081790563	0.440861644	0.027735716	0.794112157	0.688108003	4.85E-14	-0.50067168	4.33E-07	0.121285196	0.252115315	0.784620427	3.55E-20
BCL2A1	blue	-0.201356426	0.055630758	0.392654278	0.000118253	-0.030607495	0.77334052	0.580909269	1.57E-09	0.439323058	1.32E-05	-0.057517901	0.588128889	-0.376945732	0.000230546	0.085390372	0.420944868	-0.367241145	0.000342539	-0.143568753	0.174568106	0.174295357	0.098460974	0.00080907	0.993927086	0.173351296	0.100326533	-0.538583159	3.65E-08	0.509652997	2.47E-07	0.600577086	3.11E-10
CTSB	blue	-0.200828728	0.056288378	-0.007744811	0.941917091	0.112308788	0.289187912	0.458089651	4.98E-06	0.595716371	4.70E-10	-0.371423659	0.000289241	-0.301227258	0.003713619	0.217982184	0.037921417	-0.245598063	0.018949117	0.14908964	0.158403815	0.20503683	0.05121721	0.116771024	0.270330478	-0.029339813	0.782490977	-0.355793782	0.000537929	0.197546064	0.06052351	0.512913903	2.01E-07
ST3GAL6	blue	0.200718722	0.056426266	-0.31784871	0.002139125	-0.141744933	0.180165275	0.363201207	0.000402456	0.416698837	3.98E-05	0.324349052	0.001709319	0.206000579	0.050110356	-0.093043644	0.380369879	-0.207808334	0.048087336	-0.224988685	0.032020285	0.213944244	0.041717487	0.455974183	5.57E-06	0.549118896	1.74E-08	-0.142135226	0.17895661	-0.183522869	0.081627913	0.580780024	1.59E-09
QPCT	blue	-0.198918339	0.058722519	0.100001037	0.345615097	0.127642769	0.227917319	0.618752565	6.30E-11	0.574786645	2.55E-09	-0.007329492	0.945026823	-0.406535096	6.37E-05	0.065570489	0.536891244	-0.307657171	0.003011119	-0.205339084	0.050867931	0.157208217	0.13669546	0.190638048	0.070284892	0.347006028	0.000752174	-0.283881041	0.006392085	0.163656182	0.121124777	0.642499158	6.64E-12
ACAT2	blue	-0.197114094	0.061099656	0.13161434	0.213653299	-0.145092771	0.169989756	0.673400395	2.61E-13	0.408990381	5.69E-05	0.227554486	0.030062347	-0.392482186	0.000119143	-0.203391949	0.053152772	-0.372673703	0.000274862	-0.210860121	0.044825422	-0.049641055	0.640294187	0.125688686	0.235175011	0.561500912	7.03E-09	-0.488370924	9.06E-07	0.362654595	0.000411264	0.585257154	1.11E-09
CNDP2	blue	-0.195401626	0.063427781	0.210631086	0.045063686	-0.086945472	0.412504161	0.345625449	0.000792161	0.508566449	2.65E-07	-0.050786522	0.632590445	-0.383970475	0.00017175	-0.079182023	0.455619653	-0.314934889	0.002361648	0.107973356	0.308324736	0.149217739	0.158042461	0.042361556	0.690117018	0.234742203	0.025108013	-0.507290731	2.87E-07	0.269556004	0.009769865	0.537082549	4.05E-08
TLR7	blue	0.192570249	0.067434722	-0.292656417	0.004876446	-0.061875564	0.560125994	0.304309246	0.003360437	0.495763662	5.83E-07	0.417227621	3.88E-05	-0.126261503	0.233031037	-0.007114721	0.946635263	-0.242052801	0.020799453	-0.356821855	0.000516913	0.511385228	2.22E-07	0.133727976	0.206325712	0.460204159	4.44E-06	-0.224773462	0.032189295	-0.042674201	0.687947896	0.758335411	3.18E-18
PLAUR	blue	-0.189795647	0.071557551	0.52156979	1.15E-07	0.145893614	0.167619675	0.281574134	0.006854052	0.302383171	0.003577446	-0.02616957	0.805501927	-0.347652192	0.0007341	-0.043632716	0.681313534	-0.079137286	0.455875117	-0.256268055	0.014208781	0.075038994	0.479610923	-0.174175954	0.098695411	0.239801986	0.022052832	-0.378708372	0.000214262	0.176477178	0.094253675	0.591030965	6.93E-10
SCARNA9	blue	0.189070915	0.072667236	-0.145368064	0.16917226	-0.196531207	0.061884161	-0.092360006	0.383895129	-0.319280613	0.002036856	-0.174897585	0.097285211	0.127515133	0.228386528	0.119009577	0.261189728	0.242207005	0.020715864	0.072498007	0.494653631	-0.058601855	0.581104089	-0.159835058	0.130178259	-0.280744641	0.007027229	-0.027442318	0.796242686	0.113947759	0.282162869	-0.327902328	0.001508935
PI16	blue	0.188601028	0.07339408	-0.129890004	0.219766519	0.022767749	0.830378763	-0.268927244	0.009948613	-0.424275563	2.78E-05	0.001645357	0.987650247	-0.009755218	0.926877136	-0.060050119	0.571779018	0.294552418	0.004594446	0.113623468	0.283543754	-0.249504974	0.017075637	-0.282503662	0.006664477	-0.313757528	0.002457319	0.327267266	0.001543108	-0.04661809	0.660806935	-0.312902253	0.002528989
APCDD1	blue	-0.187573573	0.075003766	-0.090353233	0.394356255	0.194710754	0.064387202	-0.2154144	0.040300333	-0.181774706	0.084627163	-0.361479748	0.000430797	0.013432124	0.899440102	0.172762207	0.101504594	0.106492027	0.3150479	0.36745747	0.000339574	-0.325186825	0.00166002	-0.038523372	0.716945516	-0.456161827	5.51E-06	0.441819093	1.16E-05	-0.043289059	0.683689406	-0.528745203	7.15E-08
LHFPL2	blue	-0.187340003	0.075373618	0.270198141	0.009590224	0.315012181	0.002355486	0.330280973	0.001386945	0.447435584	8.72E-06	0.172856204	0.101315896	-0.320381595	0.001961244	-0.119919855	0.257533556	-0.166379743	0.114973106	-0.354584028	0.000563659	0.246227268	0.018635959	0.013955937	0.895540255	0.284213237	0.006327882	-0.121578613	0.250961189	0.010369281	0.922288176	0.699411795	1.24E-14
MS4A4A	blue	-0.186878853	0.076108135	0.129894072	0.219751952	0.141964928	0.17948326	0.693892917	2.44E-14	0.581497769	1.50E-09	0.114271088	0.280790554	-0.352545885	0.000609569	0.001974478	0.985180183	-0.324136844	0.001722015	-0.302099512	0.003610443	0.182456169	0.083447748	0.134680166	0.20308394	0.39429758	0.000110061	-0.361135441	0.000436681	0.210821377	0.044865654	0.794216021	5.86E-21
RNFT1	blue	-0.185470527	0.078386892	-0.051113607	0.630397788	0.112799949	0.287070627	0.470279238	2.56E-06	0.543545515	2.58E-08	0.156977541	0.137279382	0.076659077	0.470149629	-0.097256141	0.359081993	-0.223413828	0.033274445	-0.047212404	0.656753685	0.114417188	0.280171917	0.529402769	6.84E-08	0.418559717	3.65E-05	-0.198781943	0.058899546	-0.233837213	0.025690805	0.559479178	8.17E-09
TKT	blue	-0.184441163	0.080086745	0.276715289	0.007924573	-0.067223653	0.526652228	0.44037815	1.25E-05	0.438018911	1.41E-05	0.171708431	0.103638916	-0.479376587	1.53E-06	-0.179256253	0.089101301	-0.341366869	0.00092803	-0.300044584	0.003857721	0.100108151	0.345096077	-0.125308715	0.236604735	0.554845443	1.15E-08	-0.601042231	2.99E-10	0.500801711	4.29E-07	0.663505489	7.66E-13
HERC6	blue	0.183827881	0.081113412	-0.232419481	0.026626899	-0.083646755	0.43052626	0.227316885	0.030239303	0.496991987	5.41E-07	0.298836835	0.00401001	0.184007773	0.08081118	-0.12306135	0.245184463	-0.28540654	0.006101934	-0.198699532	0.059006717	0.465076431	3.41E-06	0.340767897	0.000948756	0.469733764	2.63E-06	-0.205275699	0.050941014	-0.150817625	0.153580919	0.462036329	4.02E-06
WARS	blue	-0.183619917	0.081463929	0.331049935	0.001349464	0.131200782	0.215108356	0.349792679	0.000677021	0.37675666	0.000232358	0.59704888	4.20E-10	-0.133426108	0.207361107	-0.314914898	0.002363244	-0.284542062	0.006264893	-0.578446926	1.91E-09	0.446573054	9.12E-06	0.005617792	0.957851504	0.514160434	1.86E-07	-0.287052949	0.005801926	0.027430637	0.796327536	0.742813602	3.49E-17
GLRX	blue	-0.181197784	0.085635975	0.213161353	0.04248892	0.20007766	0.05723532	0.568387333	4.18E-09	0.552005482	1.41E-08	0.308824711	0.002897183	-0.236466344	0.024028804	-0.037206386	0.726232791	-0.315345522	0.002329077	-0.426681119	2.47E-05	0.301687456	0.00365886	0.184127705	0.080610186	0.473579768	2.13E-06	-0.259999044	0.012813568	0.079221107	0.455396537	0.835068429	8.03E-25
IRF1	blue	-0.181160529	0.085701447	0.498010978	5.09E-07	-0.071061851	0.503264084	0.018284643	0.863415897	0.102047424	0.335783963	0.281922221	0.00678251	-0.018076682	0.864954585	-0.083598615	0.430792547	-0.160450605	0.128685938	-0.25600275	0.014312828	0.43887053	1.35E-05	-0.211430026	0.044237082	0.206239398	0.049839145	-0.272274279	0.009029071	0.162065435	0.124833096	0.331128458	0.001345689
NPL	blue	-0.181015013	0.085957556	0.134247876	0.20455114	0.06026198	0.570420779	0.603880104	2.35E-10	0.557852131	9.22E-09	0.067885586	0.522580147	-0.219763514	0.036341033	0.143626527	0.174392914	-0.409521104	5.56E-05	-0.233597122	0.025847335	0.393594614	0.000113498	0.167685064	0.112111788	0.289449184	0.005388641	-0.418859727	3.59E-05	0.250714702	0.016528926	0.761846986	1.80E-18
FCGR2A	blue	-0.180849523	0.08624956	0.355032009	0.000554002	0.233242072	0.026080298	0.568195732	4.24E-09	0.457730021	5.07E-06	0.301176087	0.003719753	-0.373418536	0.00026661	-0.081760963	0.44102758	-0.382285417	0.000184429	-0.44746453	8.71E-06	0.246578947	0.018462875	0.096191817	0.364389786	0.481840804	1.33E-06	-0.207662095	0.048248442	0.207783701	0.048114442	0.802017819	1.26E-21
TBXAS1	blue	-0.17869147	0.090129929	0.413406901	4.64E-05	0.2580873	0.013512821	0.291181916	0.005106286	0.353589174	0.000585658	0.254815123	0.014786731	-0.191288497	0.069314768	0.057702855	0.586927526	-0.112251759	0.289434419	-0.559607438	8.10E-09	0.401765342	7.90E-05	-0.153803949	0.145505965	0.364198009	0.000386839	-0.259542014	0.012977807	0.090331216	0.394471957	0.775011315	1.97E-19
CYSLTR1	blue	0.178268615	0.090906199	-0.299653728	0.00390643	0.125033209	0.237645159	0.25657863	0.014087814	0.348066774	0.000722713	0.154096216	0.144733186	0.045846093	0.666086611	0.23099425	0.027596976	-0.259387301	0.013033818	-0.167120862	0.113341694	0.323817709	0.001741269	0.394342148	0.000109846	0.22335725	0.03332026	0.30784945	0.002992083	-0.205021488	0.051234992	0.321022929	0.001918375
GCA	blue	-0.177919986	0.091550171	0.333892769	0.001218738	0.107972415	0.308328976	0.694739003	2.20E-14	0.418170889	3.71E-05	0.345883684	0.000784537	-0.155417063	0.141279259	-0.113129072	0.285657621	-0.386052704	0.000157196	-0.393428334	0.000114326	0.216188554	0.039570366	0.253349184	0.015390384	0.492728045	7.00E-07	-0.315692139	0.002301899	0.179221842	0.089163706	0.715541559	1.59E-15
DDX60	blue	0.177798456	0.091775501	-0.207871496	0.048017891	-0.19655088	0.06185755	0.321393967	0.001893962	0.393362867	0.000114654	0.600015382	3.27E-10	0.20579196	0.050348267	-0.290286821	0.00525046	-0.311858114	0.00261903	-0.416255066	4.06E-05	0.479829401	1.49E-06	0.285358889	0.006110818	0.612319093	1.12E-10	-0.291999679	0.004977655	-0.047825529	0.652582527	0.592152708	6.32E-10
IL1RN	blue	-0.177365576	0.092581673	0.329184954	0.001441999	0.184549101	0.07990713	0.397206528	9.68E-05	0.478077706	1.65E-06	-0.076984904	0.468259115	-0.377541956	0.000224914	-0.054097128	0.610546839	-0.297683763	0.004160388	-0.093910011	0.375930558	-0.002257324	0.98305752	0.15523017	0.141764153	0.231660277	0.027139981	-0.22614996	0.031121208	0.19005743	0.071160089	0.524613344	9.41E-08
VDR	blue	-0.175925567	0.095303744	0.405875853	6.57E-05	0.282699264	0.00662518	0.440036413	1.27E-05	0.578992403	1.83E-09	0.091256878	0.389624812	-0.194933328	0.064076834	-0.023643638	0.823956513	-0.412196431	4.91E-05	-0.339557633	0.000991926	0.263781291	0.011522369	0.167275309	0.11300398	0.482856177	1.25E-06	-0.293779805	0.004707558	0.140395211	0.184391076	0.590431181	7.28E-10
NPC1	blue	-0.174759472	0.097553877	0.301976149	0.003624878	0.022896515	0.829433901	0.239374871	0.022297824	0.419481062	3.49E-05	0.296407301	0.004332705	-0.060183027	0.57092677	-0.166105062	0.115582347	-0.238852259	0.022600754	-0.33204285	0.001302427	0.278664392	0.007478631	0.178380043	0.09070113	0.655394539	1.80E-12	-0.30872084	0.00290716	-0.074810727	0.480952161	0.67497442	2.19E-13
FDFT1	blue	-0.172501877	0.10202864	0.141166948	0.181966127	-0.222968573	0.033636433	0.489948586	8.26E-07	0.318746102	0.002074504	0.204686898	0.05162405	-0.49420423	6.41E-07	-0.231613142	0.02717211	-0.246065498	0.018716045	-0.065861272	0.535083149	-0.091401473	0.388870881	-0.039807034	0.707932648	0.511656777	2.18E-07	-0.544425527	2.43E-08	0.357582681	0.000501847	0.535602674	4.49E-08
DMBT1	blue	-0.171515698	0.104033044	0.37968171	0.000205731	0.173049202	0.100929315	0.265873405	0.010858112	0.244520947	0.019495704	0.183808231	0.08114648	-0.128676726	0.224141202	-0.049560966	0.640834259	-0.148796304	0.1592336	-0.359439164	0.000466759	0.241298699	0.021212402	-0.011675364	0.912536305	0.429483006	2.16E-05	-0.242049051	0.020801489	0.023676571	0.823715259	0.518061422	1.45E-07
IFIT3	blue	0.171248965	0.104580428	-0.212996861	0.042652503	-0.150741588	0.153790808	0.289612282	0.005361485	0.407168504	6.19E-05	0.645369591	4.99E-12	-0.056519726	0.594631692	-0.48579749	1.05E-06	-0.197085751	0.061137615	-0.479695795	1.50E-06	0.267655662	0.010318878	0.174185324	0.098676999	0.679385792	1.33E-13	-0.271583474	0.009212501	-0.100290024	0.344215935	0.697238636	1.62E-14
PCYT2	blue	0.171148949	0.104786256	-0.040166968	0.705412613	-0.132304406	0.211240953	-0.447466695	8.71E-06	-0.455780288	5.63E-06	-0.290804077	0.00516671	-0.16459033	0.118986936	0.004417804	0.96684884	0.415519792	4.21E-05	0.059763363	0.573619817	-0.31263397	0.002551855	-0.564904428	5.45E-09	-0.39006034	0.000132343	0.007656803	0.942575985	0.223756746	0.032997894	-0.464391369	3.54E-06
ITGAE	blue	0.170004247	0.107164587	-0.009850732	0.926163193	-0.09084655	0.391769048	0.057458476	0.588515116	0.28679922	0.005847291	0.355270433	0.000548925	-0.009723562	0.927113775	-0.203777609	0.052693651	0.069785292	0.510982496	-0.508379825	2.68E-07	0.454054357	6.17E-06	-0.172942143	0.101143616	0.480686131	1.42E-06	-0.38208758	0.000185973	-0.088350239	0.404964909	0.716864373	1.34E-15
P2RX7	blue	0.165586591	0.11673911	-0.000355219	0.997333691	0.015930503	0.880862423	0.167979721	0.111473591	0.481774217	1.33E-06	0.380111518	0.000202065	-0.074511296	0.482714578	-0.191641921	0.068792198	-0.278245929	0.007572462	-0.412136272	4.93E-05	0.473991961	2.08E-06	0.072273994	0.495991582	0.446155387	9.32E-06	-0.249773604	0.016952907	-0.019843812	0.851896295	0.769100204	5.42E-19
MCEMP1	blue	0.163496412	0.121493358	-0.009519466	0.928639583	-0.154425615	0.143865935	0.289670784	0.005351774	0.220694326	0.035537416	0.611840195	1.17E-10	-0.268463035	0.010082412	-0.526071737	8.54E-08	-0.001689666	0.987317697	-0.572281727	3.10E-09	-0.031756911	0.765070386	-0.049328617	0.642402138	0.734356217	1.20E-16	-0.38876031	0.000139975	-0.02652495	0.802913776	0.748762382	1.42E-17
MAFB	blue	-0.162610015	0.12355391	0.279237176	0.007351859	0.348324156	0.000715725	0.376546087	0.000234393	0.4360498	1.56E-05	0.028488538	0.788652428	-0.196476639	0.061958021	0.089979413	0.396323506	-0.257952432	0.01356338	-0.313318203	0.002493902	0.41551611	4.21E-05	-0.060438738	0.56928874	0.075993153	0.474026312	-0.117971125	0.265403607	0.076581907	0.47059799	0.560900401	7.35E-09
PARP14	blue	0.162093925	0.124765922	-0.070670573	0.505623403	-0.229000659	0.029004054	0.169560895	0.108096948	0.429010795	2.21E-05	0.416266942	4.06E-05	0.324367348	0.001708229	-0.242559428	0.020525907	-0.298745012	0.004021805	-0.372772596	0.000273753	0.538774351	3.61E-08	0.33802344	0.001049217	0.639101924	9.28E-12	-0.348371887	0.000714436	-0.073359198	0.489527751	0.529248234	6.91E-08
P2RY13	blue	0.161051239	0.127242405	-0.237932976	0.023142149	0.102608449	0.33311994	0.246854676	0.018328139	0.346818447	0.000757497	0.518672091	1.39E-07	0.176738752	0.093758929	-0.098859238	0.351178036	-0.134479656	0.203763534	-0.466092882	3.22E-06	0.50855375	2.65E-07	0.211975477	0.043680001	0.423514397	2.88E-05	-0.065965913	0.534433226	-0.238131747	0.023024157	0.635896011	1.27E-11
TCN2	blue	-0.16078041	0.127891762	0.155939933	0.139929328	0.341424044	0.000926074	0.242162993	0.020739693	0.463750429	3.66E-06	-0.033517227	0.752455961	-0.246706509	0.018400435	0.158818739	0.132671049	-0.248651696	0.017470575	-0.206696715	0.049323176	0.343359713	0.000862006	0.030413096	0.77474177	0.14965774	0.156805939	5.99E-05	0.999550368	0.067208776	0.526743929	0.49451905	6.29E-07
SNTG2	blue	0.156869831	0.137552679	-0.140472446	0.184147335	0.224042103	0.032769242	-0.504030623	3.52E-07	-0.289039913	0.005457323	-0.328451568	0.001479935	0.458420792	4.89E-06	0.158241487	0.134102999	0.263338832	0.011667308	0.172337717	0.102360182	-0.065319789	0.538452524	-0.004807364	0.963927465	-0.476071832	1.85E-06	0.546599747	2.08E-08	-0.285328802	0.006116433	-0.556067316	1.05E-08
ABCG1	blue	0.15509003	0.14212857	0.074715622	0.481511563	0.012060066	0.909666325	0.114269985	0.280795228	0.286771301	0.005852302	0.524939877	9.21E-08	-0.064686989	0.542403332	-0.344593252	0.000823314	-0.073964198	0.485943627	-0.604904234	2.15E-10	0.306394462	0.003138849	-0.038161724	0.719491799	0.637537838	1.08E-11	-0.26445514	0.01130465	-0.041401681	0.696792184	0.767029216	7.68E-19
ALOX5	blue	0.154065378	0.144814577	0.058313585	0.582968514	-0.070109305	0.509017687	0.311003202	0.002694886	0.350251896	0.000665317	0.545827888	2.20E-08	-0.161650126	0.125815435	-0.339692463	0.000987029	-0.16818116	0.11103892	-0.618420934	6.49E-11	0.268863875	0.009966785	-0.05061273	0.633756774	0.685214327	6.80E-14	-0.406375383	6.42E-05	0.070706449	0.505406836	0.864596673	2.43E-28
IL2RG	blue	0.153553853	0.146169702	-0.059819172	0.573261342	0.026405672	0.803782212	0.270206197	0.009587988	0.426129146	2.54E-05	0.169685725	0.107833797	-0.025099773	0.813305546	0.325494849	0.00164222	-0.289349566	0.005405287	-0.355102838	0.00055249	0.761242392	1.99E-18	0.034379728	0.746298692	0.260190779	0.012745205	-0.181925595	0.084364881	0.137485039	0.19374691	0.645824215	4.77E-12
WDCP	blue	-0.153473494	0.146383454	-0.051678672	0.626617338	0.274405764	0.008483147	0.488983667	8.74E-07	0.503385327	3.66E-07	0.124409065	0.240013924	-0.022649531	0.831246428	0.062935981	0.553409028	-0.511480508	2.20E-07	-0.051677952	0.626622148	0.248275122	0.01764736	0.4453483	9.72E-06	0.213717718	0.04193949	0.025731817	0.808692856	0.001272582	0.990448082	0.402322139	7.71E-05
CD52	blue	0.152920037	0.147862008	0.031982274	0.763451938	-0.155533065	0.140978923	0.345864258	0.000785108	0.350004306	0.000671604	0.449092893	8.00E-06	-0.32625044	0.001599284	-0.232645183	0.026475964	-0.202921397	0.053717399	-0.544628709	2.39E-08	0.302701007	0.003540795	-0.129052863	0.222778478	0.611092341	1.25E-10	-0.473508378	2.13E-06	0.283211158	0.006523307	0.873989789	1.23E-29
JAKMIP2	blue	0.152620096	0.148667971	-0.153631797	0.145962602	-0.088077897	0.406420177	0.374450611	0.000255553	0.481935893	1.32E-06	0.321140718	0.001910595	0.073761539	0.487142656	-0.19778663	0.060204576	-0.322745489	0.00180739	-0.243289039	0.020137386	0.141183081	0.181915683	0.432580263	1.85E-05	0.528149438	7.44E-08	-0.180971208	0.086034773	-0.129066792	0.222728127	0.567656816	4.42E-09
RSAD2	blue	0.151642147	0.151318691	-0.146735043	0.165155859	-0.172749017	0.101531096	0.230776082	0.027748083	0.326435544	0.001588922	0.662886645	8.19E-13	0.023630757	0.824050874	-0.436850751	1.50E-05	-0.207018629	0.048962624	-0.456039229	5.55E-06	0.35271719	0.000605583	0.118248583	0.264273245	0.607928428	1.65E-10	-0.288186051	0.00560312	-0.100192153	0.344689389	0.61595032	8.11E-11
PNPLA6	blue	0.151526457	0.151634593	0.028674392	0.787306109	-0.034537136	0.745176682	0.156220874	0.139208043	0.291292812	0.005088671	0.596248156	4.49E-10	-0.144591006	0.171487249	-0.400782862	8.26E-05	-0.053050565	0.617479159	-0.625236568	3.47E-11	0.288904227	0.005480264	-0.143504923	0.174761815	0.669710789	3.92E-13	-0.390497397	0.000129865	-0.021695723	0.838254274	0.812086154	1.56E-22
HCAR3	blue	-0.149477576	0.157311373	0.400636038	8.31E-05	-0.180644045	0.086613213	0.316967377	0.00220435	0.196181051	0.06235936	0.160558286	0.128426228	-0.359219814	0.000470785	-0.276799244	0.007904893	-0.167234173	0.113093853	0.004113882	0.969128305	-0.097203495	0.359343408	-0.020010037	0.850669967	0.224994804	0.032015491	-0.391984969	0.000121749	0.191363396	0.069203757	0.406300838	6.44E-05
SIRPB1	blue	0.149454975	0.157374864	0.09535045	0.368619615	-0.147688386	0.162396841	0.122754049	0.246374104	0.229170696	0.02888172	0.509534799	2.49E-07	0.02638532	0.803930419	-0.451142765	7.19E-06	-0.087875294	0.407504783	-0.349365512	0.000688077	0.161746467	0.125587032	0.145824794	0.167822382	0.569287229	3.90E-09	-0.229338221	0.02876162	-0.184010395	0.080806782	0.631274071	1.97E-11
DDX58	blue	0.148698993	0.159509587	-0.158466795	0.133542701	-0.051901122	0.625131718	0.35091782	0.000648672	0.414194252	4.48E-05	0.495750268	5.84E-07	0.224147123	0.032685427	-0.153979567	0.145041244	-0.316059105	0.002273437	-0.416202416	4.07E-05	0.491945687	7.33E-07	0.298911816	0.004000401	0.505760775	3.16E-07	-0.161803142	0.125452817	-0.017313644	0.87060453	0.565127192	5.36E-09
LACTB	blue	-0.147148103	0.163956219	0.171518343	0.104027628	0.078673032	0.458530834	0.672943862	2.74E-13	0.593973357	5.43E-10	0.139666097	0.186703615	-0.237119862	0.023630205	-0.054514006	0.607794966	-0.41076345	5.25E-05	-0.334514856	0.001191712	0.276188076	0.008049148	0.154200029	0.144459439	0.363099024	0.00040409	-0.376613024	0.000233744	0.246577946	0.018463365	0.727800444	3.03E-16
NAAA	blue	-0.146725174	0.1651846	0.038271447	0.718718942	0.132440638	0.210767009	0.329532625	0.001424324	0.546901228	2.04E-08	0.232115052	0.02683164	-0.05725693	0.589825915	-0.02208927	0.835361236	-0.342799561	0.000880118	-0.161082303	0.127168087	0.443134657	1.09E-05	0.25645791	0.014134727	0.343066412	0.000871447	-0.089257137	0.400140988	-0.102842127	0.332014289	0.612880013	1.07E-10
EBP	blue	-0.145290307	0.169402869	0.200292858	0.056962678	-0.161130553	0.127052716	0.41976469	3.44E-05	0.32564634	0.001633529	0.21544588	0.040270432	-0.414344354	4.44E-05	-0.176907854	0.093440177	-0.238015746	0.023092953	-0.240487438	0.02166447	0.096511092	0.362792522	-0.136803981	0.195985051	0.510354115	2.37E-07	-0.571046943	3.41E-09	0.438695178	1.36E-05	0.600367391	3.17E-10
CD101	blue	0.144238273	0.172545757	0.112574474	0.288041317	-0.019930425	0.851257263	0.164350445	0.11953313	0.272439497	0.008985679	0.632346469	1.78E-11	-0.047413008	0.65538779	-0.350528873	0.000658347	-0.089990264	0.396266321	-0.621934044	4.71E-11	0.329602718	0.001420785	-0.033195875	0.754754038	0.663872193	7.37E-13	-0.251587486	0.016143936	-0.123987835	0.241621801	0.755737873	4.81E-18
CLEC6A	blue	0.143559719	0.174595514	-0.032435841	0.760197714	-0.031951885	0.763670119	0.114955082	0.27790215	0.31325689	0.002499046	0.348958937	0.000698753	-0.135962413	0.198776315	-0.343663146	0.000852338	0.016468031	0.876873484	-0.448503375	8.25E-06	0.201543553	0.055399076	-0.083052033	0.433822564	0.436584559	1.52E-05	-0.291855673	0.005000095	-0.066952298	0.52832614	0.689656139	4.04E-14
MILR1	blue	-0.142370881	0.178229704	-0.010979279	0.917732106	0.348814862	0.000702573	0.453006446	6.52E-06	0.450188027	7.56E-06	0.005012679	0.962387966	-0.096048304	0.365109155	0.257721508	0.013650329	-0.294422524	0.004613292	-0.241201126	0.021266343	0.343372534	0.000861596	0.146340316	0.166308314	0.125347105	0.236460011	-0.024386823	0.818516338	0.018314584	0.863194402	0.582084429	1.43E-09
FABP3	blue	-0.142307956	0.178423592	0.143375687	0.1751545	0.087957046	0.407066932	0.415033194	4.30E-05	0.34163245	0.000918973	0.025044287	0.813710794	-0.467334398	3.01E-06	-0.205271058	0.050946368	-0.274097137	0.008560352	-0.114396953	0.280257545	-0.205884865	0.050242203	0.041613066	0.695320168	0.295020573	0.00452709	-0.220266015	0.035905328	0.297608753	0.004170342	0.483625853	1.20E-06
PIK3R5	blue	-0.141204104	0.181849965	0.357646936	0.000500593	0.164798125	0.118515365	0.136557261	0.196800413	0.345726272	0.000789176	0.157019555	0.137172889	-0.2005776	0.056603561	-0.100144271	0.344921172	-0.145337727	0.169262206	-0.433395014	1.78E-05	0.339636409	0.000989062	-0.12533332	0.236511971	0.277194536	0.007812807	-0.25090091	0.01644613	0.056632491	0.593895449	0.640403401	8.17E-12
HCLS1	blue	-0.14070232	0.183423279	0.292059859	0.004968303	0.267486752	0.010368958	0.371504817	0.000288287	0.45568997	5.66E-06	0.180198639	0.087405673	0.00644846	0.951626294	0.249863823	0.016911859	-0.286678239	0.005869032	-0.493708245	6.60E-07	0.697798465	1.52E-14	-0.079394031	0.454410095	0.29962862	0.003909578	-0.290123154	0.005277209	0.157364599	0.136300677	0.740009237	5.29E-17
IL10RA	blue	0.140606475	0.183724917	0.050735974	0.63292958	0.161803132	0.125452839	0.039248869	0.711846791	0.309505756	0.002832524	0.19416691	0.065150697	0.190417153	0.070616831	0.267686555	0.010309741	-0.138821806	0.189407695	-0.467331117	3.01E-06	0.791648911	9.57E-21	-0.062831479	0.554069246	0.220595851	0.035621723	-0.097143343	0.359642246	-0.029354549	0.782384433	0.627172904	2.90E-11
IDO1	blue	-0.140000959	0.185638927	0.292200248	0.004946549	0.039305409	0.711449963	0.295566851	0.004449607	0.290699368	0.005183568	0.611760376	1.18E-10	-0.056170919	0.59691165	-0.273543175	0.008700479	-0.255276924	0.014600866	-0.55066276	1.56E-08	0.517547159	1.49E-07	0.007690541	0.942323393	0.527018507	8.02E-08	-0.26637757	0.010703131	0.050295649	0.635887032	0.660003478	1.11E-12
GPR141	blue	0.139216076	0.188141426	-0.157203044	0.136708536	0.127185976	0.229599683	0.199996973	0.057337821	0.361397465	0.000432197	0.436625491	1.51E-05	0.319840417	0.001998088	0.027910648	0.792842596	-0.228867005	0.02910052	-0.436114498	1.55E-05	0.668252196	4.59E-13	0.227314174	0.030241327	0.39401302	0.00011144	-0.040943326	0.69998787	-0.139882636	0.186014629	0.592187031	6.30E-10
MX1	blue	0.138817279	0.189422272	-0.149741252	0.156572064	-0.046675129	0.660417503	0.181580273	0.084966089	0.340832051	0.000946516	0.369774269	0.000309274	-0.039202108	0.712175047	-0.244364074	0.019576428	-0.130816772	0.216465725	-0.366850383	0.000347954	0.325929162	0.001617415	0.034017228	0.748884613	0.410255642	5.37E-05	-0.199271144	0.058266632	-0.111179297	0.294096041	0.545225293	2.30E-08
CKS2	blue	-0.137044913	0.195191164	0.192340473	0.067768684	0.076356982	0.471906139	0.520116301	1.26E-07	0.490746067	7.88E-07	0.275002122	0.008335696	-0.397611895	9.51E-05	-0.148972965	0.158733477	-0.377967458	0.000220973	-0.421597478	3.16E-05	0.229665756	0.028528029	0.027094352	0.798771396	0.614453141	9.28E-11	-0.404042025	7.13E-05	0.38065215	0.000197539	0.700945131	1.03E-14
GGTA1P	blue	0.136968612	0.195442328	-0.238301251	0.022923946	-0.041977979	0.692781683	0.451120798	7.20E-06	0.245276081	0.019111111	0.361545022	0.00042969	-0.158386881	0.133741227	-0.015706384	0.882526476	-0.099327392	0.348890439	-0.407347167	6.14E-05	0.287244672	0.005767854	-0.069000647	0.515756651	0.317628877	0.002155229	-0.22187366	0.03454069	0.171007044	0.105078834	0.566673776	4.76E-09
GBP2	blue	-0.135181798	0.201390848	0.220698113	0.035534178	0.087052977	0.411924321	0.231194554	0.027458856	0.343636846	0.000853172	0.28251248	0.006662701	-0.012022349	0.909947655	0.000339769	0.997449662	-0.262909628	0.011809422	-0.35717642	0.000509841	0.577595476	2.05E-09	-0.028032696	0.791957157	0.23334111	0.026015136	-0.114783462	0.278625001	0.115496856	0.275628488	0.464676348	3.48E-06
INSIG1	blue	-0.134648772	0.203190237	0.388569931	0.000141126	-0.006515254	0.951125842	0.340647685	0.000952966	0.173048569	0.100930581	0.371726521	0.000285695	-0.302072799	0.003613564	-0.262143124	0.012066975	-0.154104901	0.144710268	-0.446220327	9.29E-06	0.080706177	0.446963674	-0.156456479	0.138605325	0.575827675	2.35E-09	-0.387180211	0.000149799	0.218095979	0.037818769	0.601276441	2.93E-10
RGS18	blue	-0.133219309	0.208072554	0.257719798	0.013650974	0.093588796	0.377572803	0.555264573	1.11E-08	0.403720193	7.24E-05	0.584693114	1.16E-09	-0.201454487	0.05550925	-0.304265365	0.003365247	-0.374319834	0.000256931	-0.526141712	8.50E-08	0.218628621	0.037341386	0.215290894	0.040417822	0.58735976	9.36E-10	-0.198378371	0.05942589	0.088284892	0.405313811	0.698475283	1.39E-14
TLR8	blue	0.132700225	0.20986601	0.04427694	0.676868075	-0.082067114	0.439312987	0.295840399	0.004411253	0.454351282	6.07E-06	0.534541201	4.83E-08	-0.151438862	0.151874109	-0.36386262	0.00039203	-0.170938969	0.105219416	-0.559384566	8.23E-09	0.354152106	0.000573115	0.060341383	0.569912115	0.680831133	1.13E-13	-0.383661469	0.000174013	-0.021592421	0.839014028	0.882411664	6.84E-31
DOCK11	blue	0.132414327	0.210858485	0.033998748	0.749016515	0.105665615	0.318839503	0.334997134	0.001171135	0.366950439	0.00034656	0.554732842	1.16E-08	0.122093859	0.248943305	-0.132168321	0.211715144	-0.252563365	0.015722667	-0.660708691	1.03E-12	0.465400046	3.35E-06	0.248632187	0.017479696	0.666077747	5.81E-13	-0.091640717	0.387625365	-0.110335407	0.297798741	0.765010896	1.07E-18
IL3RA	blue	0.131335343	0.21463415	-0.035449489	0.738683924	0.019994487	0.850784668	0.310783584	0.002714689	0.346883426	0.000755649	0.247693355	0.017923504	-0.182248715	0.083805396	-0.199580981	0.057868655	-0.175104937	0.096882948	-0.275015684	0.008332369	0.091569493	0.387995911	0.142227006	0.178673246	0.440416031	1.25E-05	-0.175094495	0.096903174	-0.048366423	0.648911607	0.527130377	7.96E-08
CD53	blue	-0.130907002	0.216146243	0.137379647	0.194092047	0.200968194	0.056113959	0.456767276	5.34E-06	0.535608978	4.49E-08	0.23064053	0.027842322	-0.112791643	0.287106343	0.105030662	0.321772548	-0.197496287	0.060589674	-0.403284029	7.38E-05	0.49057119	7.96E-07	0.121555572	0.251051688	0.406426795	6.40E-05	-0.259875862	0.012857655	-0.070123712	0.508930412	0.853568093	6.17E-27
PGGT1B	blue	-0.129651355	0.220622213	0.096047457	0.365113406	0.097084821	0.359933124	0.504103676	3.50E-07	0.362036283	0.000421441	0.246068807	0.018714404	-0.032708724	0.758241855	-0.0849045	0.423602352	-0.398832847	9.01E-05	-0.084493416	0.425858298	0.146614135	0.165508237	0.351746072	0.000628501	0.309687298	0.002815508	-0.185514381	0.078315119	0.049929558	0.638350249	0.393662801	0.000113161
SAMD9L	blue	0.127115649	0.229859466	-0.108991646	0.303757633	-0.090074878	0.395820563	0.26500636	0.01112923	0.443442618	1.07E-05	0.62329452	4.16E-11	0.227691362	0.029960804	-0.255921545	0.014344807	-0.283595697	0.006447692	-0.548453616	1.82E-08	0.580875785	1.58E-09	0.274150615	0.00854693	0.657590077	1.43E-12	-0.242255662	0.020689549	-0.136492639	0.197014382	0.726596275	3.58E-16
FAR2	blue	0.126902866	0.230646724	0.088093091	0.40633891	0.054178257	0.610010866	0.325317682	0.001652437	0.320897525	0.00192669	0.485781035	1.06E-06	-0.159502274	0.130990534	-0.353030363	0.000598356	-0.203644352	0.052851921	-0.489345482	8.56E-07	0.147063756	0.164200658	0.148886963	0.158976801	0.600996698	3.01E-10	-0.163816279	0.120756305	-0.074915448	0.480336596	0.713226208	2.16E-15
ORM1	blue	-0.126654327	0.231568653	0.247558481	0.017988052	0.041961743	0.692894557	0.325853622	0.001621705	0.369238468	0.000316052	0.174727	0.097617127	-0.164035293	0.120253631	-0.121483511	0.251334867	-0.186033754	0.077469092	-0.266826494	0.010566762	0.069766324	0.511097637	0.021348951	0.840805253	0.280772693	0.00702131	-0.357950781	0.000494704	0.165126698	0.117772641	0.432560214	1.85E-05
ITGAM	blue	0.12648384	0.232202544	0.010431502	0.921823329	0.201265569	0.055743534	0.265789129	0.010884209	0.512994074	2.00E-07	0.146098084	0.167018479	-0.141418302	0.181181366	-0.02528171	0.811977099	-0.209196409	0.046580167	-0.374005592	0.000260268	0.377291423	0.000227265	0.038874081	0.714479202	0.328535663	0.00147554	-0.218897133	0.037102649	-0.030611473	0.773311856	0.796215004	3.98E-21
CLEC5A	blue	-0.125976577	0.234095766	0.197018757	0.061227414	0.182846989	0.08277728	0.614204534	9.49E-11	0.576017625	2.32E-09	0.032856329	0.757184545	-0.172573198	0.10188486	-0.062063528	0.558932554	-0.470424115	2.54E-06	-0.153361635	0.146681384	0.022674813	0.831060853	0.400868218	8.23E-05	0.360485471	0.00044799	-0.246563965	0.01847022	0.144449234	0.171912113	0.587468651	9.28E-10
JAML	blue	0.124918979	0.238077471	0.105274103	0.320645975	0.052738359	0.619553722	0.307069476	0.003069976	0.358125366	0.000491348	0.568655075	4.10E-09	0.03457109	0.744934726	-0.19132241	0.069264486	-0.169887385	0.107409737	-0.662178746	8.83E-13	0.479922925	1.48E-06	0.018531957	0.861586698	0.676016574	1.95E-13	-0.325442477	0.001645234	-0.051622446	0.62699308	0.865460382	1.87E-28
GLIPR1	blue	-0.124623878	0.239196823	0.212916834	0.042732277	0.424439738	2.75E-05	0.374081067	0.000259463	0.486198736	1.03E-06	0.114250515	0.28087774	-0.04385249	0.679795752	0.199763579	0.057635155	-0.335660219	0.001143372	-0.315175473	0.002342516	0.402460311	7.66E-05	0.325849331	0.001621949	0.255878946	0.014361608	0.165774602	0.116318609	-0.098271415	0.35406358	0.621915753	4.72E-11
HK3	blue	0.12399339	0.24160055	0.132343853	0.211103641	0.060391223	0.569592943	0.156629901	0.138162946	0.309240073	0.002857592	0.331398222	0.001332792	-0.12015967	0.256576165	-0.228695586	0.02922464	-0.035705478	0.73686544	-0.571274584	3.35E-09	0.317824483	0.002140894	-0.18563943	0.07811075	0.458400172	4.89E-06	-0.409981702	5.44E-05	0.074273659	0.484115734	0.795821747	4.29E-21
NR1H3	blue	0.123203753	0.244634529	-0.172654903	0.101720342	-0.065497846	0.537343413	0.169121825	0.10902651	0.542544549	2.77E-08	-0.095972303	0.365490469	-0.082250066	0.438290169	0.085161578	0.422195059	-0.192190121	0.067987933	-0.122541667	0.247198614	0.40537271	6.72E-05	-0.027562004	0.795373397	0.161137855	0.127035262	-0.340953861	0.000942277	0.179710663	0.088280461	0.57471563	2.57E-09
MYO1G	blue	0.12215955	0.24868684	0.017287492	0.870798289	0.137143295	0.194867657	0.302233124	0.003594867	0.478841276	1.58E-06	0.456232206	5.49E-06	0.021009931	0.843300788	-0.12576373	0.234893353	-0.248309563	0.017631128	-0.617771683	6.89E-11	0.575890471	2.34E-09	0.074198547	0.484559064	0.629132473	2.41E-11	-0.277772465	0.007679876	-0.046968233	0.65841775	0.832524784	1.50E-24
HLA-DQB2	blue	0.121606393	0.250852108	-0.047088515	0.657597799	-0.088480651	0.404269132	0.244385103	0.01956559	0.392334374	0.000119912	0.298161997	0.004097419	-0.080444724	0.448441949	-0.068825759	0.516823848	-0.143421631	0.175014824	-0.335248874	0.001160524	0.482826786	1.25E-06	0.05357473	0.614002909	0.514101216	1.87E-07	-0.410665081	5.27E-05	0.085542621	0.420114123	0.6526714	2.38E-12
HERC5	blue	0.121537516	0.251122621	-0.166238416	0.115286256	0.002945852	0.97789088	0.335963791	0.001130862	0.412217817	4.91E-05	0.278271343	0.007566734	-0.02603901	0.806453289	0.05116387	0.630061126	-0.159122957	0.131921094	-0.383383107	0.000176075	0.4013865	8.04E-05	0.127102885	0.229906636	0.376598036	0.000233889	-0.123653576	0.242902993	-0.072987019	0.491739539	0.615998829	8.08E-11
SASH3	blue	0.121064409	0.252986151	-0.026700384	0.801636915	0.000659396	0.995050533	0.205882274	0.050245158	0.358436853	0.000485413	0.309571818	0.002826321	-0.147149435	0.16395236	0.050334492	0.635625914	-0.231480332	0.027262813	-0.507950246	2.75E-07	0.570138175	3.66E-09	-0.162291821	0.124300101	0.356864919	0.000516049	-0.370652636	0.000298452	0.247465418	0.018032707	0.77352414	2.55E-19
BST1	blue	0.120291817	0.256049646	0.05283088	0.61893862	0.185525557	0.078296837	0.358093037	0.000491968	0.268964361	0.009937982	0.20482089	0.051467954	-0.314560381	0.00239171	-0.094815066	0.37132674	-0.065812489	0.535386273	-0.459144158	4.70E-06	0.0823913	0.437501499	-0.174649429	0.097768356	0.30443102	0.003347122	-0.121945225	0.24952426	0.154381204	0.143982632	0.626396968	3.12E-11
CNTFR	blue	0.120114757	0.256755282	-0.087449367	0.409790446	0.124024804	0.241480389	-0.484346	1.15E-06	-0.596519509	4.39E-10	-0.102032952	0.335852863	-0.038032671	0.720401176	0.026826988	0.800715775	0.49412067	6.44E-07	-0.033683986	0.751264269	-0.249048433	0.017285978	-0.523960151	9.83E-08	-0.437695565	1.43E-05	0.402359434	7.70E-05	-0.036184864	0.733463909	-0.486137216	1.03E-06
MYO1F	blue	0.118934186	0.261494112	0.099874249	0.346230081	0.078294895	0.460700219	0.183951641	0.080905389	0.34363735	0.000853156	0.389330545	0.000136578	0.021811557	0.837402537	-0.032979238	0.756304476	-0.200115818	0.057186898	-0.537041466	4.07E-08	0.657214489	1.49E-12	-0.130512968	0.21754387	0.377067789	0.000229382	-0.337681776	0.001062378	0.103356467	0.329588903	0.803871192	8.66E-22
CCR1	blue	-0.118667801	0.262571552	0.048635398	0.647089239	0.061659528	0.561499171	0.571041624	3.41E-09	0.60651327	1.87E-10	0.140190411	0.185038527	-0.360671095	0.000444733	-0.054574487	0.607396176	-0.358057924	0.000492642	-0.248228282	0.017669457	0.226913557	0.030541701	0.128896084	0.223345769	0.382372226	0.000183756	-0.369974069	0.000306781	0.164080757	0.120149485	0.781182202	6.61E-20
DSC2	blue	-0.117787504	0.266153472	0.175861198	0.095426878	0.096942189	0.360642682	0.563082821	6.25E-09	0.513829378	1.90E-07	0.35647144	0.00052399	-0.275899364	0.008118096	-0.185738748	0.077948736	-0.408729643	5.76E-05	-0.408404443	5.85E-05	0.127011377	0.230245019	0.287110509	0.005791678	0.647225994	4.15E-12	-0.257258311	0.013826194	0.092175965	0.384847507	0.744137949	2.87E-17
CLEC12A	blue	0.117388731	0.267786911	-0.056609192	0.594047532	0.047779069	0.652898229	0.401180326	8.11E-05	0.487685858	9.44E-07	0.484967624	1.11E-06	0.027091469	0.798792357	-0.265178701	0.011074875	-0.304039487	0.003390103	-0.512099437	2.12E-07	0.284380079	0.006295852	0.267617169	0.010330272	0.656982367	1.53E-12	-0.227864072	0.029833092	-0.082151962	0.438838463	0.798364883	2.61E-21
ELOVL2	blue	-0.116950182	0.269591075	0.014150077	0.894095482	0.213093812	0.042556024	-0.183508139	0.081652825	-0.182956198	0.082590696	-0.401687172	7.93E-05	0.125455452	0.236051893	0.321599537	0.001880557	0.060913232	0.566255084	0.212514389	0.043135332	-0.066273101	0.532527557	-0.027895875	0.792949783	-0.432575951	1.85E-05	0.358599074	0.000482349	-0.014595963	0.890778558	-0.433464509	1.77E-05
SLC15A3	blue	0.116674176	0.270730746	0.012171104	0.908838171	-0.127835098	0.22721156	0.216906427	0.038903357	0.28599879	0.005992469	0.418546787	3.65E-05	-0.216599796	0.039187105	-0.219035771	0.036979885	-0.027918701	0.792784163	-0.492398432	7.14E-07	0.371763252	0.000285268	-0.307989859	0.002978251	0.450070101	7.61E-06	-0.525015188	9.16E-08	0.140027012	0.185556278	0.816812226	5.62E-23
CD83	blue	0.116391278	0.271902236	0.210932268	0.044750584	-0.215726711	0.040004509	0.181218955	0.085598787	0.198223691	0.059628638	0.405320564	6.73E-05	-0.131246941	0.214945602	-0.14610863	0.166987513	-0.163072785	0.122474816	-0.388128866	0.000143827	0.282658513	0.00663335	-0.019429065	0.854957646	0.51631649	1.62E-07	-0.361327304	0.000433393	0.064773868	0.541860076	0.653681075	2.15E-12
CD300C	blue	0.115290897	0.276491362	0.056352955	0.595721297	0.066070267	0.533785476	0.25950807	0.012990078	0.330545894	0.001373927	0.372698834	0.00027458	-0.305555138	0.003226416	-0.379422624	0.000207971	0.007757966	0.941818604	-0.525830174	8.68E-08	0.13640254	0.197312985	-0.130497123	0.217600205	0.485960709	1.04E-06	-0.306097445	0.00316959	-0.028386439	0.789392299	0.805394219	6.34E-22
ACOT2	blue	-0.113984172	0.282008099	0.287432186	0.005734702	0.05380038	0.612509015	0.168039769	0.111343881	0.144424698	0.171985721	0.23492916	0.02498903	-0.479600798	1.51E-06	-0.069872058	0.510455963	-0.129717286	0.220385578	-0.356518476	0.000523035	0.181883888	0.084437314	-0.341086074	0.000937695	0.270367831	0.009543238	-0.294506179	0.004601147	0.418969959	3.58E-05	0.537597744	3.91E-08
ADTRP	blue	0.11373377	0.283073566	0.017568102	0.868719647	-0.218677872	0.0372975	0.323707178	0.001747982	0.239478345	0.022238259	0.457361411	5.17E-06	-0.241066324	0.021341058	-0.416923653	3.94E-05	-0.094017193	0.375383547	-0.432545644	1.85E-05	-0.033265721	0.754254369	0.050381704	0.635308592	0.654037085	2.07E-12	-0.425613598	2.60E-05	0.019671947	0.853164607	0.745279113	2.41E-17
CLSTN2	blue	0.113565929	0.283789236	-0.044101253	0.678079313	0.10033341	0.344006182	-0.500169209	4.46E-07	-0.497552355	5.23E-07	-0.245347901	0.019074874	-0.009496288	0.928812875	0.071964798	0.497841414	0.368225379	0.000329241	0.249679572	0.016995781	-0.270860498	0.009407965	-0.305474442	0.003234949	-0.454921296	5.89E-06	0.469075405	2.73E-06	-0.115981476	0.273605281	-0.525960068	8.61E-08
DCK	blue	-0.113500256	0.28406959	-0.008613772	0.935413536	0.027491464	0.795885699	0.664249971	7.08E-13	0.567092324	4.61E-09	0.344420645	0.000828631	-0.232083272	0.026853089	-0.017313383	0.870606467	-0.395314043	0.00010526	-0.346068202	0.000779131	0.433263204	1.79E-05	0.184817595	0.079461737	0.497956861	5.11E-07	-0.368129942	0.00033051	0.181609926	0.08491433	0.768765662	5.74E-19
CXCL10	blue	-0.113031059	0.286077929	0.223273455	0.033388212	-0.036869189	0.728617117	0.108367376	0.306552259	0.27513747	0.008302546	0.211132269	0.044543667	-0.014924346	0.888336934	-0.089985927	0.396289173	-0.186963719	0.075972531	-0.196982336	0.061276276	0.466722482	3.11E-06	-0.051536861	0.627565197	0.190854599	0.069960705	-0.221929121	0.034494401	0.152334798	0.14943764	0.357132842	0.000510705
RTN1	blue	0.112619488	0.287847356	-0.041867717	0.693548355	-0.10328773	0.329912382	0.283722351	0.006422957	0.243490043	0.020031466	0.652885814	2.33E-12	0.005118651	0.961593411	-0.306627008	0.003114967	-0.096636209	0.362167762	-0.526840874	8.12E-08	0.391279514	0.000125537	0.02285953	0.829705269	0.596329794	4.46E-10	-0.340498378	0.000958219	-0.068849263	0.516680355	0.737188527	7.98E-17
LONRF2	blue	-0.112252741	0.289430174	0.2019032	0.054956017	-0.057182457	0.590310599	-0.109204751	0.302807463	-0.219917087	0.036207406	-0.046256987	0.663274469	0.13563531	0.199868904	-0.087734819	0.408257792	0.004648664	0.965117527	0.199267797	0.058270944	-0.356316309	0.000527151	0.222869905	0.033717095	0.056774227	0.592970628	0.25077804	0.016500723	-0.186226535	0.077156932	-0.383608394	0.000174404
TPP1	blue	-0.111608807	0.292223202	0.193275191	0.066418442	0.295351436	0.004480019	0.035919778	0.735344219	0.44149385	1.18E-05	0.225667222	0.031492331	-0.127756945	0.227498159	-0.055750872	0.599662443	-0.14023881	0.184885369	-0.348022333	0.000723926	0.388187931	0.000143463	0.059710155	0.573961686	0.393149952	0.000115724	-0.018612729	0.860989443	-0.242616247	0.020495422	0.662430367	8.59E-13
PLEKHB2	blue	-0.111410037	0.293088939	0.170372514	0.106394903	0.131216042	0.215054541	0.273185595	0.008791998	0.4326229	1.85E-05	0.247505011	0.018013697	-0.284403648	0.006291339	-0.168837492	0.109631785	-0.244720165	0.019393601	-0.197603782	0.060446864	0.125783802	0.234818056	0.221407422	0.034931894	0.459151233	4.70E-06	-0.138702486	0.189792127	-0.063382591	0.550591734	0.624448636	3.74E-11
HCAR2	blue	-0.111007533	0.294847211	0.300698607	0.003777427	-0.271110504	0.009339966	0.210724432	0.044966452	0.153804895	0.145503459	0.187663135	0.074862332	-0.36947349	0.000313062	-0.354842443	0.00055807	-0.024318277	0.819017749	-0.026724715	0.801459867	-0.141195597	0.181876558	-0.091508013	0.388315935	0.276403766	0.007997976	-0.426696066	2.47E-05	0.132079504	0.212025035	0.401823578	7.88E-05
LPXN	blue	0.10863192	0.305365954	-0.053901107	0.611842675	0.000798825	0.994003984	0.35862906	0.000481784	0.544195033	2.47E-08	0.251139779	0.016340443	-0.086515038	0.414830526	0.050052977	0.637519395	-0.313825876	0.002451671	-0.374152939	0.000258698	0.528962894	7.04E-08	0.136823863	0.195919449	0.483601007	1.20E-06	-0.374698921	0.000252957	0.134066636	0.205168522	0.867593745	9.62E-29
GPD1	blue	0.107968704	0.308345699	0.101971421	0.336145899	-0.091316366	0.389314531	0.220474668	0.035725701	0.102862706	0.331917031	0.531112289	6.09E-08	-0.2882445	0.005593031	-0.400176674	8.49E-05	0.015337612	0.885265655	-0.513043858	2.00E-07	-0.011708622	0.912288143	-0.154498983	0.143673302	0.560438218	7.61E-09	-0.308247371	0.002953031	0.071234545	0.502224601	0.659054631	1.23E-12
WDFY4	blue	0.106859039	0.313373418	-0.000605206	0.995457282	0.156467904	0.138576149	-0.124244688	0.240640482	0.248632135	0.017479721	0.255315112	0.014585587	0.319804195	0.002000576	0.211903056	0.04375363	-0.008083533	0.939381517	-0.485782223	1.06E-06	0.816230806	6.38E-23	-0.066776286	0.529413329	0.272605891	0.008942163	-0.106076684	0.316949852	-0.239388058	0.022290226	0.542876639	2.71E-08
SLC31A2	blue	-0.106582819	0.31463313	0.387729571	0.000146313	-0.07477012	0.481190967	0.24715254	0.018183538	0.231991611	0.026915038	0.251181247	0.016322156	-0.3978184	9.42E-05	-0.264965183	0.011142252	0.007590971	0.943068877	-0.472862184	2.21E-06	0.189335289	0.072260842	-0.330424502	0.001379878	0.440687972	1.23E-05	-0.534816955	4.74E-08	0.276568269	0.00795914	0.748071786	1.58E-17
ARHGAP30	blue	0.1065417	0.314820931	-0.030472637	0.774312511	0.075499527	0.476911063	0.184577864	0.079859321	0.369070651	0.000318202	0.35095524	0.000647748	0.054545751	0.607585641	0.06519501	0.539230443	-0.113281214	0.285006003	-0.563719626	5.96E-09	0.703241919	7.72E-15	-0.11881915	0.261959028	0.425698558	2.59E-05	-0.308710842	0.002908122	0.001224857	0.990806287	0.788018888	1.89E-20
PDCD1LG2	blue	0.106498325	0.315019118	0.025752278	0.808543634	0.035945564	0.735161244	0.320363399	0.001962472	0.366650568	0.000350753	0.566562361	4.80E-09	0.008856493	0.933597685	-0.176363309	0.094469691	-0.235608857	0.024560493	-0.587648998	9.15E-10	0.563246312	6.17E-09	0.020730029	0.845362323	0.479463412	1.52E-06	-0.221614851	0.034757391	0.046581183	0.661058965	0.746692282	1.95E-17
CCL13	blue	0.104721754	0.323205732	-0.234355016	0.025355961	0.182381845	0.083575742	0.443898192	1.05E-05	0.444620598	1.01E-05	0.085004675	0.423053655	-0.129223048	0.222163827	-0.038104886	0.719892264	-0.235768919	0.024460492	-0.244021007	0.019753966	0.167518358	0.11247411	0.228947657	0.029042276	0.339934915	0.00097828	0.00214733	0.98388297	-0.03352939	0.75236902	0.468890396	2.76E-06
GMFG	blue	0.10444198	0.324507269	0.0470362	0.657954378	-0.028056514	0.791784391	0.517065791	1.54E-07	0.351911296	0.000624547	0.477220769	1.73E-06	-0.269413321	0.009810179	-0.104910322	0.322330383	-0.272010053	0.009098849	-0.60717453	1.76E-10	0.384628295	0.000167022	-0.122785534	0.246252035	0.482058347	1.31E-06	-0.415272688	4.26E-05	0.347001277	0.000752309	0.826218878	6.70E-24
FAM78A	blue	0.103066822	0.330953344	-0.10935108	0.30215615	0.157914764	0.134918671	0.235417511	0.024680496	0.416461653	4.03E-05	0.30020253	0.003838191	0.11258837	0.28798143	0.154287915	0.144227996	-0.177966675	0.09146372	-0.528459152	7.28E-08	0.766769495	8.02E-19	-0.047420653	0.655335754	0.305313074	0.003252074	-0.227806972	0.029875264	-0.024162888	0.820154673	0.679673477	1.29E-13
EMP3	blue	0.102834979	0.332048073	-0.008023915	0.939827759	0.05902023	0.578403085	0.483071572	1.24E-06	0.440747808	1.23E-05	0.239333279	0.022321805	-0.369995135	0.000306519	-0.11907043	0.260944216	-0.208720763	0.047092159	-0.461721296	4.09E-06	0.258773694	0.013258038	-0.13114706	0.215297884	0.425598504	2.60E-05	-0.372824266	0.000273175	0.263471291	0.011623752	0.799800915	1.96E-21
LCP2	blue	-0.102696528	0.332702918	0.304969017	0.003288857	0.21255882	0.043090679	0.382873573	0.000179909	0.481695109	1.34E-06	0.37959848	0.000206448	0.020309973	0.848458073	-0.022454278	0.832679947	-0.341451027	0.000925151	-0.54352144	2.59E-08	0.685766021	6.38E-14	0.054302975	0.609187331	0.420727362	3.29E-05	-0.284484029	0.006275969	0.054019138	0.611062266	0.78247574	5.24E-20
OAS1	blue	0.102432571	0.33395365	-0.191715993	0.06868308	-0.10152628	0.338270658	0.307105968	0.003066291	0.459886628	4.52E-06	0.40117395	8.12E-05	-0.086877388	0.412871629	-0.242098197	0.020774816	-0.138392853	0.190792359	-0.348844131	0.000701795	0.326588809	0.001580389	0.045498482	0.668469262	0.485952279	1.04E-06	-0.355162325	0.000551222	-0.055581521	0.60077308	0.747530707	1.72E-17
TAP2	blue	-0.102321305	0.334481763	0.312004704	0.002606217	0.120556459	0.254997444	0.142437405	0.178024894	0.32230899	0.001834951	0.372351122	0.000278508	0.102993951	0.331297181	-0.020284741	0.848644104	-0.150560395	0.154291825	-0.540988538	3.09E-08	0.705342037	5.93E-15	-0.143837306	0.173754839	0.384947681	0.000164771	-0.323386478	0.001767594	0.041834153	0.693781791	0.630534065	2.11E-11
CYP27A1	blue	0.101888884	0.336539225	0.097877415	0.356005894	-0.190266383	0.070844116	0.314623123	0.00238665	0.297859667	0.004137127	0.187591257	0.074975822	-0.436401994	1.53E-05	-0.19630859	0.062185933	-0.226312896	0.030996781	-0.227641407	0.02999783	0.034214615	0.747476191	-0.09647088	0.362993455	0.381965274	0.000186934	-0.453779726	6.26E-06	0.354208036	0.000571883	0.720480289	8.24E-16
PSME2	blue	-0.100134422	0.344968859	0.080476834	0.448260251	-0.052855656	0.618773953	0.458806164	4.79E-06	0.485324058	1.08E-06	0.03487028	0.742803769	-0.223694552	0.033047908	0.061122427	0.564920037	-0.293779965	0.004707534	-0.258075143	0.013517372	0.460048407	4.48E-06	-0.122105229	0.248898903	0.25258434	0.015713717	-0.586442865	1.01E-09	0.479141715	1.55E-06	0.591619232	6.60E-10
B3GAT3	blue	-0.100010123	0.345571055	0.214150992	0.041515721	0.197946016	0.059994022	0.307583048	0.003018486	0.25761824	0.013689368	-0.151065026	0.152899491	-0.097061555	0.360048808	0.29232446	0.004927372	-0.327828113	0.001512893	-0.135277903	0.201067639	0.339516803	0.000993413	-0.133941991	0.205593891	-0.038349525	0.71816915	-0.250596982	0.016581455	0.396123433	0.000101577	0.332520879	0.001280316
CD14	blue	-0.099942208	0.345900359	0.115458758	0.275787965	0.280247793	0.007132798	0.300366471	0.003818014	0.213830424	0.041828912	0.036167346	0.733588115	-0.291533205	0.005050672	0.174488724	0.098082244	-0.080250853	0.449539873	-0.250557082	0.016599292	0.257458031	0.013750126	-0.221397006	0.034940676	-0.028872466	0.785871962	-0.144715977	0.171113375	0.166239088	0.115284767	0.577603793	2.05E-09
RASGEF1B	blue	-0.099732762	0.346917169	0.253933721	0.015147171	-0.305763121	0.003204515	0.265024511	0.011123495	0.317131671	0.002192056	0.286775118	0.005851617	-0.22433161	0.032538628	-0.309799847	0.002805005	-0.272568266	0.008951986	-0.015488059	0.884147996	0.000332652	0.997503082	0.238181097	0.022994943	0.426323053	2.51E-05	-0.360226894	0.000452563	0.025291113	0.811908461	0.492227267	7.21E-07
GLIPR2	blue	0.098630234	0.352300437	-0.015020709	0.887620637	-0.123703123	0.242712786	0.35818073	0.000490289	0.356525449	0.000522893	0.440132808	1.27E-05	-0.306996435	0.003077362	-0.355534246	0.000543356	-0.131906846	0.212628376	-0.397028749	9.76E-05	0.214643223	0.04103862	-0.019890709	0.851550275	0.546982656	2.03E-08	-0.406493372	6.38E-05	0.051321342	0.629006867	0.852247009	8.93E-27
PARP9	blue	-0.098441764	0.35322585	-0.021532398	0.839455547	0.069817238	0.510788599	0.489247108	8.61E-07	0.656678294	1.58E-12	0.402492221	7.65E-05	0.030811329	0.771872043	-0.214954104	0.040739654	-0.436581577	1.52E-05	-0.309982387	0.002788045	0.428701581	2.24E-05	0.477732748	1.68E-06	0.613564546	1.00E-10	-0.22514075	0.031901322	-0.153891718	0.145273569	0.741729051	4.10E-17
LRRC25	blue	-0.098250944	0.354164337	0.359257573	0.000470089	0.20073538	0.056405368	0.176779509	0.093682024	0.185039607	0.079094951	0.216093533	0.039659365	-0.472953926	2.20E-06	-0.165004776	0.11804782	0.020701827	0.845570096	-0.466492785	3.15E-06	0.138213416	0.191373751	-0.389141995	0.000137693	0.222292597	0.03419232	-0.28783161	0.005664648	0.201218679	0.055801808	0.648490624	3.65E-12
ACP5	blue	0.097921286	0.355789293	0.022284973	0.833923395	-0.149947684	0.155995066	0.276194404	0.008047643	0.406137356	6.49E-05	0.294157887	0.0046519	-0.39414252	0.00011081	-0.240699381	0.021545578	-0.118360642	0.263817643	-0.393724534	0.000112856	0.191172014	0.069487699	-0.113107944	0.285748187	0.567804531	4.37E-09	-0.468178782	2.87E-06	0.147517745	0.162888155	0.839417751	2.70E-25
DDIAS	blue	0.097705402	0.356855939	-0.106066752	0.316995421	-0.058604825	0.581084897	0.427052533	2.43E-05	0.533046164	5.34E-08	0.329043775	0.001449232	-0.241224798	0.021253245	-0.216376234	0.03939507	-0.251005011	0.016399998	-0.316277688	0.002256635	0.101648558	0.337686154	0.188993868	0.072786016	0.526084648	8.54E-08	-0.357706265	0.000499438	0.086723759	0.413701505	0.718549064	1.07E-15
AKR1B1	blue	-0.097541423	0.35766745	0.169300915	0.108646608	-0.082537372	0.436686657	0.538499796	3.68E-08	0.271449826	0.009248363	0.176980326	0.093303832	-0.534535318	4.83E-08	-0.016515262	0.876523132	-0.208352365	0.047491898	-0.287733973	0.005681702	0.093490214	0.378077686	-0.253901443	0.015160514	0.3020897	0.003611589	-0.485157989	1.09E-06	0.553000715	1.31E-08	0.606482098	1.87E-10
PTPN6	blue	0.097379473	0.35847004	-0.138054377	0.19189012	-0.226016831	0.031223185	0.480410728	1.44E-06	0.451258661	7.15E-06	0.246011565	0.01874281	-0.288924242	0.005476874	-0.053232303	0.61627292	-0.33919339	0.001005264	-0.270642933	0.009467494	0.356613883	0.000521102	-0.016856859	0.873989941	0.405424356	6.70E-05	-0.586157625	1.03E-09	0.327131299	0.001550515	0.765136716	1.05E-18
MIS18BP1	blue	0.097293173	0.358898181	-0.176451534	0.094302288	0.007888963	0.94083794	0.541615417	2.96E-08	0.537408245	3.96E-08	0.304466122	0.003343292	0.130003054	0.219361986	0.028934351	0.785424027	-0.379025385	0.000211448	-0.318856937	0.002066646	0.32932491	0.00143486	0.53090247	6.18E-08	0.504215669	3.48E-07	-0.133411501	0.207411301	-0.085562317	0.420006724	0.567470739	4.48E-09
SLC22A15	blue	-0.096789096	0.361405243	0.268104927	0.010186704	0.008646749	0.935166811	0.129551751	0.220980046	0.354367912	0.000568373	0.248576056	0.017505962	0.255699625	0.014432516	-0.27825136	0.007571238	-0.168406355	0.110554544	-0.207375973	0.048564938	0.196027356	0.062568877	0.349550875	0.000683259	0.438825282	1.35E-05	-0.192097301	0.068123572	-0.320357603	0.001962864	0.485528373	1.07E-06
LAP3	blue	-0.095470725	0.368013119	0.089657531	0.398022088	0.022245097	0.834216322	0.496723637	5.50E-07	0.485687346	1.06E-06	0.3015766	0.003671984	-0.247934215	0.017808728	-0.134845625	0.202524367	-0.241699605	0.020991999	-0.412755503	4.79E-05	0.472567755	2.25E-06	-0.086048231	0.417362072	0.347375919	0.000741779	-0.484001312	1.17E-06	0.2421876	0.020726367	0.739759299	5.48E-17
IFI6	blue	0.095169704	0.36953219	-0.114015723	0.281874037	-0.107931675	0.308512624	0.17231383	0.102408495	0.34865788	0.000706756	0.291043073	0.005128417	-0.221466105	0.034882452	-0.217549133	0.038314181	-0.085292369	0.421480123	-0.34516595	0.000805894	0.322095334	0.001848579	-0.204099332	0.052313144	0.39838539	9.19E-05	-0.404644888	6.94E-05	0.160018616	0.129731869	0.646891174	4.29E-12
CYBB	blue	0.094899029	0.370901387	-0.041564975	0.695654955	0.04389315	0.679515092	0.309706025	0.002813758	0.529852045	6.63E-08	0.321117244	0.001912143	-0.172477493	0.102077834	-0.136566838	0.19676872	-0.169773683	0.107648674	-0.397228324	9.67E-05	0.355868639	0.000536372	0.126508593	0.232110437	0.524669402	9.38E-08	-0.288408772	0.005564761	-0.083349706	0.432170894	0.889714699	4.65E-32
CRLF3	blue	-0.09453961	0.372724269	0.103851676	0.327264418	0.164196768	0.119884049	0.465774647	3.28E-06	0.502096561	3.96E-07	0.294826092	0.004554963	0.015568035	0.883553947	0.253114134	0.015489132	-0.354315559	0.00056952	-0.383877153	0.00017243	0.668067846	4.68E-13	0.262366527	0.011991409	0.417785174	3.78E-05	-0.162857547	0.122975808	-0.01393793	0.895674278	0.720652535	8.05E-16
FTL	blue	-0.094500868	0.372921083	0.091512445	0.38829286	-0.006261079	0.953030326	0.327891175	0.00150953	0.437296898	1.46E-05	0.184906552	0.079314608	-0.263195869	0.011714478	-0.150501681	0.154454437	-0.193487118	0.066115353	-0.405268175	6.75E-05	0.26838431	0.010105259	-0.06116622	0.564640747	0.418614513	3.64E-05	-0.399301653	8.82E-05	0.194771473	0.064302412	0.786447677	2.53E-20
SLAMF8	blue	-0.093713133	0.376936601	0.144663469	0.171270389	0.061663962	0.561470973	0.226403651	0.030927657	0.511239978	2.24E-07	0.026884082	0.80030046	-0.188588011	0.073414297	0.044794624	0.673303795	-0.213684057	0.041972563	-0.240037179	0.021918911	0.570993511	3.42E-09	-0.109524101	0.301387217	0.164632565	0.11889097	-0.414844389	4.34E-05	0.241634354	0.021027737	0.682514988	9.30E-14
PLAAT3	blue	-0.093701196	0.376997655	0.19063513	0.070289269	-0.230600892	0.027869931	0.388274386	0.000142931	0.158656254	0.133072933	0.246386088	0.018557621	-0.463468546	3.72E-06	-0.309795052	0.002805451	-0.187755358	0.074716923	-0.146288531	0.166459948	-0.140250199	0.184849342	-0.158142562	0.134349571	0.430631083	2.04E-05	-0.493980176	6.49E-07	0.437969466	1.41E-05	0.463309038	3.75E-06
PLBD1	blue	0.093274813	0.379182265	0.027619599	0.794955163	-0.094252275	0.374185475	0.393819376	0.000112389	0.368792819	0.000321793	0.423295495	2.91E-05	-0.383564959	0.000174725	-0.332812841	0.001266979	-0.123902854	0.241947084	-0.441027304	1.21E-05	0.080420094	0.448581349	-0.023642829	0.823962437	0.600667052	3.09E-10	-0.39955957	8.72E-05	0.096439509	0.363150259	0.851848047	9.97E-27
ZNF772	blue	0.092118334	0.385146028	-0.335473425	0.001151132	0.124804593	0.238510917	0.197755559	0.060245691	0.237717901	0.023270399	0.252819418	0.01561372	0.028744761	0.786796522	-0.039282755	0.71160895	-0.193346955	0.066315682	-0.149666666	0.156780928	0.135398725	0.20066183	0.349901843	0.000674222	0.242586916	0.020511154	0.125582041	0.235575678	-0.124257337	0.240592228	0.306086772	0.0031707
HVCN1	blue	0.092046095	0.385520412	-0.1495212	0.157188879	0.123763467	0.242481269	0.279244982	0.007350144	0.455421522	5.74E-06	0.296017759	0.004386543	-0.121945866	0.249521753	0.138081538	0.191801861	-0.216156823	0.039600068	-0.417369196	3.86E-05	0.509854805	2.44E-07	0.062872906	0.553807475	0.323802181	0.001742211	-0.157805505	0.135192276	-0.008116075	0.939137949	0.742106141	3.88E-17
CPVL	blue	0.09199587	0.385780833	-0.052145865	0.623498945	0.071418609	0.501117905	0.377901616	0.000221578	0.391430235	0.000124719	0.325695105	0.00163074	-0.177693856	0.091969794	-0.046082367	0.664468992	-0.066925757	0.528490007	-0.495607044	5.89E-07	0.456975915	5.28E-06	-0.082320466	0.437896946	0.443820398	1.05E-05	-0.263921977	0.011476614	0.058975984	0.57868846	0.825150071	8.58E-24
HK2	blue	-0.091650589	0.387574022	0.241642381	0.021023338	-0.05192595	0.624965997	0.27723463	0.00780352	0.446131533	9.33E-06	0.241767619	0.020954803	-0.248379804	0.017598063	-0.245368919	0.019064281	-0.307569106	0.003019873	-0.285692389	0.006048882	0.220228167	0.035937992	0.100549348	0.342963416	0.560558831	7.54E-09	-0.366053714	0.000359238	0.108499408	0.30595981	0.723135826	5.75E-16
DNAJC5B	blue	-0.09147912	0.388466388	0.122280961	0.248213313	-0.102209945	0.335010851	0.508822724	2.61E-07	0.520363253	1.24E-07	0.151238722	0.152422423	-0.398754245	9.04E-05	-0.086151086	0.416803513	-0.328819983	0.001460766	-0.18923735	0.072411178	0.126450724	0.232325815	0.088291362	0.405279259	0.411822664	5.00E-05	-0.494651879	6.24E-07	0.307284221	0.003048351	0.725955951	3.91E-16
SAMD9	blue	0.091321311	0.389288747	-0.184025395	0.080781623	0.01701613	0.872809264	0.499358248	4.69E-07	0.566267742	4.91E-09	0.454719613	5.95E-06	0.103974562	0.326689222	-0.029680589	0.780028198	-0.440096629	1.27E-05	-0.391746115	0.00012302	0.50800642	2.74E-07	0.452425937	6.72E-06	0.548064896	1.88E-08	-0.179474891	0.088705605	-0.030273542	0.775748134	0.646045805	4.67E-12
ABCB1	blue	0.090837233	0.391817815	-0.172056662	0.102929763	0.243149844	0.020211018	-0.176730656	0.093774211	-0.09187831	0.38639081	-0.127225473	0.229453872	0.238834134	0.022611324	0.038860121	0.714577315	-0.031860394	0.764327093	0.145947221	0.1674619	-0.143070727	0.176083686	0.225285573	0.031788372	-0.158258906	0.134059617	0.480495627	1.43E-06	-0.298847962	0.004008583	-0.361632923	0.000428203
SIDT2	blue	0.090582669	0.393151711	0.068856096	0.516638646	-0.031322554	0.768192579	0.026358816	0.804123428	0.253741664	0.015226712	0.560372733	7.65E-09	0.036514658	0.731126795	-0.326795638	0.001568938	0.029784053	0.779280897	-0.610798794	1.28E-10	0.383277583	0.000176863	-0.102592152	0.333197136	0.700164683	1.13E-14	-0.337199963	0.001081193	-0.175104978	0.09688287	0.752024371	8.61E-18
ARHGAP23	blue	0.090549384	0.393326323	0.112139138	0.289921632	-0.118729193	0.262322976	-0.296057593	0.004381011	-0.343540867	0.000856222	0.037011445	0.727610908	0.217673603	0.038200943	-0.042818512	0.68694752	0.143848793	0.173720113	-0.049859398	0.638822763	0.000604328	0.995463871	-0.294938445	0.004538842	-0.145590815	0.168512918	0.01246825	0.906622437	0.062348559	0.557125123	-0.347996524	0.000724631
CSH2	blue	-0.090329373	0.394481645	0.018976566	0.858300095	0.143977969	0.173329976	-0.356664747	0.000520075	-0.343131659	0.000869339	-0.233389876	0.025983102	-0.096959932	0.36055437	-0.003150463	0.976355665	0.269475465	0.009792602	0.120186076	0.256470898	-0.239109623	0.022451138	-0.235437122	0.024668173	-0.38325203	0.000177054	0.306888933	0.003088263	0.001724107	0.987059213	-0.397665736	9.49E-05
FOLR2	blue	0.08972293	0.397676628	-0.034103606	0.748268176	0.232976326	0.026255831	0.213479135	0.04217437	0.203932453	0.052510232	0.141466136	0.181032304	-0.308527587	0.002925805	0.150732003	0.15381728	-0.072274171	0.495990526	-0.355213673	0.00055013	0.373440322	0.000266372	-0.298519562	0.004050896	0.104455949	0.324442205	-0.028777717	0.786557901	0.235002125	0.024942724	0.526225936	8.46E-08
DBI	blue	-0.088118076	0.406205288	0.130708055	0.216851105	-0.171015328	0.105061736	0.566563139	4.80E-09	0.409837956	5.48E-05	0.362721	0.000410185	-0.481880699	1.32E-06	-0.262121631	0.012074267	-0.305584398	0.003223327	-0.389509577	0.000135528	0.137478552	0.193768142	-0.091963829	0.385947025	0.587142617	9.53E-10	-0.586209601	1.03E-09	0.48097617	1.39E-06	0.786835058	2.36E-20
UPF3A	blue	0.08809728	0.406316503	-0.206258676	0.049817305	0.041798829	0.694027503	-0.092712932	0.382072779	-0.045347942	0.669502136	-0.216901493	0.03890791	0.273927336	0.008603092	0.168019898	0.11138679	-0.049623345	0.640413592	0.103658716	0.328168914	0.034883627	0.742708752	-0.010458923	0.921618477	-0.289178783	0.005433932	0.135280042	0.201060448	0.049651307	0.640225064	-0.341412186	0.000926479
SUCNR1	blue	0.086646125	0.414121233	-0.151889179	0.150645795	-0.041815586	0.693910936	0.562451944	6.55E-09	0.637543455	1.08E-11	0.381183328	0.000193184	-0.205478336	0.050707674	-0.233672546	0.025798074	-0.403781054	7.22E-05	-0.391724716	0.000123134	0.272514627	0.008966007	0.313967431	0.002440011	0.624885046	3.59E-11	-0.309283308	0.002853499	0.077009603	0.468115974	0.801491127	1.40E-21
P2RY12	blue	-0.086134782	0.416892025	0.028979161	0.785099732	0.110369764	0.2976474	0.371214723	0.000291711	0.386136393	0.000156635	0.373203403	0.00026897	-0.232963843	0.026264101	-0.163751865	0.120904455	-0.186220111	0.077167318	-0.354670772	0.000561777	0.223067796	0.03355548	0.046438997	0.662030288	0.393911224	0.000111938	-0.069196935	0.514560214	0.051995128	0.624504354	0.55148897	1.47E-08
PPARG	blue	0.085645168	0.419555109	0.068441316	0.519173727	-0.051729363	0.626278672	0.332824555	0.001266447	0.358320919	0.000487615	0.537424152	3.96E-08	-0.188843146	0.073018833	-0.477863926	1.67E-06	-0.123215133	0.244590621	-0.573438698	2.83E-09	0.01203838	0.909828079	0.063889654	0.547401535	0.739612167	5.60E-17	-0.313783448	0.002455176	-0.00281897	0.978842925	0.786900239	2.33E-20
STAC	blue	0.085046888	0.42282256	0.02240811	0.833018984	0.004370503	0.967203592	0.335432458	0.00115284	0.343499993	0.000857524	0.568892108	4.02E-09	-0.17095994	0.105176093	-0.481859316	1.33E-06	-0.17949309	0.08867273	-0.548595075	1.81E-08	-0.012504188	0.906354503	0.169601361	0.108011588	0.737184771	7.98E-17	-0.179167527	0.089262278	-0.114110562	0.281471322	0.702232401	8.76E-15
KMO	blue	-0.083713254	0.430158569	0.187685662	0.074826793	-0.024583359	0.817079102	0.575826495	2.35E-09	0.521392639	1.16E-07	0.389508911	0.000135532	-0.197321095	0.060823011	-0.100888074	0.341331714	-0.426251058	2.52E-05	-0.439942531	1.28E-05	0.322267327	0.001837601	0.160588243	0.128354048	0.584906733	1.14E-09	-0.475221511	1.94E-06	0.249743125	0.016966794	0.833645683	1.14E-24
DCSTAMP	blue	0.083214153	0.432922577	0.047822626	0.652602249	-0.035996215	0.734801876	0.39560215	0.000103935	0.446323575	9.24E-06	0.252800029	0.015621947	-0.272077154	0.009081084	-0.16912447	0.109020892	-0.313010526	0.002519813	-0.229853914	0.028394566	0.111643756	0.292071158	0.161605278	0.125921868	0.393949283	0.000111752	-0.364375349	0.000384119	0.145001055	0.170262755	0.710249081	3.17E-15
KYNU	blue	-0.083076304	0.433687758	0.231032331	0.027570672	-0.073630286	0.487920052	0.484350623	1.15E-06	0.501124165	4.21E-07	0.043515974	0.682120283	-0.001249095	0.990624361	0.023011542	0.828590065	-0.401317462	8.06E-05	-0.112510335	0.288317841	0.277414916	0.00776188	0.320583461	0.001947658	0.34393487	0.000843764	-0.438273318	1.39E-05	0.144819485	0.170804163	0.640706941	7.93E-12
CTSS	blue	-0.082642982	0.436098065	-0.033687808	0.751236968	-0.211952874	0.043702971	0.50445862	3.42E-07	0.521009301	1.19E-07	0.113634212	0.283497934	-0.339253094	0.001003066	-0.047734063	0.65320411	-0.246268771	0.018615461	-0.06321895	0.551623205	0.257362041	0.01378664	0.100828487	0.341618401	0.368405594	0.000326859	-0.565422079	5.24E-09	0.157066251	0.137054601	0.774979836	1.98E-19
CGAS	blue	-0.082611125	0.436275567	0.102160169	0.335247515	0.183702001	0.081325435	0.657559419	1.44E-12	0.598308049	3.78E-10	0.208838121	0.046965402	-0.168441073	0.110480016	0.032214146	0.761787799	-0.556323375	1.03E-08	-0.301585955	0.003670875	0.363987781	0.000390085	0.331685569	0.001319178	0.312499354	0.002563398	-0.144297739	0.172366973	0.085341688	0.421210711	0.582748065	1.36E-09
PRKACB	blue	0.080857327	0.446110304	-0.065705828	0.53604933	0.208574035	0.047251035	0.389346688	0.000136483	0.489697872	8.38E-07	0.195147947	0.06377871	0.026685311	0.801746602	0.278904183	0.007425326	-0.443424242	1.07E-05	-0.22572667	0.031446427	0.526175453	8.48E-08	0.450671101	7.37E-06	0.276094758	0.008071377	0.116912318	0.269747232	-0.045958118	0.665319458	0.554254165	1.20E-08
COTL1	blue	0.08029552	0.449286781	0.055648862	0.600331337	-0.019977761	0.850908056	0.316308233	0.002254296	0.413355368	4.65E-05	0.289050766	0.005455492	-0.265912208	0.010846114	-0.112366149	0.288940108	-0.27443209	0.008476589	-0.49749809	5.25E-07	0.431629366	1.94E-05	-0.18337808	0.081873056	0.358947571	0.000475825	-0.451240823	7.15E-06	0.335758588	0.001139304	0.707364839	4.59E-15
FCGR3A	blue	0.079783475	0.452192857	-0.008351533	0.937375782	-0.091848533	0.386545407	0.410615348	5.28E-05	0.453234552	6.44E-06	0.479090191	1.55E-06	-0.276305338	0.008021292	-0.30371111	0.003426532	-0.142870928	0.176694412	-0.562623288	6.47E-09	0.29717173	0.004228762	-0.077575672	0.464841943	0.655770762	1.73E-12	-0.497364051	5.29E-07	0.127461313	0.228584582	0.899342002	9.90E-34
ALOX5AP	blue	-0.079755597	0.452351375	0.248139385	0.017711459	0.06799344	0.52191816	0.42606259	2.55E-05	0.427222309	2.41E-05	0.432340847	1.87E-05	-0.307816574	0.00299533	-0.247609272	0.017963721	-0.209990868	0.045735275	-0.50519192	3.27E-07	0.181874018	0.084454463	0.031593752	0.766242748	0.624188658	3.83E-11	-0.336765471	0.00109842	0.100918392	0.341185906	0.869324307	5.57E-29
LTA4H	blue	0.07932596	0.454798261	0.002189283	0.983568133	-0.241322359	0.02119934	0.343306101	0.000863725	0.41213688	4.93E-05	0.383821414	0.000172838	-0.287441224	0.005733109	-0.384777198	0.000165969	-0.173001235	0.101025288	-0.290080445	0.005284209	0.011814996	0.911494478	0.209195979	0.046580628	0.696559918	1.76E-14	-0.443506516	1.07E-05	0.019867387	0.851722349	0.751073272	9.98E-18
EPSTI1	blue	0.078942333	0.456989285	-0.096234448	0.364176259	-0.023300754	0.826469273	0.217160316	0.038669716	0.440464375	1.25E-05	0.359820418	0.000459838	0.153962185	0.145087191	-0.07919102	0.455568289	-0.18829122	0.073876495	-0.427795337	2.34E-05	0.644509242	5.44E-12	0.048457874	0.648291771	0.373343785	0.000267428	-0.273273569	0.008769404	-0.036354222	0.732263432	0.590399908	7.30E-10
CXorf21	blue	0.078837742	0.457587652	-0.214631915	0.041049529	0.091425454	0.38874593	0.358722208	0.000480034	0.483657484	1.19E-06	0.242515506	0.0205495	0.115803993	0.274345082	0.298684928	0.004029539	-0.231232716	0.027432608	-0.37058285	0.000299299	0.657887612	1.39E-12	0.185525125	0.078297544	0.36036036	0.000450197	-0.176937418	0.093384537	-0.052895232	0.618510951	0.675463409	2.07E-13
CCRL2	blue	-0.078704788	0.458348908	0.171734686	0.103585318	-0.025059505	0.813599642	0.395145934	0.00010604	0.492987915	6.89E-07	0.515059362	1.75E-07	-0.255868986	0.014365538	-0.292339694	0.004925025	-0.266090916	0.01079101	-0.514215625	1.85E-07	0.304084989	0.003385083	0.052446243	0.621497491	0.66386948	7.37E-13	-0.431977663	1.91E-05	0.088974839	0.401638921	0.870119769	4.32E-29
CTSZ	blue	0.078072809	0.461976955	-0.111568022	0.292400701	-0.150951757	0.153211191	0.378040314	0.000220304	0.482957905	1.24E-06	0.002167719	0.983729962	-0.427345963	2.39E-05	-0.062099754	0.558702682	-0.117687321	0.266563205	-0.231764095	0.027069328	0.259468206	0.013004501	-0.213671615	0.041984792	0.322718973	0.001809053	-0.577787604	2.02E-09	0.349512393	0.000684257	0.735166099	1.07E-16
GBP3	blue	-0.077601218	0.464694482	0.077428486	0.465692031	-0.055991132	0.598088348	0.281369092	0.006896505	0.243103483	0.020235593	0.24806274	0.017747743	0.164184207	0.119912768	-0.045029525	0.671688862	-0.299594859	0.003913814	-0.081944718	0.439998012	0.216262949	0.039500802	0.29619411	0.004362097	0.337965085	0.001051454	-0.147612863	0.162614153	-0.045981454	0.665159695	0.355974928	0.00053417
HLA-DMB	blue	0.077518171	0.465173942	-0.056854663	0.592446084	-0.150406988	0.154716963	0.375072983	0.000249092	0.536418235	4.24E-08	0.309230171	0.00285853	-0.218686684	0.037289653	-0.03961063	0.70930908	-0.237806662	0.023217397	-0.336131877	0.001123988	0.52258574	1.08E-07	0.013726715	0.897246535	0.507022565	2.92E-07	-0.503218587	3.70E-07	0.168504743	0.110343436	0.857722862	1.88E-27
CCDC88A	blue	0.07732901	0.466267044	-0.015796008	0.88186097	0.163900731	0.120562281	0.349435641	0.000686251	0.462925454	3.83E-06	0.368806622	0.000321613	0.142490393	0.177861881	-0.106376797	0.315574823	-0.244324875	0.019596644	-0.462947572	3.83E-06	0.281586838	0.006851429	0.395280528	0.000105415	0.517959054	1.45E-07	-0.063866687	0.547545842	-0.225949035	0.031275226	0.707628985	4.44E-15
KCNAB2	blue	0.077014892	0.46808533	0.109861071	0.299893346	0.084828648	0.424018093	0.187106066	0.075745517	0.515845566	1.67E-07	0.226874401	0.030571194	-0.184245479	0.080413197	-0.055163388	0.603519181	-0.24239033	0.020616864	-0.389663547	0.00013463	0.457272233	5.20E-06	-0.022913034	0.829312711	0.378766052	0.000213747	-0.30728567	0.003048205	0.086279684	0.416105762	0.826125586	6.85E-24
CCR2	blue	0.076423949	0.471516457	-0.283339532	0.006497977	0.214464647	0.041211177	0.387872558	0.000145419	0.406046294	6.51E-05	0.235857205	0.024405482	0.042994443	0.685728685	0.215109182	0.040591199	-0.123586338	0.243161275	-0.385698866	0.000159585	0.500780007	4.30E-07	0.145510921	0.168749185	0.29840247	0.004066078	-0.060678763	0.5677532	-0.168309389	0.110762908	0.568179851	4.25E-09
MCOLN1	blue	-0.0761851	0.472907119	0.269742393	0.00971742	0.080279539	0.449377325	0.317471138	0.002166852	0.3191764	0.002044147	0.285044212	0.006169772	-0.34263709	0.000885436	-0.235180356	0.02482992	-0.110436041	0.297355592	-0.538436661	3.69E-08	0.211929325	0.04372691	-0.283245471	0.006516528	0.431865518	1.92E-05	-0.461062664	4.24E-06	0.271284056	0.009293015	0.789826103	1.35E-20
PTPN14	blue	0.075642784	0.476072895	0.029272667	0.782976495	0.07093842	0.504007725	-0.422021274	3.09E-05	-0.371028191	0.000293932	0.000555738	0.995828589	0.243522383	0.020014469	-0.1273818	0.228877405	0.080301191	0.449254656	0.153502808	0.146305452	-0.283376951	0.00649061	0.111423766	0.293029091	-0.1192763	0.260114789	0.468752258	2.78E-06	-0.29752053	0.004182077	-0.641723214	7.17E-12
MPP1	blue	-0.075158771	0.478907944	0.129869471	0.219840049	0.183135925	0.082284362	0.468185761	2.87E-06	0.574735149	2.56E-09	0.196464889	0.061973934	-0.270510743	0.009503824	-0.116609996	0.270996219	-0.234859894	0.025033056	-0.402896126	7.51E-05	0.253163342	0.015468414	0.078085765	0.461902418	0.436320792	1.54E-05	-0.243655507	0.019944632	0.018244826	0.863710461	0.835343977	7.50E-25
IL17RB	blue	0.074437184	0.483151326	0.058940142	0.578919679	0.114079008	0.281605265	0.420544287	3.32E-05	0.509495136	2.50E-07	0.035073252	0.741359221	-0.297470789	0.004188707	-0.1068047	0.313620978	-0.30717779	0.003059051	-0.135296246	0.20100599	-0.075024646	0.479695169	0.142634201	0.177420021	0.31583889	0.002290479	-0.20171098	0.055192456	0.162764347	0.123193228	0.509427238	2.51E-07
CD300LF	blue	0.073952581	0.486012319	0.040680271	0.70182428	-0.055977361	0.598178516	0.291033583	0.005129932	0.362154589	0.000419476	0.541505379	2.98E-08	-0.20972229	0.046019471	-0.454118662	6.15E-06	-0.033717765	0.751022953	-0.591452238	6.70E-10	0.155043168	0.142250586	-0.061087368	0.565143673	0.713652694	2.04E-15	-0.426534852	2.49E-05	-0.025896645	0.807490996	0.843783152	8.77E-26
CXCL5	blue	0.073939766	0.486088096	0.113703281	0.283203483	-0.045275649	0.669998368	0.261375757	0.012329707	0.266222102	0.010750715	0.282869279	0.00659119	-0.252212293	0.01587311	-0.349350082	0.00068848	-0.136348843	0.1974911	-0.341880303	0.000910593	-0.109487201	0.301551101	0.173036727	0.100954268	0.586942757	9.69E-10	-0.236895616	0.023766339	0.002183941	0.983608226	0.555757864	1.08E-08
TRPV2	blue	0.073687129	0.4875833	0.13362774	0.206669108	0.007140135	0.946444924	0.336551409	0.001106999	0.353767144	0.000581666	0.593062767	5.86E-10	-0.208587732	0.047236185	-0.33650951	0.001108685	-0.218060512	0.037850737	-0.654462388	1.98E-12	0.324243171	0.001715643	-0.098356205	0.35364645	0.625861007	3.28E-11	-0.405354177	6.72E-05	0.136860369	0.195799038	0.895803084	4.26E-33
LAPTM5	blue	-0.07341529	0.489194865	0.223117775	0.033514766	0.125153817	0.237189307	0.20292269	0.05371584	0.442803908	1.11E-05	0.252347215	0.015815146	-0.223287463	0.033376844	-0.047899661	0.652078918	-0.161732351	0.125620476	-0.368331802	0.000327832	0.401136095	8.13E-05	0.007468048	0.943989281	0.425753451	2.58E-05	-0.249673252	0.016998666	-0.013983923	0.895331962	0.826728149	5.95E-24
GPNMB	blue	0.072609847	0.49398636	-0.10532657	0.320403509	0.042111826	0.691851438	0.161527152	0.126107441	0.378300956	0.000217928	-0.167521542	0.11246718	-0.215713316	0.040017159	0.142583508	0.177575688	-0.13267164	0.20996509	0.080621481	0.44744225	0.167019749	0.11356321	0.115816639	0.274292324	0.013644461	0.897858933	-0.091539355	0.388152769	-0.024751489	0.815850078	0.462204279	3.98E-06
CD86	blue	0.072463183	0.494861495	0.017289974	0.870779899	0.006086555	0.954338156	0.538978532	3.56E-08	0.575744754	2.37E-09	0.391984956	0.000121749	-0.199144772	0.058429594	-0.147848519	0.161936784	-0.320119527	0.001979008	-0.496497385	5.58E-07	0.34763378	0.000734609	0.201805135	0.055076537	0.653669239	2.15E-12	-0.361805334	0.000425301	0.050816956	0.632386287	0.918706821	1.13E-37
LAIR1	blue	-0.07234618	0.495560236	0.132379409	0.210979929	0.096599997	0.362348517	0.358746618	0.000479577	0.547058263	2.02E-08	0.289974047	0.005301684	-0.252034806	0.01594964	-0.137430998	0.193923829	-0.209617243	0.046131024	-0.465354784	3.36E-06	0.380497919	0.000198821	-0.034702332	0.743999725	0.487133032	9.75E-07	-0.366953081	0.000346523	0.07326038	0.490114495	0.912173389	3.05E-36
CSF1R	blue	-0.069635365	0.511892964	0.028801435	0.786386177	0.295524324	0.004455596	0.221118321	0.035176331	0.458454844	4.88E-06	0.193281621	0.06640923	-0.076534003	0.470876434	0.064086353	0.546166421	-0.111679458	0.291915891	-0.418503328	3.66E-05	0.570173521	3.65E-09	-0.080208004	0.449782736	0.250394038	0.016672351	-0.147644112	0.162524212	-0.04886086	0.645563289	0.747498381	1.73E-17
ACSS2	blue	-0.068890298	0.516429889	0.177943959	0.091505775	-0.079000417	0.456657178	0.233228246	0.026089407	0.423121745	2.93E-05	0.364882442	0.00037644	-0.177714818	0.091930831	-0.235328483	0.024736499	-0.272948444	0.008853159	-0.380902401	0.000195476	0.288779639	0.005501404	0.053005839	0.617776177	0.680857782	1.12E-13	-0.399601226	8.71E-05	0.123387516	0.243926132	0.699736019	1.19E-14
CD80	blue	0.068207122	0.520607873	0.039090706	0.712957274	0.079533393	0.453615969	0.343345435	0.000862464	0.445572394	9.60E-06	0.569394294	3.87E-09	0.143472778	0.174859429	-0.187242943	0.07552774	-0.289191673	0.005431765	-0.631548234	1.92E-11	0.46874848	2.78E-06	0.247780637	0.017881838	0.710583791	3.04E-15	-0.249194025	0.017218659	-0.146692653	0.165279339	0.765385237	1.01E-18
ATP8B4	blue	0.067837298	0.522876666	0.02199875	0.836026473	0.322625348	0.001814938	0.360419747	0.000449148	0.409624686	5.53E-05	-0.094742391	0.371695145	0.257491253	0.013737507	0.31075702	0.002717093	-0.364998631	0.0003747	-0.153262162	0.146946708	0.361288585	0.000434055	0.421755595	3.13E-05	0.13918758	0.188232738	0.130842842	0.216373383	-0.022690824	0.830943336	0.36759352	0.000337722
CYTH4	blue	0.067739012	0.523480467	-0.038202237	0.719206405	0.238106486	0.023039124	0.170972681	0.105149779	0.268263877	0.010140297	0.058273918	0.583225281	0.011164181	0.916351594	0.349699639	0.000679415	-0.174120818	0.098803814	-0.342656241	0.000884807	0.669964296	3.81E-13	-0.156655423	0.138097932	0.012087878	0.909458888	-0.121264214	0.252197983	0.145609679	0.168457166	0.578174388	1.96E-09
GLB1	blue	-0.067663832	0.523942559	0.099388575	0.348592162	0.06852984	0.518632148	0.412774446	4.78E-05	0.568815811	4.05E-09	0.355560876	0.000542797	-0.284996702	0.006178717	-0.21912466	0.036901353	-0.266923412	0.010537522	-0.391163064	0.000126173	0.258421798	0.013388133	0.175652427	0.095827104	0.703827354	7.18E-15	-0.325908103	0.00161861	-0.027472452	0.79602379	0.821633832	1.92E-23
TARP	blue	-0.066682823	0.529991085	0.093514402	0.37795377	-0.104299765	0.325170154	0.293013192	0.004822234	0.273784144	0.008639279	0.43274154	1.84E-05	0.124153819	0.240987335	0.005391099	0.959550843	-0.195405641	0.06342224	-0.391299674	0.000125428	0.556962136	9.84E-09	0.136100954	0.198314855	0.475034033	1.96E-06	-0.315341655	0.002329382	-0.035109924	0.741098322	0.556732767	1.00E-08
EMILIN2	blue	-0.066621222	0.530372052	0.16693414	0.113751022	0.197559459	0.060505715	0.370507161	0.00030022	0.49659189	5.55E-07	0.069788226	0.510964687	-0.387677323	0.000146642	-0.137866036	0.192502932	-0.146311046	0.166394009	-0.41512588	4.29E-05	0.15074621	0.153778042	-0.102214167	0.334990783	0.332661963	0.001273855	-0.296950553	0.004258606	0.128056562	0.22640079	0.766810805	7.96E-19
CSF2RB	blue	-0.065895507	0.534870475	0.14757543	0.162721944	0.25511026	0.01466771	0.231208049	0.027449572	0.329664549	0.001417669	0.231136135	0.027499079	-0.046163514	0.663913788	0.20657447	0.049460666	-0.142396705	0.17815018	-0.460179681	4.45E-06	0.652630565	2.39E-12	-0.159453129	0.131110816	0.165980007	0.115860543	-0.163534323	0.12140582	0.032011277	0.763243722	0.654837565	1.91E-12
PLA2G15	blue	-0.065403411	0.537931507	0.066615044	0.530410268	0.06552685	0.537162855	0.273981625	0.008589406	0.348166518	0.000719997	0.200784673	0.056343565	-0.431938546	1.91E-05	-0.206619244	0.049410271	0.001715406	0.987124514	-0.425265655	2.65E-05	0.122178334	0.248613539	-0.306221429	0.003156725	0.409212165	5.64E-05	-0.459171231	4.69E-06	0.24347197	0.02004097	0.745981319	2.17E-17
IGFBP6	blue	0.065243911	0.538925509	0.065439979	0.537703743	0.159886909	0.130052047	-0.305494855	0.003232788	-0.370848301	0.000296089	-0.3602283	0.000452538	-0.099676199	0.347192086	0.131851592	0.212821716	0.224556764	0.032360222	0.217507364	0.038352243	-0.326014239	0.001612596	-0.321348449	0.001896942	-0.505375625	3.24E-07	0.415750129	4.16E-05	0.105257416	0.32072312	-0.557329833	9.58E-09
CAPG	blue	0.064809685	0.541636188	-0.033959179	0.749298969	-0.14711093	0.164063913	0.403714944	7.24E-05	0.508977112	2.58E-07	0.097011804	0.36029626	-0.480613088	1.42E-06	-0.111483388	0.292769264	-0.283989927	0.006370977	-0.19701403	0.061233753	0.200330107	0.056915594	-0.05751762	0.588130716	0.372565894	0.000276076	-0.539036228	3.54E-08	0.363060843	0.000404701	0.776436701	1.54E-19
CTSC	blue	-0.063837186	0.547731224	0.033212964	0.754631774	-0.020202141	0.849253152	0.425235589	2.65E-05	0.454736426	5.95E-06	0.424317819	2.77E-05	-0.257241933	0.013832449	-0.285395301	0.006104028	-0.072135531	0.496819523	-0.490763339	7.87E-07	0.298413486	0.004064648	-0.050475939	0.634675419	0.584273279	1.20E-09	-0.441773701	1.17E-05	0.053841475	0.612237122	0.844278479	7.70E-26
CASP1	blue	0.063550789	0.549532516	-0.106245136	0.316177581	-0.094983358	0.370474481	0.675289371	2.11E-13	0.491044166	7.74E-07	0.542381111	2.80E-08	-0.101082589	0.340396909	-0.191520992	0.068970643	-0.373215232	0.00026884	-0.489362354	8.55E-07	0.339456318	0.000995619	0.251590052	0.016142815	0.641936983	7.02E-12	-0.406304236	6.44E-05	0.11813037	0.264754443	0.778207807	1.12E-19
GM2A	blue	-0.063350202	0.550795817	0.028320968	0.789866837	-0.00410278	0.969211578	0.248437655	0.01757087	0.514401715	1.83E-07	-0.233990775	0.025591113	-0.267145677	0.010470731	0.257784736	0.013626474	-0.332504899	0.001281049	0.124837187	0.238387353	0.33626814	0.001118444	0.103792296	0.327542591	0.012192448	0.908678985	-0.236147535	0.024225326	0.178372505	0.09071499	0.484225604	1.16E-06
BAK1	blue	-0.062759702	0.554522928	0.169551	0.108117829	0.126021234	0.233928665	0.22114644	0.035152493	0.341963742	0.000907788	0.083473828	0.431483246	-0.299640223	0.003908123	0.029014917	0.784840987	-0.150430973	0.154650434	-0.316551571	0.00223574	0.350112141	0.000668859	-0.208527227	0.047301811	0.130985916	0.215867103	-0.306519677	0.003125969	0.318215705	0.002112482	0.59805166	3.86E-10
HLA-DPB1	blue	0.06272838	0.554720969	0.064214074	0.545365162	-0.067772465	0.523274917	0.218879798	0.037118023	0.346070653	0.000779059	0.345283789	0.000802351	-0.110192276	0.298429773	-0.037142992	0.726680851	-0.168713315	0.109896945	-0.393710053	0.000112927	0.538257172	3.74E-08	-0.05711361	0.590758824	0.508623434	2.64E-07	-0.386168841	0.000156418	0.131699238	0.213355463	0.710532887	3.06E-15
CD33	blue	-0.062303813	0.557408675	0.087444222	0.409818103	0.099795509	0.346612353	0.39749866	9.56E-05	0.365918991	0.000361179	0.394031467	0.00011135	-0.241052082	0.021348965	-0.265711453	0.01090831	-0.056310793	0.595996906	-0.576268884	2.27E-09	0.148251338	0.160783771	-0.072360567	0.49547429	0.534339785	4.89E-08	-0.319068738	0.002051705	0.073000554	0.49165901	0.75822317	3.24E-18
UBASH3B	blue	-0.061269246	0.563983947	0.266905302	0.01054298	-0.001874307	0.985931952	0.444015094	1.04E-05	0.417413554	3.85E-05	0.500094014	4.48E-07	-0.300376032	0.00381684	-0.361862179	0.000424348	-0.27113258	0.009333982	-0.494222876	6.40E-07	0.131856458	0.212804683	0.100695771	0.342257471	0.685551367	6.54E-14	-0.382680366	0.000181382	0.048848869	0.645644409	0.824386403	1.02E-23
PYCARD	blue	0.061171598	0.564606449	0.037921379	0.721185713	-0.155157215	0.141953776	0.317230707	0.002184676	0.362913046	0.000407078	0.186769753	0.076282745	-0.595852442	4.64E-10	-0.154187327	0.144492912	-0.158475846	0.133520231	-0.317252777	0.002183034	0.181839052	0.084515235	-0.338920785	0.001015352	0.342395689	0.000893391	-0.554259368	1.20E-08	0.517523843	1.50E-07	0.708976608	3.74E-15
APOL4	blue	0.060124085	0.571304651	-0.012408289	0.907069488	-0.023503515	0.824983161	0.259754299	0.012901293	0.422318592	3.05E-05	0.460257274	4.43E-06	-0.024302463	0.819133432	-0.314010215	0.002436497	-0.066440873	0.531488199	-0.511849227	2.15E-07	0.389293136	0.000136799	0.022803016	0.830119955	0.575101041	2.49E-09	-0.301169301	0.003720567	-0.05292153	0.618336219	0.712290207	2.44E-15
HAVCR2	blue	-0.06002339	0.571950488	0.110178891	0.29848883	0.114095669	0.281534535	0.474461201	2.02E-06	0.647582483	4.00E-12	0.232843827	0.026343724	-0.262233223	0.012036449	-0.152148715	0.14994126	-0.27374379	0.008649502	-0.395181328	0.000105875	0.323216234	0.001778086	0.139203024	0.188183247	0.544897717	2.35E-08	-0.384844753	0.000165493	0.053805688	0.612473894	0.920094194	5.42E-38
P2RX4	blue	-0.059446379	0.57565787	-0.022004696	0.835982772	-0.129574139	0.220899581	0.531922605	5.77E-08	0.536743362	4.15E-08	0.108725169	0.30494851	-0.384438822	0.000168372	-0.109311802	0.302330889	-0.283923106	0.006383923	-0.191236972	0.06939122	0.145569391	0.168576251	0.04700855	0.65814287	0.423279163	2.91E-05	-0.556102003	1.05E-08	0.283081561	0.006548966	0.756030936	4.59E-18
GAPT	blue	-0.059071329	0.578073591	-0.094280053	0.374044066	0.161672138	0.125763221	0.588946194	8.23E-10	0.582042449	1.44E-09	0.091956017	0.385987552	-0.084423643	0.426241885	0.307859655	0.002991076	-0.466838289	3.09E-06	-0.150147731	0.155437432	0.354471238	0.000566115	0.340139991	0.000970935	0.202892229	0.05375256	-0.076347996	0.471958444	0.14607011	0.167100633	0.475212339	1.94E-06
GPRIN3	blue	0.058786769	0.57990958	0.169622451	0.107967119	0.060564598	0.568483317	0.191480363	0.06903068	0.397864615	9.41E-05	0.473161839	2.18E-06	0.111333952	0.293420774	-0.088320538	0.405123466	-0.22589424	0.03131734	-0.624513179	3.71E-11	0.585567119	1.08E-09	0.090346607	0.394391072	0.615838509	8.20E-11	-0.255522481	0.014502862	-0.075795275	0.47518158	0.819393028	3.17E-23
RASSF4	blue	-0.058377547	0.582554599	0.116240816	0.27252669	0.218582115	0.037382866	0.25686927	0.013975421	0.54264557	2.75E-08	0.333939972	0.001216668	0.169194773	0.108871642	-0.022526594	0.83214895	-0.284400211	0.006291997	-0.503866853	3.55E-07	0.639299036	9.10E-12	0.166034921	0.115738318	0.467929918	2.91E-06	-0.230028261	0.028271372	-0.060519047	0.568774752	0.751499298	9.34E-18
TLR1	blue	-0.058026496	0.584828021	-0.106685288	0.314165436	0.124173128	0.240913601	0.588488199	8.54E-10	0.610337697	1.34E-10	0.129513877	0.221116219	-0.158790406	0.132741058	0.17766485	0.092023729	-0.470689309	2.50E-06	-0.144752449	0.171004375	0.391118928	0.000126415	0.378641977	0.000214855	0.303654477	0.00343285	-0.2193015	0.036745532	0.125261942	0.236781147	0.695355159	2.04E-14
TLR4	blue	-0.057588605	0.587669501	0.250190941	0.016763746	0.22573763	0.031437971	0.352020208	0.000621953	0.461482988	4.14E-06	0.460049303	4.48E-06	-0.067537584	0.524718998	-0.224112894	0.032712725	-0.246409964	0.018545869	-0.57382066	2.75E-09	0.360699741	0.000444232	0.154225204	0.144393113	0.574571883	2.59E-09	-0.147272846	0.1635952	-0.050471776	0.634703383	0.810870238	2.02E-22
DOCK8	blue	0.057098305	0.59085849	0.09823916	0.354222341	0.172430367	0.102172961	0.132440154	0.21076869	0.384485432	0.000168039	0.418166352	3.71E-05	0.236251511	0.024161083	0.080293413	0.449298721	-0.208844594	0.046958419	-0.6002647	3.20E-10	0.715366599	1.63E-15	0.11664657	0.270844912	0.52703023	8.01E-08	-0.149168726	0.158180648	-0.15884958	0.132594871	0.757002156	3.94E-18
NCF4	blue	-0.056460944	0.595015647	0.259297858	0.013066295	0.170125324	0.106911057	0.341164072	0.000935001	0.363449022	0.00039852	0.159465158	0.131081368	-0.111015502	0.294812334	0.245071961	0.019214421	-0.385596926	0.00016028	-0.438769151	1.36E-05	0.595661056	4.72E-10	-0.146626604	0.16547187	0.193176865	0.066559445	-0.289005448	0.005463142	0.405892179	6.56E-05	0.639703383	8.75E-12
IFI35	blue	0.056118376	0.597255433	0.010656913	0.920139529	-0.076620758	0.470372237	0.248901443	0.017354174	0.27067924	0.009457537	0.341971465	0.000907529	-0.202690575	0.053996163	-0.123586118	0.243162121	-0.096179615	0.364450917	-0.475055079	1.96E-06	0.48454437	1.13E-06	-0.351898192	0.00062486	0.305632347	0.00321827	-0.489593075	8.43E-07	0.32854266	0.001475174	0.680972612	1.11E-13
SLCO2B1	blue	-0.055729299	0.599803874	0.153364804	0.146672937	0.261460028	0.012300612	0.196192581	0.062343666	0.395622946	0.00010384	0.412143439	4.92E-05	-0.07372347	0.487368069	-0.106987931	0.312786724	-0.039870865	0.707485513	-0.592040048	6.38E-10	0.481515927	1.35E-06	-0.092022657	0.385641927	0.50462876	3.39E-07	-0.206719101	0.049298032	-0.135799393	0.199320297	0.839395821	2.72E-25
TRIM22	blue	0.055525725	0.601139203	0.011912923	0.910763914	0.133772229	0.206174237	0.09515368	0.369613161	0.421193655	3.22E-05	0.274329787	0.008502096	0.288787782	0.00550002	-0.067332406	0.525982106	-0.300847292	0.003759382	-0.177756421	0.091853541	0.467655085	2.96E-06	0.507787197	2.78E-07	0.385490049	0.000161012	0.030073883	0.777188573	-0.309409489	0.002841584	0.361540724	0.000429763
TFEC	blue	-0.055379961	0.602096137	0.070797184	0.504859338	0.049192613	0.643320617	0.540806028	3.13E-08	0.633229922	1.64E-11	0.360969632	0.000439541	-0.036266799	0.732883038	-0.090810767	0.391956373	-0.33767158	0.001062773	-0.492283659	7.19E-07	0.456144291	5.52E-06	0.256517045	0.01411173	0.581757698	1.47E-09	-0.368531916	0.000325198	0.020501689	0.847044871	0.898684433	1.30E-33
PTPRC	blue	0.054974652	0.604760523	0.071463153	0.500850278	0.1179797	0.265368624	0.425831248	2.57E-05	0.453820577	6.24E-06	0.378893841	0.000212611	0.074763549	0.481229612	0.166445542	0.114827533	-0.307297909	0.003046977	-0.518350978	1.42E-07	0.738027986	7.06E-17	0.171194757	0.104691947	0.458833882	4.78E-06	-0.230223312	0.028134086	-0.010799717	0.919072984	0.811785008	1.67E-22
SNX10	blue	-0.054796127	0.605935736	0.129912338	0.219686557	-0.027043865	0.799138465	0.439054917	1.34E-05	0.528034601	7.49E-08	0.37517398	0.000248057	-0.269902891	0.009672458	-0.25434714	0.014977172	-0.229252756	0.028822837	-0.451486465	7.06E-06	0.276076681	0.008075689	0.126275524	0.23297873	0.618890149	6.22E-11	-0.426291326	2.52E-05	0.050762621	0.632750794	0.915923306	4.75E-37
MIR4697HG	blue	0.054545992	0.607584047	-0.183426941	0.081790264	0.087193687	0.411166097	-0.504500824	3.42E-07	-0.334818836	0.001178705	-0.261815223	0.012178639	0.553485002	1.27E-08	0.097398976	0.358373327	0.302913719	0.003516453	0.340671705	0.000952124	-0.106234818	0.316224848	0.144162641	0.172773346	-0.322895173	0.001798025	0.523597272	1.01E-07	-0.518252833	1.43E-07	-0.633100571	1.66E-11
OAS3	blue	0.054202477	0.6098509	0.000579097	0.995653255	-0.033044063	0.755840432	0.12552208	0.235801159	0.39462587	0.000108488	0.407612559	6.07E-05	-0.120712814	0.254377177	-0.308677059	0.002911375	-0.156707021	0.137966566	-0.412646919	4.81E-05	0.353096462	0.000596841	-0.062515119	0.556070233	0.439998042	1.28E-05	-0.296512592	0.004318254	-0.024739627	0.815936776	0.639966806	8.52E-12
EPB41L3	blue	0.053838468	0.612257016	0.118711999	0.262392575	0.190638096	0.07028482	0.409715848	5.51E-05	0.454685808	5.96E-06	0.506475019	3.02E-07	-0.064668953	0.542516149	-0.249654323	0.017007309	-0.262255789	0.012028814	-0.596503746	4.40E-10	0.317622895	0.002155669	0.167313143	0.112921372	0.620500995	5.37E-11	-0.111788785	0.29144077	-0.112481185	0.28844357	0.818080254	4.25E-23
OAS2	blue	0.05350333	0.614475936	-0.003363631	0.974756346	-0.004127509	0.969026097	0.182692231	0.083042259	0.473122128	2.18E-06	0.512212151	2.10E-07	-0.033166047	0.754967456	-0.25238866	0.015797377	-0.279081262	0.007386178	-0.424184862	2.79E-05	0.50030427	4.42E-07	0.135555762	0.200135262	0.515232453	1.73E-07	-0.205764598	0.050379539	-0.115043157	0.277531675	0.721225823	7.45E-16
ADA2	blue	-0.053500931	0.614491828	0.023166374	0.82745453	-0.019361376	0.855457477	0.057168678	0.590400295	0.353120435	0.000596293	-0.002481487	0.981375339	-0.137717017	0.192988798	0.273518424	0.008706787	-0.165773261	0.116321605	-0.102699505	0.33268883	0.534743123	4.76E-08	-0.081205672	0.444147077	0.080637077	0.447354106	-0.267434934	0.010384364	0.106551986	0.314773946	0.518315	1.42E-07
SLC37A2	blue	0.053011661	0.617737513	-0.046331316	0.662766261	-0.001431655	0.989254156	0.290510048	0.00521417	0.432680407	1.84E-05	-0.128442749	0.224991837	-0.236187762	0.024200454	0.05789012	0.585712295	-0.144754236	0.170999035	-0.093895761	0.376003319	0.215314281	0.040395552	-0.087117681	0.411575557	0.130623252	0.217152054	-0.39436544	0.000109734	0.232786357	0.026381925	0.608221823	1.61E-10
PTPRO	blue	0.052987948	0.617895004	-0.060061348	0.571706993	-0.0350178	0.741753786	0.50204988	3.97E-07	0.563977106	5.84E-09	0.430906468	2.01E-05	-0.250649567	0.016557973	-0.355692341	0.000540044	-0.244758849	0.019373828	-0.467823027	2.93E-06	0.157041606	0.13711702	0.186417748	0.076848307	0.682984325	8.81E-14	-0.434187913	1.71E-05	0.051356794	0.628769625	0.865350927	1.93E-28
ENAH	blue	-0.052557609	0.620756145	-0.079048314	0.45638341	0.160154481	0.129402217	0.072125559	0.496879177	-0.150305055	0.154999934	0.189344562	0.07224662	0.20143154	0.055537664	-0.206118896	0.049975839	-0.122639519	0.246818498	0.117358758	0.267909957	-0.295761775	0.004422247	0.336043303	0.001127605	-0.08110876	0.444692777	0.400455026	8.38E-05	-0.324466405	0.001702335	-0.362143966	0.000419652
ARPC1B	blue	-0.051881421	0.625263232	0.050189645	0.636599866	-0.009449064	0.929165965	0.522300356	1.10E-07	0.49494082	6.13E-07	0.170500538	0.106128339	-0.385869734	0.000158427	-0.075475483	0.477051821	-0.229768053	0.028455402	-0.399336593	8.81E-05	0.289948488	0.00530589	-0.172281292	0.102474334	0.431140676	1.99E-05	-0.568969156	4.00E-09	0.397181252	9.69E-05	0.802999313	1.03E-21
BIN2	blue	0.051851081	0.625465785	0.047132558	0.657297665	0.158204934	0.134194067	0.37467423	0.000253214	0.466538927	3.14E-06	0.497803619	5.15E-07	0.077242355	0.466768267	0.012922981	0.903233024	-0.2892231	0.005426486	-0.626496144	3.09E-11	0.689507633	4.11E-14	0.117043895	0.269204861	0.518637285	1.39E-07	-0.230831507	0.027709628	-0.054880332	0.605381301	0.847473205	3.29E-26
FGR	blue	-0.051281182	0.629275667	0.382215614	0.000184973	0.069585781	0.512194259	0.193630414	0.065911054	0.319919562	0.001992661	0.152855208	0.148035928	-0.281034428	0.006966295	-0.211753765	0.043905734	-0.119697552	0.258423208	-0.383835661	0.000172734	0.206428928	0.04962477	-0.21412738	0.041538723	0.265925635	0.010841966	-0.409967227	5.44E-05	0.192512166	0.067519016	0.729048204	2.54E-16
CTSD	blue	-0.050884924	0.631930457	0.048130604	0.650511026	-0.133462894	0.207234734	0.224694747	0.032251296	0.462165686	3.99E-06	0.144892934	0.170585001	-0.38796686	0.000144831	-0.21089557	0.044788637	-0.107352342	0.311131829	-0.235169409	0.024836836	0.174460927	0.098136617	-0.134594945	0.203372584	0.45596159	5.57E-06	-0.522883228	1.05E-07	0.142446574	0.177996678	0.785934189	2.79E-20
C1QC	blue	-0.050440193	0.63491557	0.133077159	0.208562599	0.031548625	0.766567096	0.347635507	0.000734561	0.438516471	1.38E-05	0.40082118	8.25E-05	-0.276889035	0.007883892	-0.246028833	0.018734237	-0.096871415	0.360995087	-0.569340436	3.89E-09	0.36005002	0.000455715	-0.200966062	0.056116622	0.566946566	4.67E-09	-0.443242306	1.08E-05	0.133887815	0.205778971	0.863981904	2.94E-28
TSPAN15	blue	-0.049994472	0.637913192	0.053698517	0.613183197	-0.10359058	0.328488685	0.294234511	0.004640692	0.30359279	0.003439744	0.465647975	3.30E-06	-0.303305503	0.003472012	-0.303510422	0.003448968	-0.160173611	0.129355853	-0.258056205	0.013524463	0.145133742	0.169867907	-0.04272566	0.687591118	0.537566182	3.92E-08	-0.435857198	1.57E-05	0.113712813	0.28316286	0.604486139	2.23E-10
EVI2B	blue	-0.04969123	0.639955931	0.07243446	0.49503298	0.147760602	0.162189249	0.488855243	8.81E-07	0.509599467	2.48E-07	0.221459466	0.034888042	-0.120166085	0.256550591	0.264045344	0.011436622	-0.324382815	0.001707307	-0.405022017	6.82E-05	0.531814988	5.81E-08	0.179504113	0.088652824	0.376123183	0.000238529	-0.210964273	0.044717419	0.094193676	0.374483902	0.780404993	7.60E-20
PTPRJ	blue	0.049030749	0.644414431	-0.001535607	0.988473951	-0.022919755	0.829263401	0.319858046	0.001996878	0.540399644	3.22E-08	0.496566148	5.56E-07	-0.003886921	0.970830721	-0.238657077	0.02271479	-0.285969798	0.005997787	-0.515869509	1.67E-07	0.536105971	4.34E-08	0.17522182	0.096656773	0.672716171	2.81E-13	-0.390073648	0.000132267	-0.076812399	0.46925951	0.831982275	1.71E-24
SNX2	blue	0.048797317	0.645993208	-0.155187805	0.141874243	-0.083737171	0.430026373	0.639565108	8.87E-12	0.485231576	1.09E-06	0.29272313	0.004866268	-0.259674024	0.01293018	-0.175849184	0.095449874	-0.311941689	0.002611718	-0.263990089	0.011454519	0.041941101	0.693038068	0.285994507	0.005993254	0.545716274	2.22E-08	-0.350844403	0.000650488	0.138968423	0.188936088	0.682324304	9.51E-14
LILRA2	blue	0.048367877	0.648901746	0.214448615	0.041226698	0.011953274	0.910462908	0.322844526	0.001801189	0.184264916	0.080380724	0.205402689	0.05079468	-0.414688693	4.37E-05	-0.331462948	0.001329714	-0.15452616	0.143601998	-0.347771914	0.000730795	-0.108914358	0.304102718	-0.134551002	0.203521534	0.305436472	0.003238971	-0.347180334	0.000747259	0.303677011	0.003430335	0.505720598	3.17E-07
CASP5	blue	-0.048330369	0.649156032	0.203579762	0.052928776	-0.014392539	0.892291588	0.507125379	2.90E-07	0.374722194	0.000252715	0.538947933	3.56E-08	-0.146416666	0.166084938	-0.350909275	0.000648883	-0.25149549	0.016184147	-0.584201873	1.21E-09	0.228458858	0.029396785	0.045602658	0.667754854	0.556110444	1.05E-08	-0.380388303	0.000199736	0.143591036	0.174500521	0.743707156	3.06E-17
FCER1G	blue	-0.047616256	0.654005047	0.167169381	0.113235519	0.035500542	0.738321137	0.405773913	6.60E-05	0.491670205	7.45E-07	0.293502006	0.00474883	-0.395394113	0.00010489	-0.187620114	0.074930243	-0.230009282	0.028284761	-0.421189252	3.22E-05	0.219427446	0.036634893	0.010009984	0.92497294	0.527072546	7.99E-08	-0.362751726	0.000409686	0.167812537	0.111835348	0.891431457	2.40E-32
TRIM21	blue	0.046060617	0.664617836	0.008492557	0.936320499	-0.017382147	0.87009703	0.441565179	1.18E-05	0.593961501	5.44E-10	0.474929183	1.97E-06	-0.190569067	0.070388415	-0.209651418	0.046094708	-0.434081059	1.72E-05	-0.380077331	0.000202355	0.477295192	1.72E-06	0.198231201	0.059618782	0.555031957	1.13E-08	-0.354094604	0.000574385	0.082887543	0.434736792	0.784451713	3.66E-20
STXBP2	blue	-0.045780661	0.666534853	0.116816419	0.270142997	-0.198083588	0.059812769	0.423559784	2.87E-05	0.526985558	8.04E-08	0.272147229	0.009062564	-0.309444765	0.002838261	-0.257261836	0.013824849	-0.291134228	0.005113878	-0.243161116	0.020205046	0.201931047	0.054921833	0.004057582	0.969550593	0.59934233	3.46E-10	-0.633830134	1.54E-11	0.217550615	0.038312831	0.804597551	7.47E-22
SCIMP	blue	0.045006726	0.671845539	0.069370392	0.513504112	0.022079673	0.835431756	0.422705387	2.99E-05	0.485254398	1.09E-06	0.444276655	1.03E-05	-0.099326556	0.348894514	-0.079675367	0.452807751	-0.283371836	0.006491617	-0.524802165	9.29E-08	0.470544413	2.52E-06	0.06524933	0.538891724	0.534391622	4.88E-08	-0.403060273	7.46E-05	0.045070075	0.671410231	0.867122619	1.11E-28
NCKAP1L	blue	0.044433063	0.675792406	0.050878524	0.631973371	0.139031339	0.188733975	0.316806124	0.002216475	0.479671166	1.50E-06	0.393252342	0.000115208	-0.037092748	0.727036035	0.00519963	0.960986279	-0.163911488	0.120537585	-0.587888063	8.97E-10	0.603628497	2.40E-10	-0.009018099	0.932388863	0.540250882	3.25E-08	-0.316277054	0.002256683	-0.01527171	0.885755309	0.929016091	3.40E-40
MSR1	blue	0.044046172	0.678459222	0.05744874	0.588578407	-0.012161808	0.908907498	0.411971271	4.96E-05	0.322728404	0.001808461	0.478344644	1.62E-06	-0.197932554	0.060011782	-0.320964654	0.001922235	-0.130210734	0.218620206	-0.527806965	7.61E-08	0.108392337	0.306440196	0.049112106	0.643864556	0.626509698	3.09E-11	-0.296698108	0.004292897	-0.020459729	0.847354126	0.786299681	2.61E-20
ACER3	blue	-0.043993028	0.678825856	0.159378598	0.13129339	0.080469622	0.44830106	0.501494633	4.11E-07	0.449325893	7.91E-06	0.544146255	2.48E-08	-0.021718116	0.838089608	-0.316603919	0.002231766	-0.305962134	0.003183684	-0.539680683	3.39E-08	0.181690546	0.084773734	0.321152475	0.001909819	0.678775887	1.43E-13	-0.235385375	0.024700698	-0.080393182	0.448733696	0.795411752	4.65E-21
DOCK2	blue	0.043808779	0.680097523	0.078978406	0.456783015	0.22610695	0.031154123	0.287061198	0.005800456	0.494432061	6.32E-07	0.310531068	0.00273762	0.116710436	0.270580839	0.187749543	0.074726084	-0.295535819	0.004453977	-0.51413454	1.86E-07	0.743917797	2.96E-17	0.150281273	0.15506601	0.403313578	7.37E-05	-0.146834467	0.164866511	-0.094747006	0.371671747	0.815062034	8.24E-23
SELPLG	blue	0.043515252	0.682125271	0.080961756	0.445521248	0.015251983	0.885901888	0.306443332	0.003133816	0.343364476	0.000861854	0.53273541	5.46E-08	-0.243314223	0.020124089	-0.202752377	0.053921408	-0.100582739	0.34280235	-0.654292354	2.02E-12	0.457298927	5.19E-06	-0.191829238	0.068516525	0.617070547	7.34E-11	-0.409481663	5.57E-05	0.096639743	0.362150129	0.881105321	1.09E-30
APOC1	blue	0.041502387	0.696090757	0.030592126	0.773451274	-0.1496876	0.156722286	0.335596504	0.001146013	0.440574794	1.24E-05	0.277728258	0.007689974	-0.361984585	0.000422302	-0.153580945	0.146097694	-0.222518779	0.034005467	-0.384456427	0.000168246	0.258398863	0.01339665	-0.129722755	0.220365957	0.471627115	2.37E-06	-0.540722393	3.15E-08	0.337263722	0.001078686	0.814638259	9.03E-23
PLXNC1	blue	0.041149949	0.698546631	0.038300983	0.718510946	0.078252171	0.460945678	0.242121195	0.020762343	0.36916561	0.000316984	0.152789604	0.148212085	-0.021043771	0.843051623	0.314950527	0.0023604	-0.359393777	0.00046759	-0.165798326	0.116265633	0.690965953	3.46E-14	0.055244288	0.602987433	0.039797464	0.707999698	-0.205107884	0.051134925	0.140512744	0.184020253	0.491642876	7.47E-07
MOSPD2	blue	-0.040568694	0.70260373	-0.082021178	0.439570013	0.082345641	0.437756377	0.524122015	9.72E-08	0.52463498	9.40E-08	0.49861919	4.90E-07	0.020202666	0.849249279	-0.281271163	0.006916863	-0.292472397	0.004904619	-0.391114076	0.000126441	0.16515217	0.117715213	0.494211541	6.40E-07	0.654170763	2.04E-12	-0.161846231	0.125350848	-0.25696798	0.013937427	0.71810638	1.13E-15
TGFBI	blue	0.040546199	0.702760909	0.05531486	0.602523742	0.365322204	0.000369894	0.311446817	0.002655282	0.299779262	0.003890726	-0.107974565	0.308319284	-0.239488565	0.022232383	0.005504476	0.958700918	-0.074083727	0.485237173	-0.255672739	0.014443174	0.154242342	0.144347975	-0.150011373	0.155817371	-0.013189562	0.90124682	-0.138550609	0.190282271	0.128806295	0.223671122	0.43322293	1.79E-05
CARD16	blue	0.040505732	0.703043699	-0.012017831	0.909981358	-0.09521243	0.369316344	0.603904941	2.34E-10	0.38462834	0.000167022	0.650004722	3.13E-12	-0.13958331	0.18696752	-0.295621105	0.004441977	-0.334579523	0.001188934	-0.556346253	1.03E-08	0.278810093	0.007446202	0.114744329	0.278790004	0.635733884	1.29E-11	-0.396553485	9.97E-05	0.175214681	0.096670575	0.742935008	3.43E-17
CD37	blue	-0.040461653	0.703351776	0.234008204	0.025579819	0.152009899	0.150317781	-0.013231861	0.900931725	0.207215254	0.04874347	0.160452687	0.128680914	-0.035944764	0.735166926	0.309213955	0.002860067	-0.101688772	0.337494066	-0.390012712	0.000132615	0.708216449	4.12E-15	-0.220993414	0.035282383	0.161073429	0.127189313	-0.210689998	0.045002299	0.087455011	0.40976011	0.604504068	2.22E-10
CD4	blue	-0.040167012	0.705412308	0.065844329	0.535188419	0.404310438	7.05E-05	0.185519767	0.078306309	0.427846341	2.33E-05	0.46667067	3.12E-06	-0.014956888	0.888095027	-0.045026846	0.671707273	-0.218527898	0.037431271	-0.501517016	4.11E-07	0.556828039	9.94E-09	0.103398795	0.329389811	0.350560384	0.000657558	0.073288727	0.489946144	-0.283150972	0.006535212	0.713589509	2.06E-15
CCL18	blue	-0.040041164	0.706293057	-0.02528794	0.811931621	0.010020546	0.924894007	0.320907857	0.001926004	0.536566128	4.20E-08	-0.010795665	0.919103244	-0.290324187	0.00524437	-0.041942437	0.69302878	-0.183281071	0.082037632	-0.16602062	0.11577014	0.237498729	0.023401716	0.089488797	0.398914223	0.405229606	6.76E-05	-0.322059788	0.001850855	0.082946311	0.434410033	0.68742084	5.26E-14
PLEK	blue	-0.039858463	0.70757238	0.175450125	0.096216188	0.13179685	0.213013388	0.37524099	0.000247373	0.541577994	2.97E-08	0.172774307	0.101480289	-0.151254082	0.15238029	0.1139768	0.282039429	-0.350447662	0.000660383	-0.277912309	0.007648011	0.51853108	1.40E-07	0.141373566	0.181320858	0.293777158	0.00470795	-0.263093495	0.011748358	0.078568779	0.459128372	0.796361563	3.86E-21
PCTP	blue	-0.039553711	0.709708149	0.127870176	0.227083005	-0.03634975	0.732295123	0.643074819	6.28E-12	0.293851607	0.004696942	0.51461363	1.81E-07	-0.316556839	0.002235339	-0.331398215	0.001332793	-0.311547826	0.002646337	-0.455817977	5.62E-06	0.059066031	0.578107749	0.036622786	0.730361072	0.545900574	2.19E-08	-0.409010992	5.69E-05	0.295868418	0.004407341	0.617755642	6.90E-11
TFRC	blue	-0.039211119	0.712111787	0.216082966	0.039669273	-0.005589382	0.95806446	0.326864818	0.001565125	0.413904161	4.54E-05	0.171493531	0.10407845	-0.138188745	0.191453785	-0.099619258	0.347468979	-0.262086347	0.012086246	-0.276395819	0.007999856	0.217223399	0.038611847	0.15677575	0.137791731	0.497827776	5.15E-07	-0.338706242	0.001023357	0.072044638	0.497363408	0.687658803	5.11E-14
OLR1	blue	0.038675381	0.715876176	0.156509374	0.138470282	-0.029213633	0.783403419	0.259315791	0.013059778	0.328529697	0.001475851	0.568294125	4.21E-09	-0.160828051	0.127777351	-0.378261282	0.000218288	-0.116746809	0.27043052	-0.60845204	1.58E-10	0.165433113	0.117083244	0.0521296	0.623607399	0.781401456	6.36E-20	-0.280984455	0.006976769	-0.068599055	0.518208903	0.801587978	1.37E-21
LPL	blue	0.038217269	0.719100518	0.170455645	0.106221753	0.015126822	0.886831977	0.388964507	0.00013875	0.350551931	0.00065777	0.514903173	1.77E-07	-0.292446013	0.00490867	-0.32210756	0.001847797	-0.306692249	0.003108296	-0.523827673	9.91E-08	0.072341501	0.495588189	0.10110661	0.340281583	0.659148771	1.22E-12	-0.221158085	0.035142625	0.110981446	0.294961406	0.750262071	1.13E-17
MPEG1	blue	0.037821849	0.721887574	-0.043036233	0.685439281	0.275467917	0.008222099	0.221370906	0.03496269	0.378472567	0.000216377	0.360251075	0.000452133	0.018286884	0.863399315	0.072974105	0.49181638	-0.079374322	0.454522461	-0.457025232	5.27E-06	0.556229784	1.04E-08	0.095408424	0.3683272	0.362767579	0.000409429	-0.032141229	0.762311002	-0.260493247	0.012638007	0.707868732	4.30E-15
TYROBP	blue	-0.037621968	0.723297796	0.211953159	0.043702681	-0.079058849	0.456323208	0.272642259	0.008932676	0.289682344	0.005349857	0.25058902	0.016585013	-0.475318249	1.93E-06	-0.167606059	0.112283386	-0.114265374	0.280814767	-0.391784279	0.000122816	0.236915892	0.023754002	-0.307149056	0.003061946	0.372282981	0.000279284	-0.515116593	1.75E-07	0.390250394	0.00013126	0.802047447	1.25E-21
PTPN22	blue	0.037463867	0.724413894	0.037529228	0.723952416	0.101526248	0.338270809	0.476513726	1.80E-06	0.592376448	6.20E-10	0.341630488	0.00091904	0.093382446	0.37863008	0.125976426	0.234096332	-0.443815825	1.05E-05	-0.449135583	7.99E-06	0.703850197	7.16E-15	0.307275196	0.003049257	0.492863137	6.94E-07	-0.237781353	0.023232499	0.04546839	0.668675677	0.798467176	2.56E-21
PAPPA2	blue	0.037269221	0.72578877	0.103363154	0.329557447	0.221142498	0.035155834	-0.46093463	4.27E-06	-0.297697704	0.00415854	-0.304921941	0.003293919	0.111181028	0.294088479	0.130570703	0.217338688	0.279977501	0.007190815	0.203247873	0.053325133	-0.164443107	0.119321919	-0.145726199	0.168113107	-0.352160088	0.000618635	0.439413223	1.31E-05	-0.185006638	0.079149334	-0.415163694	4.28E-05
FERMT3	blue	-0.036886268	0.728496289	0.123002124	0.245413436	0.137836845	0.192598038	0.431305354	1.97E-05	0.468558133	2.81E-06	0.225169099	0.031879186	-0.210672074	0.04502097	0.088128716	0.406148391	-0.266372176	0.010704779	-0.455505249	5.71E-06	0.530394134	6.40E-08	-0.095156016	0.369601354	0.321605263	0.001880185	-0.382783164	0.000180597	0.19275885	0.067161601	0.868643804	6.91E-29
RECQL	blue	-0.036865363	0.728644184	0.082789981	0.435279552	0.381077455	0.000194045	0.445523652	9.63E-06	0.429766976	2.13E-05	0.316878251	0.002211044	0.059428225	0.575774694	0.024701624	0.816214544	-0.325099476	0.001665099	-0.393998721	0.00011151	0.347799955	0.000730023	0.375081684	0.000249002	0.369387564	0.000314152	0.105381157	0.320151368	-0.15918018	0.131780389	0.580152697	1.67E-09
LCP1	blue	0.036745402	0.729493066	0.082635955	0.436137217	0.107092074	0.312313202	0.352471239	0.000611314	0.521501712	1.16E-07	0.438200584	1.40E-05	-0.126771296	0.231134449	-0.096102312	0.364838335	-0.274506504	0.008458078	-0.497867256	5.13E-07	0.482659907	1.27E-06	0.180002314	0.087756792	0.596264253	4.49E-10	-0.234008513	0.025579618	-0.09480518	0.371376842	0.91364817	1.48E-36
STAT1	blue	0.036255877	0.732960458	-0.055777653	0.599486896	-0.089667319	0.397970372	0.247323156	0.018101154	0.482092389	1.31E-06	0.390946426	0.000127364	0.058549467	0.581442714	-0.109671899	0.300731393	-0.269678098	0.009735483	-0.420542741	3.32E-05	0.710188653	3.20E-15	0.034230499	0.747362888	0.46266266	3.89E-06	-0.392792387	0.000117543	0.093118408	0.379985537	0.671012626	3.39E-13
FGD2	blue	-0.035658087	0.737201989	0.157627773	0.135638254	0.176686391	0.0938578	0.069819266	0.510776297	0.371510258	0.000288223	0.420383705	3.34E-05	0.045013556	0.671798603	-0.143140321	0.175871321	-0.02896779	0.785182022	-0.664026481	7.25E-13	0.572169386	3.13E-09	-0.14058772	0.183783984	0.489248509	8.61E-07	-0.27361252	0.008682829	-0.107417601	0.310836071	0.79960437	2.04E-21
PCDH7	blue	-0.03539886	0.739043747	-0.110012166	0.299225085	0.319018617	0.002055232	-0.314142054	0.002425696	-0.217817489	0.038070392	-0.32520612	0.0016589	0.142526292	0.177751504	0.236568999	0.023965815	0.067080625	0.527534194	0.402064173	7.80E-05	-0.187045679	0.075841755	0.078246246	0.460979728	-0.571236805	3.36E-09	0.609862403	1.39E-10	-0.140706993	0.183408579	-0.599543013	3.40E-10
TPK1	blue	0.035218919	0.740323067	0.17021823	0.106716832	0.148279201	0.160704242	0.457107506	5.24E-06	0.429155176	2.19E-05	0.535165977	4.62E-08	0.020415645	0.847679066	-0.235842524	0.024414622	-0.34819109	0.00071933	-0.520695238	1.22E-07	0.304041706	0.003389858	0.327804808	0.001514138	0.623948184	3.91E-11	-0.125440121	0.23610961	-0.127481053	0.228511927	0.774407818	2.19E-19
SIGLEC9	blue	-0.034705753	0.743975357	0.17703201	0.093206692	0.104824405	0.322729026	0.42669259	2.47E-05	0.472070611	2.31E-06	0.267153836	0.010468286	-0.299251792	0.003957092	-0.241334343	0.021192726	-0.214768653	0.040917779	-0.451698083	6.98E-06	0.165271946	0.117445462	0.04670387	0.660221301	0.454085717	6.16E-06	-0.366023761	0.000359668	0.038454245	0.717431988	0.820616361	2.41E-23
HLA-DMA	blue	0.033804921	0.750400409	0.091613058	0.387769236	-0.089199101	0.400448667	0.355683611	0.000540227	0.496884357	5.45E-07	0.332033114	0.001302881	-0.251099695	0.016358137	-0.082173172	0.43871989	-0.331127861	0.001345718	-0.381431862	0.000191177	0.536118	4.33E-08	0.009604963	0.928000383	0.55913156	8.39E-09	-0.506253417	3.06E-07	0.269059554	0.009910763	0.85796201	1.76E-27
INPP4B	blue	-0.03361153	0.751781981	-0.049364861	0.642157458	0.296146805	0.004368642	-0.300143901	0.00384543	-0.15368486	0.145821735	-0.255622599	0.014463068	0.442200283	1.14E-05	0.397643185	9.50E-05	-0.029388318	0.782140301	0.291695701	0.005025129	0.174919738	0.097242171	0.245654872	0.018920658	-0.545138288	2.31E-08	0.659713203	1.15E-12	-0.250607542	0.016576737	-0.520208551	1.26E-07
PIK3AP1	blue	0.033483754	0.752695235	0.053476543	0.614653435	0.030403103	0.774813818	0.480816706	1.41E-06	0.571798254	3.22E-09	0.305859493	0.003194413	-0.269665637	0.009738987	-0.056232126	0.596511292	-0.346053498	0.00077956	-0.402693219	7.58E-05	0.400562988	8.34E-05	0.110126725	0.298719066	0.469670301	2.64E-06	-0.409837815	5.48E-05	0.119772856	0.258121609	0.903474318	1.68E-34
PAQR5	blue	0.033067822	0.755670375	0.104468551	0.324383515	-0.135329993	0.200892611	0.343012346	0.000873197	0.245624097	0.01893607	0.63624616	1.22E-11	-0.160765923	0.127926568	-0.4746882	2.00E-06	-0.070779455	0.504966292	-0.5797979	1.72E-09	0.057671929	0.587128329	0.026126153	0.805818268	0.771870655	3.39E-19	-0.379369565	0.000208432	-0.011940774	0.91055615	0.740149374	5.18E-17
PARVG	blue	0.032768874	0.757810935	0.158488221	0.133489512	0.12555946	0.235660575	0.202181476	0.054615197	0.379636235	0.000206123	0.305814484	0.003199127	0.063397174	0.550499863	0.019610341	0.853619338	-0.181267686	0.085513238	-0.557559823	9.42E-09	0.642616468	6.57E-12	-0.087915475	0.407289546	0.351719523	0.000629139	-0.351452822	0.000635576	0.094050127	0.37521556	0.772387262	3.10E-19
SLC25A20	blue	-0.032700592	0.758300119	0.057069578	0.591045576	-0.018068252	0.86501697	0.525128428	9.09E-08	0.415709156	4.17E-05	0.351685497	0.000629957	-0.284654335	0.006243513	-0.080241878	0.449590738	-0.284646398	0.006245023	-0.404740074	6.91E-05	0.298965842	0.003993491	-0.009315603	0.930163909	0.527261332	7.89E-08	-0.415801301	4.15E-05	0.323827747	0.00174066	0.721135455	7.54E-16
RENBP	blue	-0.032339191	0.760890803	0.143913802	0.173523691	0.093781063	0.376589297	0.301295736	0.003705425	0.458909564	4.76E-06	0.334364141	0.001198209	-0.211166366	0.04450847	-0.144579281	0.171522356	-0.176483388	0.094241904	-0.526853002	8.11E-08	0.412441079	4.86E-05	-0.168497498	0.110358971	0.496130631	5.70E-07	-0.419298636	3.52E-05	0.153760319	0.145621593	0.840410635	2.10E-25
SECTM1	blue	-0.032290871	0.761237383	0.158392476	0.133727321	-0.074938892	0.480198845	0.16503065	0.11798938	0.271359911	0.009272559	0.338865462	0.001017411	-0.267019502	0.010508601	-0.30806458	0.002970913	0.047247858	0.6565122	-0.484451843	1.14E-06	0.307882446	0.002988827	-0.30622238	0.003156626	0.379541065	0.000206944	-0.410537772	5.30E-05	0.090864967	0.391672658	0.653377697	2.22E-12
SQOR	blue	-0.031772567	0.764957919	0.115959132	0.273698346	-0.167996306	0.111437754	0.582256628	1.41E-09	0.602035659	2.75E-10	0.157793376	0.135222677	-0.367734078	0.000335818	-0.087293538	0.410628546	-0.479949885	1.48E-06	-0.278481073	0.00751961	0.311621202	0.002639857	0.064560958	0.543191886	0.502148587	3.95E-07	-0.572688346	3.00E-09	0.499848202	4.55E-07	0.802794929	1.08E-21
GSTO1	blue	-0.031666302	0.765721381	0.025854647	0.807797186	-0.100530761	0.343053095	0.698909275	1.32E-14	0.451602669	7.02E-06	0.242048949	0.020801545	-0.400038289	8.54E-05	-0.212234746	0.043417254	-0.338324406	0.001037746	-0.297179455	0.004227723	-0.012423495	0.906956114	0.06635621	0.532012567	0.43127554	1.97E-05	-0.473930563	2.08E-06	0.322602684	0.001816365	0.655786507	1.73E-12
IFI30	blue	-0.031535085	0.766664428	0.045431375	0.668929617	-0.032939496	0.756589003	0.360070549	0.000455348	0.485426034	1.08E-06	0.225463744	0.031649876	-0.303356402	0.003466275	-0.177024951	0.093219954	-0.072855383	0.492523081	-0.371952033	0.000283081	0.242056483	0.020797454	-0.044457539	0.675623827	0.532116075	5.69E-08	-0.452814534	6.59E-06	0.041416449	0.696689303	0.87241354	2.06E-29
CLEC4A	blue	-0.031222813	0.76891005	0.044059125	0.678369877	-0.020500024	0.847057142	0.625312937	3.45E-11	0.490847296	7.83E-07	0.422125858	3.08E-05	-0.058803755	0.579799914	-0.130136479	0.218885222	-0.282558503	0.006653439	-0.465558406	3.32E-06	0.331914345	0.001308429	0.151560934	0.151540401	0.599899141	3.30E-10	-0.479128952	1.55E-06	0.102179134	0.335157331	0.823449084	1.27E-23
ARRB2	blue	0.031130603	0.769573521	0.160595456	0.128336672	-0.068812284	0.516906121	0.416046347	4.10E-05	0.424749208	2.71E-05	0.233142629	0.026145866	-0.256386114	0.014162692	-0.119267321	0.260150925	-0.300833248	0.003761083	-0.423144425	2.93E-05	0.380282126	0.000200627	-0.132065712	0.212073186	0.401534898	7.99E-05	-0.505607938	3.19E-07	0.329245644	0.001438899	0.798272724	2.66E-21
HLA-DOA	blue	-0.030874806	0.771414899	-0.034361875	0.746425977	-0.148835072	0.15912375	0.297647686	0.004165173	0.467647596	2.96E-06	0.184159997	0.080556136	0.031410163	0.76756254	0.076761969	0.469552182	-0.238931787	0.022554431	-0.253491907	0.015330691	0.647011667	4.24E-12	0.02227079	0.834027581	0.415371541	4.24E-05	-0.486715767	9.99E-07	0.12686514	0.230786498	0.609692623	1.42E-10
PPT1	blue	0.030719696	0.772532096	-0.03633033	0.732432746	-0.024728312	0.816019477	0.422645537	3.00E-05	0.51011619	2.40E-07	0.388370537	0.000142341	-0.369370367	0.000314371	-0.240067835	0.021901507	-0.233851311	0.02568164	-0.394629783	0.00010847	0.222653003	0.033894989	0.077568815	0.464881528	0.613251431	1.03E-10	-0.381660254	0.000189349	0.071612502	0.499953493	0.869534079	5.21E-29
HPS5	blue	0.030616147	0.773278172	0.12047403	0.255324862	-0.017872001	0.866469504	0.209667128	0.046078021	0.366695715	0.000350118	0.54984042	1.65E-08	0.097061454	0.360049313	-0.222649964	0.033897486	-0.258334052	0.013420744	-0.366435111	0.000353794	0.383098882	0.000178204	0.301650556	0.003663224	0.59092019	7.00E-10	-0.182197498	0.083893881	-0.198199725	0.059660103	0.660083033	1.10E-12
GAS2L3	blue	-0.029914989	0.778335461	0.076564105	0.470701452	0.220211768	0.035952152	0.417230226	3.88E-05	0.534486634	4.84E-08	0.485867863	1.05E-06	-0.083391079	0.431941611	-0.253985782	0.015125672	-0.328335412	0.001486026	-0.517276712	1.52E-07	0.248862625	0.017372222	0.296306214	0.004346619	0.629969501	2.23E-11	-0.158007371	0.134687094	-0.13615691	0.198128695	0.8249178	9.06E-24
FLVCR2	blue	-0.029727801	0.779687175	0.172851966	0.101324399	0.005778612	0.956646074	0.277273096	0.007794619	0.383309961	0.000176621	0.576888479	2.16E-09	-0.121551212	0.251068813	-0.42062556	3.31E-05	-0.094996802	0.370406449	-0.668906156	4.28E-13	0.222019549	0.034419039	-0.013497649	0.898952126	0.779558119	8.84E-20	-0.391702248	0.000123254	-0.059817102	0.573274633	0.852483919	8.36E-27
GRN	blue	0.029053145	0.784564375	0.08588461	0.418251519	0.012363291	0.907405002	0.01984287	0.851903251	0.359912014	0.000458189	0.424580547	2.73E-05	-0.170948279	0.105200181	-0.259363401	0.013042489	-0.00851495	0.936152948	-0.45913253	4.70E-06	0.348062994	0.000722816	-0.120503554	0.255207556	0.570689006	3.50E-09	-0.316349142	0.002251166	-0.148206586	0.160911564	0.810684333	2.11E-22
NLRC4	blue	-0.028657183	0.787430749	0.154726269	0.143077787	0.035075246	0.741345037	0.489656981	8.40E-07	0.477516275	1.70E-06	0.553486803	1.27E-08	-0.15657978	0.13829069	-0.393679567	0.000113078	-0.25061104	0.016575175	-0.595457768	4.80E-10	0.193241428	0.066466832	0.141254266	0.181693229	0.738650862	6.45E-17	-0.372890388	0.000272437	-0.01367544	0.897628283	0.89640059	3.34E-33
LY86	blue	0.028437269	0.789023934	-0.020189268	0.849348077	-0.025420166	0.810966498	0.426660079	2.47E-05	0.413456046	4.63E-05	0.336672951	0.001102121	-0.295019194	0.004527287	-0.060575502	0.568413561	-0.256921812	0.013955186	-0.337514273	0.001068885	0.263465122	0.011625777	0.095232992	0.369212499	0.457293328	5.19E-06	-0.322682225	0.001811361	0.086027349	0.417475525	0.777082795	1.37E-19
VSIG4	blue	-0.028312532	0.789927981	0.151123472	0.152738841	-0.034175635	0.747754256	0.364663473	0.000379738	0.411940654	4.97E-05	0.358781975	0.000478915	-0.377253793	0.00022762	-0.325875013	0.001620489	-0.115881625	0.274021325	-0.457029916	5.27E-06	0.072861045	0.492489368	-0.068991306	0.515813626	0.576224295	2.28E-09	-0.398104416	9.31E-05	0.131794782	0.213020631	0.836493565	5.64E-25
C1orf162	blue	-0.028218944	0.790606461	0.15793679	0.134863564	0.102251645	0.334812668	0.303619897	0.003436713	0.48124052	1.37E-06	0.539340481	3.47E-08	-0.123950664	0.241764043	-0.334619551	0.001187217	-0.157049535	0.137096936	-0.612979797	1.06E-10	0.325228461	0.001657604	0.089255223	0.400151136	0.695802853	1.93E-14	-0.256617214	0.014072848	-0.120758192	0.254197353	0.880034001	1.58E-30
ALAS1	blue	-0.026358539	0.804125447	0.215887517	0.039852899	-0.017941533	0.865954818	0.402329327	7.71E-05	0.498017611	5.09E-07	0.399006134	8.94E-05	-0.224711701	0.032237933	-0.239620051	0.022156907	-0.249371604	0.017136855	-0.453481878	6.36E-06	0.31055077	0.002735824	-0.001157459	0.991312148	0.659640992	1.15E-12	-0.494579101	6.26E-07	0.076637272	0.470276295	0.858610798	1.46E-27
MRC1	blue	-0.025329972	0.811624796	0.185578497	0.07821028	0.136745051	0.196179581	0.338699344	0.001023616	0.385606486	0.000160215	0.496438242	5.60E-07	-0.157286348	0.136498114	-0.308688648	0.002910259	-0.104331486	0.325022222	-0.617626615	6.98E-11	0.194128845	0.065204409	0.055252693	0.602932198	0.722169644	6.56E-16	-0.216345503	0.039423728	-0.122368795	0.247871133	0.818362447	3.99E-23
MYD88	blue	-0.025060186	0.813594668	0.111450426	0.292912889	-0.049678158	0.64004405	0.433513069	1.77E-05	0.484725503	1.12E-06	0.325880489	0.001620178	-0.474601447	2.01E-06	-0.241942324	0.020859517	-0.244325069	0.019596544	-0.416879232	3.95E-05	0.255687497	0.014437323	-0.101108451	0.340272743	0.506044697	3.10E-07	-0.55205339	1.41E-08	0.300692333	0.00377819	0.845208202	6.03E-26
FPR3	blue	0.024852821	0.81510956	-0.120933931	0.253501759	0.072141774	0.496782174	0.427601236	2.36E-05	0.639650063	8.79E-12	0.22516242	0.0318844	-0.172395046	0.102244303	-0.098858624	0.351181038	-0.282206443	0.006724584	-0.29546275	0.004464281	0.356743383	0.00051849	0.276426513	0.007992596	0.5091987	2.55E-07	-0.227698563	0.02995547	-0.091165663	0.390100862	0.813320548	1.20E-22
AGPAT2	blue	-0.024013653	0.82124692	0.001302204	0.990225746	-0.212969	0.042680262	0.428611934	2.25E-05	0.390294374	0.000131011	0.335079648	0.001167647	-0.471688934	2.36E-06	-0.388739887	0.000140098	-0.154174189	0.14452754	-0.344548479	0.00082469	0.017936011	0.86599569	-0.15575997	0.140392845	0.649700228	3.23E-12	-0.606849146	1.82E-10	0.320822368	0.00193169	0.666709728	5.43E-13
NCEH1	blue	0.023798753	0.822820364	0.065679598	0.536212447	-0.133954559	0.205550972	0.357063496	0.000512084	0.542125765	2.86E-08	0.349041149	0.000696582	-0.310620178	0.002729508	-0.326765563	0.001570598	-0.256981432	0.013932256	-0.290756533	0.005174359	0.121225752	0.252349573	0.195374982	0.063464565	0.674208196	2.38E-13	-0.412214472	4.91E-05	-0.018420051	0.862414294	0.825954227	7.12E-24
IGSF6	blue	-0.023611067	0.824195126	0.075108269	0.479204278	0.014738393	0.889719424	0.506523332	3.01E-07	0.540018756	3.31E-08	0.23886154	0.022595345	-0.369437034	0.000313524	-0.091673408	0.387455359	-0.252063588	0.015937208	-0.373568811	0.000264973	0.316457699	0.002242882	-0.018412924	0.862467006	0.48830211	9.10E-07	-0.478643159	1.59E-06	0.227914377	0.02979598	0.889607727	4.84E-32
LYZ	blue	-0.023066211	0.828189083	0.112930805	0.286508273	0.010984245	0.917695027	0.385421382	0.000161483	0.405081828	6.81E-05	0.383650743	0.000174092	-0.237332392	0.023501798	-0.1272301	0.229436795	-0.125210384	0.236975712	-0.52655707	8.27E-08	0.335724668	0.001140705	-0.097571893	0.357516573	0.553504488	1.27E-08	-0.410623716	5.28E-05	0.111068737	0.294579405	0.876040832	6.20E-30
SLC47A1	blue	0.022794947	0.830179165	0.133093761	0.208505323	0.027705134	0.79433416	0.2750499	0.00832398	0.31086254	0.002707555	0.326539636	0.001583122	-0.143458842	0.174901758	-0.077988034	0.462464824	-0.156803317	0.137721654	-0.403726495	7.24E-05	0.221311751	0.035012626	0.086274861	0.416131919	0.560472251	7.59E-09	-0.272638565	0.00893364	0.006922151	0.948077623	0.65602403	1.69E-12
C1QB	blue	-0.022670016	0.83109606	0.118252504	0.264257293	-0.048723821	0.646490608	0.377084673	0.000229222	0.408880301	5.72E-05	0.430515893	2.05E-05	-0.287055736	0.00580143	-0.294559757	0.004593383	-0.089908236	0.39669874	-0.55728936	9.61E-09	0.285075758	0.006163839	-0.178946996	0.089663386	0.616699238	7.59E-11	-0.508833449	2.61E-07	0.159421737	0.131187691	0.876803089	4.79E-30
IFIH1	blue	0.022661312	0.831159951	-0.159918313	0.129975648	-0.057458392	0.588515663	0.500359369	4.41E-07	0.558514997	8.78E-09	0.383010651	0.00017887	0.051139674	0.630223182	-0.145408911	0.169051212	-0.377523556	0.000225086	-0.269439915	0.009802654	0.456807273	5.33E-06	0.381399392	0.000191438	0.455477529	5.72E-06	-0.218805591	0.037183896	-0.06211802	0.558586793	0.59620842	4.51E-10
PEPD	blue	-0.022040804	0.835717403	0.154310439	0.144168727	0.194495112	0.064689066	0.173863094	0.099311761	0.312078004	0.002599832	0.215714505	0.040016036	-0.391712451	0.0001232	-0.153770951	0.145593409	-0.182829036	0.082807985	-0.240141069	0.021859978	0.09808452	0.354984098	-0.023025026	0.82849116	0.320047656	0.001983906	-0.075167172	0.478858658	0.070731847	0.505253556	0.606919571	1.80E-10
SLFN11	blue	-0.021900865	0.836745964	0.128397708	0.225155843	0.357877685	0.000496115	0.274930571	0.008353267	0.40568087	6.62E-05	0.465171571	3.39E-06	0.061968927	0.559533049	-0.081006169	0.445270859	-0.238346462	0.022897279	-0.55406554	1.22E-08	0.41081486	5.24E-05	0.202743174	0.053932535	0.50336185	3.67E-07	0.024614135	0.816854099	-0.221905545	0.034514072	0.742191967	3.83E-17
SPI1	blue	0.021530254	0.839471317	0.220238552	0.035929027	-0.004691883	0.96479343	0.258454367	0.013376045	0.287428581	0.005735338	0.3245796	0.001695622	-0.300363078	0.003818431	-0.230965812	0.027616633	-0.212764296	0.042884676	-0.517510341	1.50E-07	0.259819902	0.012877728	-0.25589154	0.014356639	0.395584501	0.000104016	-0.456232925	5.49E-06	0.323005117	0.001791174	0.75441428	5.93E-18
DNASE2B	blue	-0.021228271	0.841693403	0.187659187	0.074868563	-0.058803982	0.579798445	0.420580545	3.31E-05	0.25957611	0.012965491	0.077699599	0.464126848	-0.397943998	9.37E-05	-0.161028081	0.127297832	-0.33962412	0.000989508	-0.133976841	0.205474898	-0.122652888	0.246766595	0.074180986	0.484662743	0.196957448	0.061309685	-0.323290711	0.001773489	0.423944998	2.82E-05	0.48150294	1.35E-06
ITGAX	blue	-0.020822115	0.844683975	0.224504225	0.032401779	0.182959821	0.082584513	0.188105463	0.074166966	0.46518076	3.39E-06	0.083854495	0.429378217	-0.030937537	0.770963209	-0.028749207	0.786764329	-0.274557422	0.008445433	-0.257371007	0.013783227	0.344233439	0.000834433	0.165038764	0.117971059	0.255592927	0.014474852	-0.201482502	0.055474576	-0.085517064	0.420253507	0.671818389	3.11E-13
HLA-DPA1	blue	0.019782645	0.852347647	0.035641508	0.737319736	0.02559842	0.809665855	0.321117066	0.001912155	0.435798423	1.58E-05	0.463437669	3.73E-06	-0.116003909	0.273511869	-0.134098317	0.205060508	-0.199679473	0.057742611	-0.462808955	3.86E-06	0.491368621	7.59E-07	0.129335187	0.221759474	0.635046325	1.37E-11	-0.279439957	0.007307434	-0.034267766	0.747097079	0.790597906	1.17E-20
DMXL2	blue	0.019644739	0.85336543	-0.017417434	0.869835621	0.005201917	0.96096913	0.311155179	0.002681259	0.565312854	5.28E-09	0.127560533	0.228219553	0.28137305	0.006895683	-0.007952894	0.940359372	-0.319786056	0.002001823	-0.228975039	0.029022525	0.4505601	7.41E-06	0.392478335	0.000119163	0.403199895	7.41E-05	-0.297896585	0.00413226	-0.097961262	0.355591996	0.665079884	6.47E-13
ADGRE5	blue	0.018668308	0.860578523	0.17258339	0.101864326	-0.078853957	0.45749486	0.097361588	0.358558744	0.242546556	0.020532819	0.464454816	3.53E-06	-0.102807967	0.332175771	-0.26384956	0.011500146	-0.027618471	0.794963355	-0.570792227	3.48E-09	0.443319096	1.08E-05	-0.26373564	0.01153725	0.556533973	1.02E-08	-0.431632289	1.94E-05	0.017817783	0.866870871	0.715200561	1.66E-15
CSTA	blue	-0.01861181	0.860996241	0.053671102	0.613364693	-0.154915822	0.142582563	0.624518304	3.71E-11	0.334280655	0.001201822	0.316859563	0.00221245	-0.441752184	1.17E-05	-0.239993167	0.021943919	-0.31555013	0.002312999	-0.353146668	0.000595693	-0.028289604	0.790094189	-0.053193478	0.616530527	0.440599408	1.24E-05	-0.488837824	8.82E-07	0.499949686	4.52E-07	0.634042293	1.51E-11
NCF2	blue	0.018605398	0.861043646	0.102589145	0.333211382	0.020407906	0.847736112	0.422935341	2.96E-05	0.506614542	2.99E-07	0.381702357	0.000189014	-0.298349011	0.004073027	-0.268196048	0.010160078	-0.218833745	0.037158892	-0.441874801	1.16E-05	0.186903561	0.076068635	0.103814784	0.327437229	0.599328447	3.46E-10	-0.359967949	0.000457185	0.010298089	0.922820073	0.904019221	1.32E-34
MX2	blue	-0.018224018	0.863864404	0.07464104	0.481950494	0.177916324	0.091556954	0.255727253	0.014421572	0.452139976	6.82E-06	-0.002537855	0.980952351	-0.009860616	0.926089311	0.16498935	0.118082671	-0.319203941	0.002042218	-0.095825644	0.366226982	0.431538403	1.95E-05	0.169427905	0.108377849	0.108884229	0.304237311	-0.058975975	0.578688518	0.013255585	0.900755001	0.405121906	6.79E-05
ARRDC4	blue	-0.018070233	0.86500231	-0.041345118	0.697186258	0.01200741	0.910059085	0.37288037	0.000272549	0.366452162	0.000353553	0.525823448	8.68E-08	-0.190758357	0.070104635	-0.444937806	9.92E-06	-0.070308951	0.507808976	-0.483346741	1.22E-06	0.016711962	0.875064303	0.074448031	0.483087392	0.62885857	2.48E-11	-0.276890894	0.007883458	-0.125906934	0.234356525	0.750854784	1.03E-17
DAB2	blue	0.017867841	0.866500298	-0.044710231	0.673884356	0.379114125	0.000210667	0.319553144	0.002017898	0.370817988	0.000296454	0.37320548	0.000268947	-0.05642492	0.595250998	-0.178808084	0.089916776	-0.135327498	0.200900992	-0.49066671	7.91E-07	0.178598005	0.090301057	0.222737155	0.033825878	0.430624649	2.04E-05	0.133091634	0.208512658	-0.281321555	0.00690638	0.641963056	7.01E-12
TMSB10	blue	0.016537055	0.876361484	0.172557607	0.101916277	0.065621027	0.536576783	0.344715709	0.00081956	0.260341439	0.012691711	0.336740307	0.001099426	-0.350299269	0.00066412	-0.10609894	0.316847746	-0.201131044	0.055910856	-0.548583737	1.81E-08	0.388613169	0.000140864	-0.335693764	0.001141983	0.323985967	0.001731094	-0.444951889	9.92E-06	0.498991988	4.79E-07	0.699176362	1.28E-14
OPN3	blue	0.016444911	0.877044996	0.12676812	0.23114623	-0.051616452	0.627033138	0.403419842	7.34E-05	0.287961713	0.005641994	0.632380546	1.77E-11	-0.238454688	0.022833554	-0.387959924	0.000144874	-0.165035635	0.117978125	-0.547231211	1.99E-08	0.073455678	0.488955251	0.08480477	0.42414902	0.744678407	2.64E-17	-0.329320267	0.001435096	-0.017246593	0.871101326	0.787586876	2.05E-20
C1QA	blue	0.015987432	0.880439821	0.09746317	0.358055114	-0.067218144	0.52668618	0.368547573	0.000324993	0.353609653	0.000585197	0.422502592	3.02E-05	-0.282112672	0.006743646	-0.225159822	0.031886429	-0.110620849	0.296542905	-0.596036573	4.57E-10	0.329901483	0.001405787	-0.269744537	0.009716818	0.557728884	9.30E-09	-0.51451563	1.82E-07	0.2905836	0.005202262	0.845961424	4.93E-26
AKAP5	blue	0.015906622	0.881039717	-0.056850592	0.592472622	-0.037395764	0.724894837	0.581919113	1.45E-09	0.355706765	0.000539743	0.468263366	2.86E-06	-0.068924334	0.516222187	-0.225182893	0.03186842	-0.304016201	0.003392675	-0.42334612	2.90E-05	0.086101616	0.41707211	0.315487699	0.002317894	0.589092266	8.13E-10	-0.183811877	0.081140344	0.008297215	0.93778227	0.590149325	7.45E-10
LGMN	blue	0.015888664	0.881173034	-0.152002794	0.150337072	0.03894113	0.714008019	0.357144115	0.000510482	0.51882056	1.38E-07	0.014746469	0.889659373	-0.265962328	0.010830635	0.057535403	0.588015158	-0.146645124	0.165417869	-0.123045301	0.245246495	0.25484144	0.014776084	0.115245799	0.276680545	0.332372132	0.001287159	-0.192615567	0.067369013	-0.028989399	0.78502564	0.642267946	6.80E-12
XG	blue	0.015778458	0.88199128	0.069512463	0.512639941	0.111803182	0.291378241	-0.335386218	0.001154771	-0.289369219	0.005402	-0.197942278	0.059998952	-0.093739309	0.376802752	0.025073548	0.813497079	0.209945533	0.045783144	0.209248181	0.046524718	-0.23117147	0.027474744	-0.165052555	0.117939923	-0.37739878	0.000226255	0.390731037	0.000128558	-0.049508204	0.641190156	-0.441872518	1.16E-05
CXCL9	blue	0.015728073	0.882365413	-0.036105436	0.734027144	-0.066738022	0.529649824	0.190085164	0.071118085	0.458775558	4.80E-06	0.249194715	0.01721834	0.012085831	0.909474157	-0.001621048	0.987832693	-0.276184469	0.008050006	-0.289514325	0.00537778	0.715288175	1.64E-15	-0.006952955	0.947846886	0.269790571	0.009703904	-0.301683483	0.00365933	0.185180178	0.078863415	0.520757273	1.21E-07
APOL6	blue	-0.014535537	0.891227953	-0.059160388	0.57749953	0.046296385	0.663005076	0.3182857	0.002107434	0.527777467	7.62E-08	0.367025323	0.00034552	0.057969077	0.58520026	-0.000128965	0.999031977	-0.309864171	0.002799018	-0.415616952	4.19E-05	0.712005823	2.53E-15	0.121363243	0.25180797	0.428614211	2.25E-05	-0.324304475	0.001711979	0.002996815	0.97750849	0.679964225	1.25E-13
GBP4	blue	0.014531228	0.891260007	0.133725688	0.206333548	-0.057929095	0.585459518	0.171989046	0.103067163	0.235167342	0.024838142	0.655947474	1.70E-12	-0.067021891	0.527896585	-0.339170224	0.001006117	-0.238362891	0.022887596	-0.469622457	2.65E-06	0.4381863	1.40E-05	-0.016809657	0.874339901	0.433447267	1.77E-05	-0.183026781	0.082470284	0.025585056	0.809763345	0.541790194	2.92E-08
LGALS9	blue	0.014486431	0.891593193	0.118695732	0.262458439	-0.01504813	0.88741683	0.456499978	5.42E-06	0.39642488	0.000100236	0.128782841	0.22375616	-0.450836984	7.31E-06	-0.103796148	0.327524545	-0.318495793	0.002092349	-0.238364792	0.022886476	0.159988337	0.129805424	-0.093268172	0.379216352	0.253921109	0.015152384	-0.408599062	5.80E-05	0.455665281	5.66E-06	0.638219183	1.01E-11
CD68	blue	0.014095216	0.894503715	0.03066296	0.772940854	-0.05078859	0.632576572	0.364979634	0.000374984	0.446616286	9.10E-06	0.250160871	0.016777314	-0.373912165	0.000261268	-0.207906643	0.047979284	-0.130401908	0.217938949	-0.387491684	0.000147814	0.180678809	0.086551602	-0.089060948	0.40118166	0.471919763	2.33E-06	-0.422876921	2.97E-05	0.121277209	0.252146783	0.858965984	1.31E-27
TREM2	blue	-0.013809756	0.896628343	0.025694185	0.808967317	-0.092065533	0.385419651	0.3760804	0.000238951	0.43560985	1.59E-05	-0.022556731	0.831927684	-0.441882349	1.16E-05	-0.014604137	0.890717771	-0.23088753	0.027670805	-0.064600647	0.5429435	0.135595613	0.200001793	-0.084440995	0.426146472	0.160728061	0.128017569	-0.489447705	8.51E-07	0.413927787	4.53E-05	0.61490225	8.91E-11
APBB1IP	blue	0.013772993	0.89690202	0.042929282	0.686180026	0.157056578	0.1370791	0.406874698	6.27E-05	0.535565649	4.50E-08	0.271640062	0.009197353	0.009955814	0.925377793	0.161680953	0.125742315	-0.3393695	0.000998795	-0.49325171	6.78E-07	0.692780503	2.78E-14	0.114875551	0.278236974	0.402692153	7.58E-05	-0.231009134	0.027586692	0.04481291	0.673178029	0.809745756	2.57E-22
MS4A6A	blue	0.013659231	0.897748968	-0.106078662	0.316940773	0.157221187	0.136662687	0.494630491	6.24E-07	0.525283944	9.00E-08	0.293315628	0.0047767	0.016406263	0.877331706	-0.004041916	0.969668105	-0.216670816	0.039121232	-0.420549683	3.32E-05	0.51483517	1.78E-07	0.177088083	0.093101393	0.419829215	3.43E-05	-0.174118612	0.098808154	-0.008037519	0.939725934	0.715464267	1.61E-15
TM6SF1	blue	-0.012468704	0.906619048	-0.010508224	0.921250181	0.081121277	0.444622272	0.465152512	3.39E-06	0.414506865	4.41E-05	0.573154416	2.90E-09	-0.014158357	0.894033875	-0.248973544	0.017320694	-0.172484327	0.102064045	-0.576610784	2.21E-09	0.33091223	0.001356108	0.21432125	0.041350177	0.646494467	4.46E-12	-0.213128805	0.042521247	-0.159013799	0.132189816	0.809214185	2.87E-22
SLC7A7	blue	-0.011168484	0.916319468	0.113848819	0.282583696	-0.06049916	0.568902011	0.404486948	6.99E-05	0.496873951	5.45E-07	0.299437799	0.003933574	-0.2907644	0.005173092	-0.097191729	0.359401852	-0.178640076	0.090223995	-0.439752699	1.29E-05	0.379408306	0.000208095	-0.114514516	0.279760306	0.522469607	1.08E-07	-0.549003464	1.75E-08	0.227889647	0.029814219	0.921997222	1.93E-38
C2	blue	-0.011163532	0.916356439	0.169939287	0.107300805	-0.049841413	0.638943908	0.292992811	0.004825317	0.438455039	1.38E-05	0.352253631	0.000616426	-0.151185382	0.152568808	-0.117674951	0.266613824	-0.188772911	0.073127528	-0.492780699	6.98E-07	0.433418855	1.78E-05	-0.122006269	0.24928555	0.655840407	1.72E-12	-0.452513516	6.69E-06	0.118427604	0.263545647	0.802980751	1.04E-21
PILRA	blue	0.011012165	0.917486554	0.07835155	0.460374824	0.074411535	0.483302525	0.342557393	0.000888055	0.368350561	0.000327585	0.45377531	6.26E-06	-0.228659919	0.029250522	-0.291293179	0.005088613	-0.046592665	0.660980551	-0.592857237	5.96E-10	0.25586673	0.014366429	-0.077351561	0.466136657	0.537625951	3.90E-08	-0.348623384	0.000707678	-0.047490127	0.654862995	0.857749696	1.87E-27
ACO1	blue	-0.010966985	0.917823905	0.192784864	0.067124	0.311794319	0.002624623	0.351257591	0.000640327	0.380099354	0.000202168	0.447041605	8.90E-06	-0.18915746	0.072533997	-0.267643553	0.010322461	-0.192854743	0.067023077	-0.518476568	1.41E-07	0.110765561	0.295907562	0.170128054	0.106905345	0.55856487	8.75E-09	-0.039543084	0.709782663	-0.166503928	0.114698479	0.738464684	6.63E-17
MIR223	blue	-0.010558783	0.920872513	0.146579643	0.165608862	0.22832179	0.02949685	0.219944368	0.036183712	0.183527016	0.0816209	0.267543357	0.010352151	0.070443622	0.50699448	-0.011406878	0.914539944	-0.063058879	0.55263307	-0.393729953	0.000112829	0.373170465	0.000269333	-0.05905032	0.578209049	0.206787916	0.049220806	-0.109701923	0.300598283	-0.028989287	0.785026449	0.561274154	7.15E-09
GPR65	blue	-0.010118564	0.924161517	-0.044081903	0.678212762	0.027314506	0.797171263	0.591293887	6.78E-10	0.618172899	6.64E-11	0.375275984	0.000247017	-0.107034142	0.31257655	-0.012003189	0.910090574	-0.417200668	3.89E-05	-0.45468318	5.97E-06	0.47711767	1.74E-06	0.29868342	0.004029734	0.602253201	2.70E-10	-0.32235162	0.001832242	0.088399309	0.404703026	0.835886006	6.56E-25
AVPI1	blue	0.00959959	0.92804055	0.371654305	0.000286537	-0.190842424	0.0699789	-0.005345963	0.959889211	0.009340238	0.929979696	0.167335956	0.112871583	-0.369518244	0.000312496	-0.233314593	0.02603257	0.069621296	0.511978446	-0.19077764	0.070075777	-0.077197011	0.467030656	-0.234025497	0.025568617	0.350469428	0.000659837	-0.339930463	0.00097844	0.151726166	0.151089579	0.380541242	0.00019846
PTGER4	blue	0.009515289	0.928670813	0.079985402	0.451045591	0.17831293	0.090824597	0.09606656	0.365017598	0.284805982	0.006214739	0.589301221	7.99E-10	-0.003972886	0.970185889	-0.161667791	0.125773531	-0.144609012	0.171433344	-0.501614354	4.08E-07	0.50049504	4.37E-07	0.049780452	0.63935462	0.453708035	6.28E-06	0.067346553	0.525894966	-0.236192441	0.024197562	0.655591159	1.76E-12
LILRB1	blue	-0.009245324	0.930689457	-0.001595531	0.988024206	0.119933676	0.257478315	0.420095909	3.39E-05	0.549339582	1.71E-08	0.295863424	0.004408038	-0.070308468	0.507811901	0.027318771	0.797140275	-0.272831149	0.008883547	-0.46083001	4.29E-06	0.527916286	7.55E-08	0.10802317	0.308100283	0.416275392	4.06E-05	-0.352625213	0.00060772	-0.006676879	0.949914966	0.846396906	4.39E-26
PSMB10	blue	-0.009043257	0.932200688	0.168785545	0.109742648	-0.186340236	0.076973295	0.074415174	0.483281074	0.155394231	0.14133843	0.037678366	0.722899798	-0.130807991	0.216496831	0.082958758	0.434340847	-0.093812652	0.376427859	-0.25793645	0.013569382	0.511713784	2.17E-07	-0.348839676	0.000701914	0.052256949	0.622758462	-0.490251592	8.11E-07	0.501646534	4.07E-07	0.375661119	0.000243124
CCL3	blue	-0.008338436	0.93747379	0.087778823	0.408021821	-0.024392246	0.818476672	0.016991132	0.872994551	0.285511044	0.006082491	-0.059293895	0.576639467	-0.344104063	0.000838464	0.103755832	0.327713488	0.01376384	0.896970158	-0.119289471	0.260061784	0.296744184	0.00428662	-0.271588596	0.009211129	0.097768767	0.35654266	-0.323955983	0.001732903	0.207029402	0.048950595	0.51081357	2.30E-07
RBP4	blue	-0.007485717	0.943856977	0.055022303	0.604447011	0.073747922	0.487223277	0.397997234	9.35E-05	0.30238689	0.003577015	0.382815786	0.000180348	-0.371365046	0.000289932	-0.352096195	0.000620148	-0.068139462	0.521022579	-0.450183447	7.56E-06	-0.106423052	0.315363244	-0.018494451	0.861864053	0.578602753	1.89E-09	-0.205760578	0.050384135	0.050435231	0.634948906	0.672125417	3.00E-13
KCNJ5	blue	-0.007133149	0.946497246	-0.194951727	0.064051232	-0.188545094	0.073480989	0.202994031	0.053629924	0.221649622	0.034728211	0.241236635	0.021246699	-0.168896822	0.109505272	-0.256675773	0.014050161	-0.047325479	0.655983632	-0.061650113	0.561559055	-0.026156813	0.80559487	0.119791812	0.258045726	0.380123511	0.000201964	-0.268574855	0.010050039	-0.137870059	0.192489826	0.422086813	3.08E-05
HCST	blue	0.007012001	0.947404618	0.182472066	0.083420391	0.019893538	0.851529402	0.204639744	0.051679074	0.429535828	2.15E-05	0.114373339	0.280357494	-0.273809392	0.008632889	0.068600161	0.518202141	-0.254533829	0.014900947	-0.336298439	0.001117215	0.520611593	1.22E-07	-0.126693545	0.231423008	0.276149267	0.008058386	-0.376609864	0.000233775	0.30494762	0.003291157	0.743320538	3.24E-17
TREM1	blue	-0.006956536	0.947820069	0.217277051	0.038562685	-0.019483906	0.854552725	0.298889403	0.004003271	0.29422752	0.004641713	0.538123679	3.77E-08	-0.274110442	0.008557011	-0.387985901	0.000144713	-0.0387095	0.715636235	-0.584166674	1.21E-09	0.076957896	0.468415667	-0.042529614	0.688950724	0.740850835	4.67E-17	-0.33537168	0.001155379	-0.050945334	0.631525432	0.807631934	4.00E-22
IQGAP2	blue	0.006627699	0.9502834	0.00203073	0.98475802	0.024096662	0.820639336	0.455640868	5.67E-06	0.590779545	7.08E-10	0.113881283	0.282445571	-0.031196563	0.769098909	0.146189762	0.166749439	-0.43278193	1.83E-05	-0.105268111	0.320673674	0.477652701	1.69E-06	0.394629341	0.000108472	0.281229826	0.006925471	-0.141003046	0.182479185	-0.054409809	0.608482276	0.638909114	9.45E-12
AIF1	blue	0.006489908	0.951315743	0.032225613	0.761705527	0.034669652	0.744232509	0.523170238	1.04E-07	0.4959971	5.75E-07	0.368629954	0.000323915	-0.329110535	0.001445808	-0.151263706	0.152353897	-0.210680812	0.045011867	-0.5275251	7.75E-08	0.329585501	0.001421653	-0.052714771	0.61971058	0.5148474	1.78E-07	-0.44699846	8.92E-06	0.181721822	0.084719242	0.901603922	3.79E-34
IRF8	blue	-0.005649389	0.957614654	0.073233817	0.490272276	0.161173635	0.12694977	0.244006614	0.019761445	0.498808608	4.85E-07	0.369380151	0.000314246	-0.039605615	0.709344234	0.093646505	0.377277439	-0.216858576	0.038947524	-0.498432966	4.96E-07	0.706847787	4.90E-15	0.046804333	0.659535692	0.445091897	9.84E-06	-0.235311996	0.024746882	-0.060223653	0.570666379	0.841642822	1.53E-25
MNDA	blue	-0.005621536	0.957823438	0.025522188	0.810222021	0.021208579	0.841838348	0.568468654	4.15E-09	0.530854052	6.20E-08	0.484927577	1.11E-06	-0.177723233	0.091915193	-0.23007489	0.028238501	-0.332862886	0.001264706	-0.501441709	4.13E-07	0.272726895	0.008910634	0.244922583	0.019290329	0.630742258	2.07E-11	-0.29105227	0.005126948	0.012747557	0.904540373	0.865151909	2.05E-28
LILRB4	blue	0.005272015	0.960443599	-0.052876286	0.61863685	0.035923617	0.735316979	0.267147631	0.010470146	0.523569514	1.01E-07	-0.227139795	0.030371764	-0.213098582	0.042551283	0.201436139	0.055531968	-0.265875091	0.01085759	-0.003110053	0.976658864	0.391496506	0.000124361	0.035226318	0.740270447	-0.026550429	0.8027283	-0.245956334	0.018770254	0.181537567	0.085040676	0.508836003	2.61E-07
RAC2	blue	0.003737305	0.971953046	0.097288901	0.35891938	0.15107765	0.152864781	0.297885986	0.004133657	0.465758092	3.28E-06	0.158335081	0.133870032	-0.194596309	0.064547264	0.294312504	0.004629308	-0.328980526	0.001452484	-0.365140261	0.000372589	0.686311388	5.99E-14	-0.060542944	0.568621847	0.23471386	0.025126093	-0.255487146	0.014516929	0.23379272	0.025719752	0.754697827	5.67E-18
BTK	blue	0.003531224	0.973499024	0.016197747	0.878878855	0.175346667	0.096415645	0.506409515	3.03E-07	0.566807056	4.72E-09	0.361872383	0.000424177	-0.119828131	0.25790038	0.063989406	0.546775	-0.340417624	0.000961071	-0.463313185	3.75E-06	0.458113895	4.97E-06	0.235133761	0.024859368	0.536415367	4.24E-08	-0.212153671	0.043499275	0.000298664	0.997758194	0.881375711	9.87E-31
ICOS	blue	-0.00342577	0.974290155	0.079220748	0.455398581	0.02788261	0.793046044	0.243382779	0.02008793	0.437413737	1.45E-05	0.292029503	0.004973018	0.073820222	0.486795297	0.164971408	0.118123218	-0.251895281	0.016010025	-0.428017081	2.32E-05	0.751373696	9.52E-18	0.094532496	0.372760407	0.340877634	0.000944928	-0.195217317	0.06368259	0.077265157	0.466636346	0.615386493	8.54E-11
FYB1	blue	-0.002559067	0.980793174	0.058721237	0.580332777	0.23468122	0.025146929	0.256192837	0.014238214	0.523744344	9.97E-08	0.288060656	0.005624819	0.189559277	0.071917962	0.184707106	0.079644781	-0.354997241	0.000554746	-0.396831837	9.85E-05	0.848581168	2.44E-26	0.253453148	0.015346882	0.265769043	0.010890437	-0.065213715	0.539113792	-0.126964288	0.230419279	0.660449726	1.06E-12
SMCO4	blue	-0.002461624	0.981524392	0.16335085	0.121829912	-0.15306957	0.147461432	0.509214164	2.54E-07	0.49354464	6.66E-07	0.267171001	0.010463145	-0.29710282	0.00423804	-0.195362839	0.063481336	-0.298794705	0.004015418	-0.444603948	1.01E-05	0.325425097	0.001646235	-0.109294136	0.3024095	0.543817903	2.54E-08	-0.64845815	3.66E-12	0.428161036	2.30E-05	0.795196295	4.85E-21
CSF2RA	blue	0.002414956	0.981874598	0.163327062	0.12188498	0.189314463	0.072292789	0.395208519	0.000105749	0.445767358	9.51E-06	0.424207166	2.78E-05	-0.105165883	0.321146473	-0.204573094	0.051756932	-0.192819933	0.067073336	-0.617099541	7.32E-11	0.41222804	4.90E-05	0.061490405	0.562575273	0.579415366	1.77E-09	-0.281580448	0.006852748	-0.006516486	0.95111661	0.849765247	1.77E-26
CXCL16	blue	0.002286325	0.982839887	0.125228736	0.236906442	-0.180449173	0.086959222	0.37215359	0.000280763	0.420041931	3.40E-05	0.473247349	2.17E-06	-0.292090392	0.004963565	-0.38833246	0.000142574	-0.147831279	0.161986267	-0.469332304	2.69E-06	0.19899464	0.05862368	0.002871276	0.978450453	0.728691739	2.67E-16	-0.552496254	1.36E-08	0.049379832	0.642056403	0.837161062	4.78E-25
CLEC7A	blue	-0.001927557	0.985532319	0.131891687	0.212681408	0.070457841	0.506908524	0.308190649	0.002958569	0.453273915	6.43E-06	0.556002495	1.06E-08	0.115256665	0.276634955	-0.251066106	0.016372977	-0.198344899	0.059469715	-0.644880762	5.24E-12	0.449840188	7.70E-06	0.201032995	0.056033068	0.7087348	3.85E-15	-0.273681058	0.008665414	-0.157622368	0.135651833	0.860734146	7.79E-28
CD84	blue	-0.001911497	0.985652849	0.046047858	0.664705163	0.316695091	0.00222486	0.24060177	0.021600264	0.545897513	2.19E-08	-0.087198138	0.411142131	0.149484633	0.157291554	0.354394638	0.000567788	-0.312862337	0.002532379	-0.157280994	0.136511628	0.657142022	1.50E-12	0.262154517	0.012063111	0.045974182	0.66520948	0.003116314	0.976611884	-0.080478169	0.448252698	0.550762849	1.55E-08
ITGB2	blue	-0.001881444	0.98587839	0.176072964	0.095022255	0.008764434	0.934286358	0.217783404	0.038101284	0.395825159	0.00010292	0.098006213	0.355370229	-0.257300175	0.013810219	0.099701378	0.347069691	-0.241756307	0.020960985	-0.293716361	0.004716955	0.504104996	3.50E-07	-0.161006342	0.127349878	0.194726157	0.064365683	-0.411671294	5.03E-05	0.27109074	0.009345326	0.752182564	8.40E-18
PSMB9	blue	0.001506908	0.988689349	0.005439872	0.959185214	-0.110498117	0.297082451	0.214826163	0.040862471	0.36354101	0.000397068	0.26137706	0.012329256	-0.105104611	0.321430067	0.030263809	0.775818333	-0.150892013	0.15337579	-0.303465768	0.003453977	0.659851198	1.13E-12	-0.159571846	0.130820401	0.256086321	0.014279983	-0.430267611	2.07E-05	0.248861789	0.017372611	0.597799391	3.94E-10
OSBPL11	blue	0.001289961	0.990317642	0.051036416	0.63091496	-0.078377729	0.460224515	0.55884269	8.57E-09	0.560437796	7.61E-09	0.475662018	1.89E-06	-0.103844692	0.32729713	-0.309058676	0.002874822	-0.388250039	0.00014308	-0.379796847	0.000204743	0.158867448	0.132550755	0.414393657	4.43E-05	0.774080396	2.31E-19	-0.342675742	0.000884168	-0.060006194	0.57206081	0.822380921	1.62E-23
HCK	blue	-0.000154396	0.998841083	0.165995267	0.115826569	0.025633884	0.809407155	0.419735405	3.45E-05	0.404058346	7.13E-05	0.424201208	2.79E-05	-0.306397771	0.003138508	-0.251634517	0.016123412	-0.210437149	0.045266257	-0.536711648	4.16E-08	0.262243294	0.012033041	-0.086227016	0.416391447	0.571956816	3.18E-09	-0.465202301	3.38E-06	0.17551455	0.096092146	0.923404484	8.87E-39
TNFSF13B	blue	-9.69E-05	0.999272355	-0.065235024	0.538980919	0.250144369	0.016784764	0.535946904	4.38E-08	0.582333993	1.40E-09	0.316899797	0.002209424	-0.138673422	0.189885854	0.069968107	0.509873431	-0.410767765	5.25E-05	-0.466454604	3.16E-06	0.501784522	4.04E-07	0.198129368	0.059752551	0.422161596	3.07E-05	-0.154428297	0.14385889	0.131175912	0.215196082	0.765132589	1.05E-18
IGSF9B	blue	-6.23E-05	0.999532424	0.097674393	0.357009309	-0.064900225	0.541070433	-0.459528297	4.61E-06	-0.467514394	2.98E-06	-0.19841199	0.059381897	0.128967585	0.223086922	0.109924305	0.299613557	0.319912462	0.001993147	0.183231475	0.082121871	-0.17692951	0.093399418	-0.263912676	0.011479634	-0.323198507	0.001779181	0.147899145	0.161791539	0.009746035	0.926945781	-0.516016437	1.65E-07
ADAP2	blue	4.16E-06	0.999968811	-0.177876474	0.091630797	0.277430531	0.007758283	0.328113717	0.001497714	0.549389	1.71E-08	0.151447053	0.151851699	0.005659121	0.957541711	0.07230575	0.495801799	-0.296750098	0.004285815	-0.327232202	0.001545015	0.483151179	1.23E-06	0.157833793	0.135121397	0.214611018	0.041069695	-0.088106583	0.406266751	-0.073801028	0.486908901	0.652707261	2.38E-12
ABCA10	brown	0.37304407	0.00027073	-0.324319444	0.001711086	0.064618221	0.542833529	-0.417360377	3.86E-05	-0.355324816	0.000547773	0.047151693	0.657167288	0.637776218	1.06E-11	0.160694034	0.128099393	0.225046601	0.031974932	-0.009078842	0.931934534	0.127132367	0.229797692	0.050375226	0.63535213	-0.216443189	0.039332689	0.531610866	5.89E-08	-0.306457092	0.003132401	-0.362096495	0.00042044
NRN1	brown	0.362502833	0.000413741	-0.209070459	0.046715291	0.230399644	0.028010461	-0.282048781	0.006756662	-0.187845632	0.074574805	0.161162275	0.126976909	0.102839638	0.332026054	0.119818421	0.257939232	0.06259231	0.555581678	-0.162214645	0.124481603	0.144477602	0.171827038	-0.090802684	0.391998692	-0.168490189	0.110374644	0.549805519	1.66E-08	-0.08769996	0.40844478	-0.11516392	0.277024237
FAM83D	brown	-0.334872759	0.001176411	0.212155258	0.043497668	0.335656015	0.001143546	-0.094377699	0.373547223	-0.110533313	0.296927662	-0.267039065	0.010502722	-0.023798434	0.822822697	0.197902379	0.060051608	-0.056255633	0.596357565	0.240838337	0.021467933	-0.144535884	0.171652347	0.097327807	0.358726321	-0.366660586	0.000350612	0.480900278	1.40E-06	-0.134465657	0.203811042	-0.381661605	0.000189339
ZNF521	brown	0.318001878	0.002127969	-0.395372229	0.000104991	0.439347469	1.32E-05	-0.060935738	0.566111387	-0.092011667	0.385698911	0.017420022	0.869816452	0.268397251	0.0101015	0.234734877	0.025112686	0.021889811	0.836827226	-0.093046093	0.380357284	0.041077892	0.699049123	0.247676729	0.01793145	-0.219940643	0.036186947	0.676353579	1.87E-13	-0.312581139	0.002556379	-0.205675504	0.050481477
ITIH5	brown	0.3088195	0.002897683	-0.171219991	0.104640024	0.343873442	0.000845695	-0.427524723	2.37E-05	-0.239735392	0.022090878	0.1853661	0.078558013	0.277450311	0.007753728	0.205738354	0.050409548	0.277899817	0.007650853	-0.262980729	0.011785776	0.268401624	0.01010023	-0.123794833	0.24236099	-0.160731662	0.128008911	0.648301795	3.72E-12	-0.472095696	2.31E-06	-0.119653686	0.258599005
MYRIP	brown	0.305365025	0.003246552	-0.1928438	0.067038874	0.167664543	0.11215634	-0.411140167	5.16E-05	-0.402905187	7.51E-05	-0.320684491	0.001940891	0.140948228	0.182651014	0.196115038	0.062449279	0.220071785	0.036073218	0.175244115	0.096613679	-0.234452948	0.025293051	-0.121632539	0.250749473	-0.502453307	3.88E-07	0.628969752	2.45E-11	-0.08870171	0.403091342	-0.630879639	2.05E-11
DIPK2B	brown	0.301118175	0.003726706	-0.133041507	0.208685632	0.345570502	0.000793792	-0.332319862	0.001289572	-0.291771247	0.005013293	0.221423849	0.034918048	0.367828042	0.000334551	0.057529844	0.588051277	0.092466249	0.383345992	-0.257465928	0.013747125	0.106782844	0.313720582	0.008909875	0.933198367	-0.152103336	0.150064266	0.612623547	1.09E-10	-0.318193103	0.002114114	-0.290466169	0.005221286
TAGLN	brown	-0.299872413	0.00387911	0.235887406	0.024386689	0.527783362	7.62E-08	-0.235653155	0.024532782	-0.246896298	0.018307874	-0.087526701	0.40937489	0.04133507	0.697256277	0.185242541	0.078760869	0.02306625	0.828188798	0.072360118	0.495476969	-0.117835026	0.265959266	-0.034571509	0.744931736	-0.383432884	0.000175705	0.703261592	7.71E-15	-0.176067705	0.095032288	-0.373713392	0.000263407
TLL1	brown	0.296616797	0.004303995	-0.133168017	0.20824928	0.142379732	0.178202444	-0.285789358	0.006030978	-0.26572877	0.010902933	-0.18427737	0.080359922	0.2963025	0.004347131	0.287931702	0.005647212	0.050589658	0.633911679	0.208269154	0.047582575	-0.059453033	0.575615053	0.123071434	0.245145494	-0.374192803	0.000258275	0.539956866	3.32E-08	-0.137564045	0.193488476	-0.468882323	2.76E-06
SPRY1	brown	-0.292663603	0.004875348	0.500791976	4.29E-07	0.62336535	4.13E-11	-0.132748268	0.20969956	-0.19445741	0.06474196	-0.016866441	0.873918899	0.159596814	0.130759384	0.152566418	0.148812552	-0.006973868	0.947690243	-0.096452445	0.363085598	0.025954511	0.80706917	0.120927941	0.253525445	-0.19791982	0.060028586	0.635535992	1.31E-11	-0.337973489	0.001051131	-0.254423828	0.01494582
LOC100049716	brown	0.282557256	0.00665369	-0.307623191	0.003014494	-0.401472872	8.01E-05	0.314018589	0.00243581	0.365322886	0.000369884	0.279843	0.00721984	-0.006252606	0.953093817	-0.181108196	0.085793484	-0.294305774	0.004630289	-0.128685801	0.224108253	0.22339587	0.033288981	0.216286645	0.039478666	0.605717789	2.00E-10	-0.449018723	8.03E-06	0.152238096	0.149699199	0.437077789	1.48E-05
GNA15	brown	-0.282340848	0.006697344	0.335099833	0.001166796	-0.162840359	0.123015881	0.489689534	8.38E-07	0.344618335	0.000822544	-0.278454591	0.007525546	-0.512634342	2.05E-07	0.010604966	0.920527536	-0.395305144	0.000105301	0.216404359	0.039368856	-0.083676729	0.430360507	-0.038642024	0.716110788	0.008392855	0.937066556	-0.505044038	3.30E-07	0.555540112	1.09E-08	0.251675923	0.016105361
GEM	brown	-0.281809146	0.006805677	0.346317659	0.000771876	0.560149434	7.78E-09	-0.105687864	0.31873704	-0.149003299	0.15864772	-0.015166478	0.886537275	0.058863485	0.579414345	0.186558133	0.07662235	-0.068631525	0.51801041	0.008281797	0.937897654	-0.043302952	0.683593292	0.19173268	0.068658517	-0.226378842	0.03094654	0.715491869	1.60E-15	-0.348919707	0.000699791	-0.220720522	0.035515017
MAP1B	brown	-0.27624461	0.008035708	0.180781476	0.086369854	0.540805256	3.13E-08	-0.080329511	0.44909424	-0.218773346	0.03721255	-0.059866452	0.572957732	0.077473052	0.465434548	0.002324165	0.982555921	-0.058795727	0.579851743	0.149662382	0.156792931	-0.358552684	0.000483223	0.234970487	0.024962794	-0.352133541	0.000619263	0.738677817	6.42E-17	-0.31847841	0.002093594	-0.443034461	1.09E-05
PDZK1IP1	brown	-0.275524046	0.008208503	0.406595495	6.35E-05	-0.011283905	0.915457842	0.124842456	0.238367381	0.14133849	0.181430282	-0.219065456	0.036953643	-0.379216649	0.000209767	0.098387868	0.353490763	-0.024910464	0.814688386	0.080567096	0.447749707	0.031671076	0.765687084	-0.226537175	0.030826194	-0.037958238	0.72092585	-0.435392883	1.61E-05	0.30008401	0.003852837	0.232095842	0.026844604
SERPINF1	brown	-0.273869568	0.008617675	0.160301081	0.129047234	0.49403675	6.47E-07	-0.146468852	0.165932387	-0.032495168	0.75977236	-0.650236298	3.06E-12	-0.01352605	0.898740632	0.416359302	4.04E-05	0.070565819	0.506256011	0.434464215	1.69E-05	-0.203747221	0.052729709	0.035144712	0.740850858	-0.566513169	4.82E-09	0.47711734	1.74E-06	-0.090608211	0.393017752	-0.440830088	1.22E-05
LAD1	brown	-0.273656042	0.008671767	0.162997799	0.122649175	-0.142908967	0.17657802	0.432457827	1.86E-05	0.320779243	0.001934563	-0.181039275	0.085914813	-0.459307933	4.66E-06	-0.063733759	0.548381395	-0.256069733	0.014286497	0.056311132	0.595994687	-0.205352369	0.050852624	0.033907364	0.749668883	0.269964739	0.009655181	-0.43462134	1.67E-05	0.346159178	0.000776478	0.1996518	0.057778003
NPY1R	brown	0.266719683	0.01059907	-0.164218547	0.119834269	0.221246247	0.035067992	-0.109939047	0.299548354	-0.147698611	0.162367436	-0.017277404	0.870873031	0.170143428	0.106873188	0.126565793	0.231897683	-0.036521184	0.731080574	0.022186727	0.834645146	-0.08291497	0.434584276	0.176413395	0.094374625	-0.138618433	0.190063274	0.58321117	1.31E-09	-0.131338953	0.214621438	-0.238749669	0.022660632
LAMA4	brown	0.261598123	0.012253065	-0.125401383	0.236255496	0.457450403	5.15E-06	-0.245544485	0.01897599	-0.311897332	0.002615597	0.471803866	2.35E-06	0.337421022	0.001072524	-0.038858281	0.714590252	0.145105238	0.16995267	-0.457998219	5.00E-06	0.168319551	0.110741058	-0.02894183	0.7853699	-0.056270012	0.596263537	0.714647664	1.79E-15	-0.452739233	6.61E-06	-0.064627587	0.542774929
C1QTNF7	brown	0.257942021	0.013567289	-0.19169442	0.068714844	0.086121095	0.416966336	-0.248066316	0.017746048	-0.201442037	0.055524664	0.476904399	1.76E-06	0.18952688	0.071967474	-0.219517352	0.036556084	0.049198075	0.643283719	-0.114202491	0.281081328	-0.002695366	0.979770408	0.198034399	0.059877524	0.168799242	0.109713408	0.501571665	4.09E-07	-0.47823117	1.63E-06	-0.062822467	0.554126199
NR2F2	brown	0.254133344	0.015064878	-0.354578529	0.000563779	0.303971172	0.003397653	-0.440050127	1.27E-05	-0.26242584	0.011971415	0.144414613	0.172015985	0.264011816	0.011447479	0.036013595	0.734678574	0.177141012	0.093002084	-0.128479951	0.224856435	0.042910483	0.686310251	-0.051357565	0.628764464	-0.276997825	0.007858513	0.662568768	8.47E-13	-0.393420509	0.000114365	-0.333107085	0.001253666
ACTG2	brown	-0.25023388	0.016744387	0.084263577	0.42712261	0.383853548	0.000172603	-0.253450759	0.01534788	-0.156722033	0.137928364	-0.279172949	0.007365979	0.043886801	0.679558912	0.188439825	0.073644779	0.02615769	0.805588483	0.322661583	0.001812658	-0.218017148	0.037889853	0.150056766	0.155690815	-0.413799249	4.56E-05	0.700400221	1.10E-14	-0.272504728	0.008968597	-0.465671792	3.30E-06
MATN2	brown	0.249566051	0.017047666	-0.152169069	0.149886111	0.374125696	0.000258988	-0.096042188	0.365139831	-0.074027348	0.485570323	0.232062094	0.026867392	0.043468921	0.682445543	-0.061464073	0.562742911	0.030868373	0.771461227	-0.225343835	0.031743028	-0.019256341	0.856233198	0.079259822	0.455175585	0.031153294	0.769410239	0.620352624	5.45E-11	-0.334141642	0.00120786	-0.055695663	0.600024415
RELN	brown	0.24863502	0.017478371	-0.092839429	0.381420881	0.362197042	0.000418773	-0.21429781	0.041372935	-0.248942158	0.017335261	-0.131876055	0.212736101	0.155926765	0.139963203	0.273078275	0.008819629	0.191857159	0.068475511	-0.005458071	0.959048786	0.026385754	0.803927254	-0.153720426	0.145727377	-0.449542553	7.82E-06	0.559061754	8.43E-09	-0.146879999	0.164734128	-0.25768573	0.013663843
PGM5	brown	0.246055392	0.018721057	-0.265810049	0.010877725	0.153531592	0.146228894	-0.328094495	0.001498731	-0.335213413	0.001162013	-0.116101387	0.273106217	0.272982616	0.008844323	0.170013835	0.107144494	0.111325997	0.293455482	0.16662165	0.114438615	-0.103204426	0.33030468	0.113806795	0.282762565	-0.314619223	0.002386964	0.754810537	5.57E-18	-0.3097649	0.002808262	-0.469771374	2.63E-06
KAT6B	brown	0.244081005	0.019722818	-0.181552567	0.085014472	0.140658992	0.183559591	-0.325514178	0.001641109	-0.106091433	0.316882183	0.378346241	0.000217518	0.503644933	3.60E-07	-0.082236952	0.438363439	-0.069723523	0.5113575	-0.123018639	0.245349573	0.159672084	0.130575573	0.41287767	4.76E-05	0.158934986	0.132384096	0.599856616	3.31E-10	-0.642646866	6.55E-12	-0.178790146	0.089949537
ABCA9	brown	0.243973827	0.01977849	-0.097017036	0.360270232	0.137829019	0.192623538	-0.424399961	2.76E-05	-0.354878658	0.000557291	0.118951065	0.261425943	0.548566532	1.81E-08	0.136450864	0.197152791	0.219562456	0.036516601	-0.132653792	0.210026971	0.21353737	0.042116938	-0.058151903	0.584015417	-0.147020442	0.164326289	0.517233274	1.52E-07	-0.294264085	0.004636372	-0.230995118	0.027596376
LTBP4	brown	0.243658218	0.019943212	0.060059984	0.571715741	0.157616697	0.135666083	-0.612773354	1.08E-10	-0.622709138	4.39E-11	0.380092754	0.000202224	0.339741495	0.000985254	-0.206546833	0.049491793	0.401386906	8.04E-05	-0.301682919	0.003659396	0.062219678	0.557942032	-0.358727156	0.000479941	-0.130822098	0.216446855	0.498002362	5.09E-07	-0.419683996	3.46E-05	-0.276697781	0.007928682
GLP2R	brown	0.241543853	0.021077391	-0.109698878	0.300611783	0.162853861	0.1229844	-0.381170001	0.000193292	-0.384626572	0.000167035	-0.191537834	0.068945768	0.106727132	0.31397458	0.025107323	0.813250411	0.371216071	0.000291695	0.049729768	0.639696178	-0.213012267	0.04263716	-0.242181579	0.020729627	-0.315246437	0.002336899	0.453272341	6.43E-06	-0.103652184	0.328199564	-0.351755022	0.000628286
PDE5A	brown	0.238287428	0.022932104	-0.234014325	0.025575853	0.177614024	0.092118296	-0.270028037	0.009637527	-0.269210103	0.009867848	0.446207293	9.29E-06	0.251923561	0.01599777	-0.1037592	0.327697701	0.048000568	0.651393666	-0.173754857	0.099525696	0.014627833	0.890541549	0.195591127	0.063166658	0.035225436	0.740276719	0.671178312	3.33E-13	-0.417331664	3.86E-05	-0.154029676	0.144908849
MEOX1	brown	0.236856326	0.023790259	-0.181990061	0.084253022	0.282689154	0.006627206	-0.392770047	0.000117658	-0.313789954	0.002454638	-0.26247453	0.011955025	0.230258313	0.02810951	0.215509536	0.040210027	0.11385828	0.282543437	0.132003399	0.212290827	-0.126828421	0.2309226	-0.03019809	0.776292395	-0.475703899	1.88E-06	0.653088318	2.28E-12	-0.130977358	0.215897362	-0.548228323	1.85E-08
NR5A2	brown	0.234812304	0.025063344	-0.189198143	0.072471432	0.189269924	0.07236115	-0.282700147	0.006625003	-0.197674125	0.06035356	-0.270842501	0.009412877	0.107179888	0.311914283	0.334187751	0.001205854	0.054113932	0.610435808	0.158174412	0.134270146	-0.029147669	0.783880539	-0.050086878	0.63729125	-0.450934559	7.27E-06	0.472483449	2.26E-06	0.011483136	0.913970801	-0.474628691	2.00E-06
PTGFRN	brown	-0.233879169	0.025663535	0.114340025	0.280498536	0.665589566	6.13E-13	-0.120326781	0.255910462	0.097079998	0.359957103	-0.417558863	3.82E-05	0.109561126	0.301222837	0.338700331	0.001023579	-0.058267844	0.583264606	0.251166288	0.016328751	-0.056510659	0.594690908	0.293557583	0.004740547	-0.378102994	0.000219731	0.645734646	4.82E-12	-0.371176968	0.000292159	-0.321861492	0.0018636
PKHD1L1	brown	0.233151678	0.026139894	0.058659835	0.580729428	0.304672261	0.003320882	-0.115997718	0.273537646	-0.111251679	0.293779875	0.069224695	0.51439112	0.287233027	0.005769919	0.115429559	0.275910232	-0.01656434	0.876159107	-0.208053758	0.047817962	0.077134113	0.467394757	0.084684065	0.424811202	-0.010697904	0.919833371	0.566661238	4.77E-09	-0.213538341	0.042115982	-0.138735581	0.189685445
SFN	brown	-0.230678613	0.027815819	0.130843528	0.216370951	-0.128668156	0.224172319	0.416406632	4.04E-05	0.335981373	0.001130141	-0.381779138	0.000188405	-0.425444573	2.62E-05	0.034792956	0.743354319	-0.214323009	0.041348469	0.212303653	0.043347643	-0.193519729	0.066068815	-0.082999056	0.434116884	0.06696638	0.528239202	-0.546989099	2.03E-08	0.51415933	1.86E-07	0.101173187	0.339962067
ZNF676	brown	0.224998136	0.03201288	-0.24062703	0.021586101	0.130197764	0.218666479	0.026216265	0.805161738	-0.057044635	0.591208042	0.238604813	0.022745408	0.292454893	0.004907306	-0.140933879	0.182696011	-0.089537507	0.398656562	-0.068836568	0.516757853	-0.122971509	0.245531852	0.400890545	8.22E-05	0.073326147	0.489723954	0.508366999	2.68E-07	-0.329660247	0.001417886	-0.140992557	0.182512053
ANO1	brown	0.224798468	0.03216962	-0.07913116	0.455910104	0.351962048	0.000623337	-0.465613343	3.31E-06	-0.47893424	1.57E-06	0.262930627	0.011802434	0.249166977	0.017231148	-0.092293738	0.38423789	0.264011364	0.011447625	-0.167631866	0.112227312	-0.041881232	0.693454366	-0.161713356	0.125665494	-0.262968972	0.011789683	0.726810482	3.47E-16	-0.427679375	2.35E-05	-0.363818637	0.000392716
ITGA7	brown	-0.220469946	0.035729759	0.228901743	0.029075421	0.628121628	2.65E-11	-0.386943644	0.000151324	-0.344103224	0.000838491	-0.264175148	0.011394675	0.313247347	0.002499848	0.306293715	0.003149246	0.193737758	0.065758346	0.048459644	0.648279776	-0.043000295	0.685688158	-0.070306468	0.507823999	-0.531300681	6.02E-08	0.793344965	6.92E-21	-0.334038555	0.001212355	-0.481700998	1.34E-06
NUAK1	brown	0.220318881	0.035859745	-0.151615285	0.151391996	0.37023164	0.000303595	-0.211819182	0.04383903	-0.266032244	0.010809074	0.073811465	0.486847126	0.15019808	0.155297319	0.165434481	0.117080173	0.001513865	0.988637132	-0.103038586	0.331086548	0.027900256	0.792917997	-0.034189246	0.747657162	-0.281483594	0.006872769	0.612888206	1.07E-10	-0.120771491	0.254144668	-0.312844572	0.00253389
FAM13C	brown	0.215887753	0.039852677	-0.415291725	4.25E-05	0.250591689	0.01658382	-0.291326708	0.005083298	-0.285644873	0.006057672	-0.032623338	0.758853687	0.312514026	0.002562137	0.154845941	0.142764984	0.046647517	0.660606011	0.143703276	0.174160378	-0.134267453	0.204484534	0.201937499	0.054913916	-0.361585618	0.000429003	0.77509299	1.94E-19	-0.320670673	0.001941815	-0.485980974	1.04E-06
CLDN7	brown	-0.213940491	0.041721156	0.111237604	0.293841336	-0.403465212	7.32E-05	0.27289267	0.008867597	0.336093906	0.001125538	-0.032554395	0.759347805	-0.294485775	0.004604106	-0.215922426	0.03982005	-0.217504972	0.038354424	0.302916934	0.003516087	-0.131742539	0.213203669	0.137031753	0.195234467	0.368085159	0.000331106	-0.571908866	3.19E-09	0.216110629	0.03964334	0.205335911	0.050871586
PRSS23	brown	-0.212150967	0.043502014	0.072267177	0.496032327	0.490403421	8.04E-07	0.1518203	0.150833192	0.038856867	0.714600185	0.160875465	0.127663564	-0.14041395	0.184331917	-0.130043593	0.219217051	-0.10512745	0.32132434	-0.089643267	0.398097461	-0.177270547	0.092759396	0.127967961	0.226724912	-0.054708634	0.606512067	0.479443182	1.52E-06	-0.196688101	0.061672197	-0.068044974	0.521602001
MIR622	brown	-0.211890972	0.043765926	0.079993923	0.45099721	-0.0861208	0.416967938	0.436389437	1.53E-05	0.387309213	0.000148974	-0.043372809	0.683110117	-0.346079826	0.000778791	-0.283189675	0.006527554	-0.228164281	0.029612193	-0.000409457	0.996926573	-0.189189904	0.072484098	0.050890263	0.631894658	0.396961999	9.79E-05	-0.489350241	8.55E-07	0.331037825	0.001350047	0.280057378	0.007173626
PROX1	brown	0.211424725	0.044242525	-0.059103806	0.577864222	0.31573307	0.002298709	-0.094857704	0.371110701	-0.147300597	0.163514967	-0.183893355	0.081003307	0.045464058	0.668705396	0.376726082	0.000232653	-0.079687366	0.452739478	0.032307222	0.761120096	0.067115334	0.527320097	-0.071600399	0.500026134	-0.424102753	2.80E-05	0.520523413	1.23E-07	0.080868053	0.446049779	-0.29278459	0.004856908
TTC39A	brown	-0.210967695	0.044713874	0.089507726	0.39881408	-0.399158387	8.88E-05	0.349996668	0.000671799	0.306887286	0.00308843	0.18601311	0.077502579	-0.298439978	0.004061209	-0.396221093	0.000101141	-0.273108326	0.008811884	0.14997419	0.155921097	-0.212659021	0.042990119	0.269617708	0.009752475	0.551471306	1.47E-08	-0.493194802	6.81E-07	0.150139916	0.155459188	0.348638282	0.00070728
CFH	brown	-0.209802392	0.045934558	0.000776771	0.994169518	0.587544406	9.22E-10	0.076044044	0.473729442	0.053640824	0.613565177	-0.106237531	0.31621242	0.382207598	0.000185035	0.137941772	0.192256337	0.060648355	0.567947623	-0.002476803	0.98141049	0.012398933	0.907139249	0.360594258	0.000446078	-0.204158189	0.052243777	0.537510219	3.94E-08	-0.54942317	1.70E-08	-0.187894478	0.074497996
CMTM8	brown	-0.208251524	0.047601805	0.115482547	0.275688376	-0.408801558	5.74E-05	0.388642812	0.000140684	0.05828631	0.583145063	0.048406473	0.648640128	-0.298439122	0.004061321	-0.205645827	0.05051547	-0.144209627	0.172631931	0.167141122	0.113297348	-0.25998405	0.012818927	-0.060150447	0.571135625	0.19985585	0.057517455	-0.532669319	5.48E-08	0.426333016	2.51E-05	0.0603248	0.570018325
PLTP	brown	-0.207200854	0.048759492	0.139725285	0.186515106	0.579345853	1.78E-09	-0.191824433	0.068523585	0.079305067	0.454917437	-0.38516927	0.000163225	-0.024163745	0.8201484	0.385011851	0.000164322	0.103951862	0.326795427	0.095511362	0.367808344	0.177175706	0.092937034	-0.169636257	0.107938019	-0.402714869	7.57E-05	0.398061693	9.32E-05	-0.13866427	0.189915373	-0.063789894	0.548028469
ABCA6	brown	0.207153524	0.048812185	-0.123752874	0.2425219	0.197287387	0.06086799	-0.307264768	0.003050304	-0.282226766	0.006720459	0.238715559	0.02268057	0.554353288	1.19E-08	0.078999566	0.456662042	0.166799892	0.114046025	-0.223857574	0.03291695	0.196383545	0.062084194	0.070100686	0.509069903	-0.024070615	0.820829973	0.55880054	8.60E-09	-0.335839606	0.001135964	-0.146156414	0.166847264
MYOC	brown	0.205718646	0.050432095	-0.213131484	0.042518585	0.103219876	0.330231902	-0.192119305	0.068091398	-0.306945094	0.003082564	0.073028639	0.491491934	0.050081663	0.637326342	0.010685714	0.91992442	0.115415332	0.275969821	-0.041871303	0.693523416	-0.092715535	0.382059359	-0.121039956	0.253082729	-0.16146676	0.126251035	0.430861672	2.01E-05	-0.037749627	0.722397018	-0.202022481	0.054809714
ABCA8	brown	0.205316245	0.050894254	-0.106203446	0.316368594	0.200470703	0.056738162	-0.152387171	0.149296126	-0.266905205	0.01054301	0.32620228	0.00160199	0.281980976	0.006770499	0.011968792	0.910347153	0.11162616	0.292147701	-0.216034443	0.039714795	0.061452705	0.562815288	0.046068786	0.664561931	0.053141168	0.61687768	0.525448884	8.90E-08	-0.278191287	0.007584791	-0.067440232	0.525318121
DTNA	brown	-0.205243307	0.050978396	0.186207639	0.077187485	0.440919563	1.22E-05	-0.2248917	0.032096352	-0.172867751	0.101292735	0.084843698	0.42393559	0.29454145	0.004596034	0.040118735	0.705750132	0.032516432	0.759619926	-0.040653758	0.702009468	-0.039361056	0.711059471	0.226442236	0.030898308	-0.139253351	0.188022028	0.726511678	3.62E-16	-0.40696842	6.25E-05	-0.256714469	0.014035187
MRVI1	brown	-0.201288608	0.05571492	0.133740236	0.206283739	0.628991227	2.45E-11	-0.288131042	0.00561263	-0.213769001	0.041889144	-0.196393454	0.062070754	0.23861944	0.022736836	0.273624408	0.008679806	0.048711605	0.646573302	0.043755532	0.6804652	-0.025530993	0.810157779	0.082674673	0.435921534	-0.476041975	1.85E-06	0.839108785	2.92E-25	-0.325222521	0.001657948	-0.416586778	4.00E-05
PRR15L	brown	-0.200852327	0.056258833	0.254695013	0.014835407	-0.20422955	0.052159777	0.339394962	0.000997862	0.399795575	8.63E-05	0.052589515	0.620543816	-0.347114609	0.000749109	-0.242646714	0.020479091	-0.36198834	0.000422239	-0.00740171	0.944486025	0.0310087	0.770450892	0.122740409	0.246427001	0.46180423	4.07E-06	-0.475899324	1.86E-06	0.355029036	0.000554066	0.346054426	0.000779533
KRT8	brown	-0.199757005	0.057643548	0.075078826	0.479377084	-0.044701057	0.673947481	0.234014987	0.025575424	0.336226859	0.001120121	-0.118136872	0.264727961	-0.258979591	0.01318243	-0.177692837	0.091971687	-0.085268005	0.421613249	0.012947298	0.903051821	-0.072984745	0.491753069	-0.045037788	0.671632079	0.33859927	0.00102737	-0.417937852	3.75E-05	0.193427535	0.066200453	0.212118219	0.043535182
MIR99AHG	brown	0.19827812	0.059557231	-0.334704686	0.001183574	0.202547541	0.054169499	-0.245981507	0.018757741	-0.289067356	0.005452693	-0.126548984	0.231960191	0.482872251	1.25E-06	0.192502213	0.067533468	0.086514976	0.414830861	0.253354607	0.015388112	-0.141815448	0.179946464	0.291043702	0.005128316	-0.323815861	0.001741381	0.634052149	1.51E-11	-0.309770346	0.002807754	-0.475779428	1.88E-06
DES	brown	-0.196524479	0.061893264	0.073421335	0.489159001	0.278983636	0.007407738	-0.233563677	0.025869204	-0.276239189	0.008036996	-0.301874726	0.003636784	-0.005749098	0.956867287	0.174594617	0.097875326	0.021999879	0.836018176	0.31246918	0.002565992	-0.253686212	0.015249745	0.032965037	0.756406144	-0.493897834	6.52E-07	0.664670985	6.76E-13	-0.092898394	0.381117235	-0.525221544	9.04E-08
MYH10	brown	0.194123644	0.065211751	-0.094526936	0.372788647	0.172335985	0.102363684	-0.303941163	0.003400974	-0.313666541	0.002464856	0.638622515	9.72E-12	0.22409761	0.03272492	-0.316404698	0.002246923	0.131643238	0.213551887	-0.30907367	0.002873395	0.008020189	0.939855651	0.104952171	0.32213632	0.18773219	0.074753431	0.558986966	8.48E-09	-0.607067448	1.78E-10	-0.030923908	0.771061334
CNN1	brown	-0.193551076	0.066024104	0.147374504	0.16330143	0.335483691	0.001150704	-0.210586361	0.045110335	-0.300303407	0.003825765	-0.219356041	0.036697585	-0.06328007	0.551237842	0.181043736	0.085906956	-0.010743871	0.919490061	0.261446342	0.012305333	-0.262384385	0.011985386	0.010772974	0.919272708	-0.461826161	4.07E-06	0.692586351	2.85E-14	-0.09026112	0.394840463	-0.508609686	2.64E-07
TMTC1	brown	-0.191909499	0.068398679	0.288402539	0.005565831	0.353831796	0.000580222	-0.086184108	0.416624276	-0.231497522	0.027251059	-0.006637075	0.950213159	0.215282186	0.040426116	0.039232303	0.711963075	-0.071333981	0.501626579	-0.029930516	0.778223367	-0.116826564	0.270101111	0.123526789	0.243390184	-0.214054908	0.041609388	0.601405625	2.90E-10	-0.112982957	0.286284355	-0.400228628	8.47E-05
SYNE3	brown	0.191888828	0.068429014	-0.298307444	0.004078437	0.266288179	0.010730468	-0.411702913	5.03E-05	-0.174724789	0.097621435	0.158236288	0.13411595	0.461634831	4.11E-06	0.086917181	0.412656832	0.261798572	0.012184333	-0.180606223	0.086680283	0.279212562	0.007357267	-0.004368253	0.967220463	-0.126470732	0.232251334	0.478855323	1.58E-06	-0.560536295	7.56E-09	-0.178351359	0.090753884
PDGFRL	brown	0.190266331	0.070844196	-0.126335861	0.232753728	0.419675033	3.46E-05	-0.147628852	0.162568128	-0.123903481	0.241944682	-0.100202746	0.344638128	0.045572305	0.667962975	0.192847486	0.067033553	0.093865751	0.376156584	-0.013941163	0.895650216	-0.014718674	0.889866046	0.008954674	0.932863268	-0.210246108	0.045466542	0.574158559	2.68E-09	-0.248930105	0.017340858	-0.161671373	0.125765035
RSPO3	brown	0.187390791	0.075293072	-0.192699508	0.06724744	0.302344287	0.003581953	-0.017755119	0.867334798	-0.096032883	0.365186505	-0.170611513	0.105897698	0.015697383	0.882593319	0.250685346	0.016542012	0.10661111	0.314503957	-0.080307555	0.449218605	-0.004909056	0.963164936	-0.164603517	0.118956968	-0.273987994	0.008587802	0.391414589	0.000124804	0.059511676	0.57523777	-0.137527129	0.193609201
FILIP1L	brown	-0.186444134	0.076805797	0.391892924	0.000122237	0.27844342	0.007528051	0.021124455	0.842457599	-0.225021231	0.031994792	0.271532331	0.00922621	0.039681008	0.708815754	-0.135165903	0.201444341	-0.116882515	0.269870184	-0.196544596	0.061866049	-0.130124883	0.218926629	0.170559207	0.106006359	0.040727996	0.701490982	0.504060542	3.51E-07	-0.155219774	0.141791163	-0.168833006	0.109641354
FNDC1	brown	0.18520848	0.078816863	-0.195724911	0.062982838	0.315208719	0.002339883	-0.194230795	0.065060631	-0.109262448	0.302550544	0.341087008	0.000937662	0.226188475	0.031091758	-0.219412137	0.036648327	0.033234819	0.754475422	-0.222364829	0.034132555	-0.015718232	0.88243849	0.256877272	0.013972338	0.116147714	0.272913574	0.557927048	9.17E-09	-0.566690166	4.76E-09	-0.09956984	0.347709403
PDE7B	brown	0.181558825	0.085003543	-0.215539761	0.040181371	0.445606838	9.59E-06	-0.132163251	0.211732824	-0.090548312	0.393331949	-0.108454712	0.306160283	0.394553907	0.000108831	0.298891911	0.00400295	-0.060632135	0.568051347	0.03632672	0.732458335	0.069780708	0.511010318	0.349398701	0.000687212	-0.219087389	0.036934264	0.774534312	2.14E-19	-0.335791802	0.001137934	-0.320719711	0.001938537
SLC38A11	brown	-0.180575438	0.086734905	0.305382947	0.003244649	0.444984511	9.90E-06	-0.090863534	0.391680157	-0.271055152	0.009354984	-0.18682571	0.076193148	0.31497468	0.002358474	0.198803068	0.0588721	0.108029809	0.308070377	-0.026226967	0.805083773	-0.096871639	0.360993973	0.078320394	0.460553751	-0.294865332	0.004549327	0.524273757	9.62E-08	-0.185416401	0.078475549	-0.365539448	0.0003667
MEF2C	brown	0.180339263	0.087154857	-0.220299453	0.035876491	0.329478968	0.001427039	-0.147881298	0.16184273	-0.029024172	0.784774018	-0.01449054	0.891562626	0.380642249	0.000197621	0.513774785	1.90E-07	-0.091811617	0.386737118	-0.054707768	0.606517771	0.272731843	0.008909346	0.308271629	0.002950665	-0.146811233	0.164934095	0.575064516	2.50E-09	-0.325546951	0.001639226	-0.151726061	0.151089865
SEMA3D	brown	0.177365025	0.092582703	-0.146580793	0.165605505	0.324611242	0.00169375	0.02883012	0.786178505	-0.168538903	0.110270212	0.294883195	0.004546763	0.165876719	0.116090707	0.05876305	0.580062739	-0.01966262	0.853233451	-0.227181865	0.030340252	0.041242153	0.697903832	0.086822404	0.413168532	-0.002625288	0.980296262	0.557814881	9.24E-09	-0.225286142	0.03178793	-0.06281679	0.554162072
MS4A2	brown	0.176499349	0.09421166	-0.432705718	1.84E-05	0.096111983	0.364789853	0.053069495	0.617353473	0.122659701	0.246740148	0.038311334	0.718438059	0.183600198	0.081497227	0.063207586	0.551694871	-0.096051942	0.365090909	0.10658287	0.314632894	0.011821336	0.911447178	0.451809883	6.94E-06	0.046450132	0.661954197	0.483897057	1.18E-06	-0.341797962	0.00091337	-0.077148171	0.467313366
VWF	brown	0.175671591	0.095790309	0.032527691	0.759539214	0.338249298	0.001040598	-0.547391352	1.97E-08	-0.312883962	0.002530542	0.168296685	0.11079023	0.33585671	0.00113526	0.129883314	0.219790475	0.213516943	0.042137077	-0.32221419	0.001840987	0.32869848	0.001467063	-0.239610404	0.022162437	-0.164764818	0.118590854	0.531861075	5.79E-08	-0.311676836	0.002634953	-0.211775933	0.043883121
NTRK3	brown	0.17391944	0.099200534	-0.021955857	0.836341736	0.281698348	0.006828446	-0.463355035	3.74E-06	-0.495723218	5.85E-07	0.061240928	0.564164438	0.363460116	0.000398345	0.065543541	0.537058962	0.229781371	0.028445959	-0.065772797	0.535632971	-0.078440122	0.459866377	-0.086589753	0.41442617	-0.359037089	0.000474162	0.75776286	3.49E-18	-0.31566024	0.002304388	-0.502006587	3.99E-07
PCDHB9	brown	0.173352348	0.100324441	-0.015090946	0.887098609	0.416161223	4.08E-05	-0.248307209	0.017632237	-0.200292441	0.056963205	0.472568103	2.25E-06	0.402536083	7.64E-05	-0.158862375	0.132563278	0.00161832	0.987853169	-0.321007097	0.001919423	0.082739816	0.435558778	0.248991984	0.01731214	0.067920672	0.522364749	0.690745355	3.55E-14	-0.590145847	7.46E-10	-0.073170987	0.490645596
EPHA3	brown	-0.173274642	0.100479218	0.150660596	0.154014608	0.627170661	2.90E-11	-0.027288431	0.797360741	-0.121459082	0.251430914	0.152494253	0.149007097	0.378525875	0.000215897	-0.014320389	0.892828323	0.035145924	0.740842232	-0.197879043	0.060082422	0.013780609	0.896845319	0.320267196	0.001968981	-0.045437052	0.668890664	0.642099361	6.91E-12	-0.488469659	9.01E-07	-0.072538654	0.494411067
TNS1	brown	0.17290942	0.101209188	0.048332512	0.649141502	0.107543679	0.310265189	-0.594770125	5.08E-10	-0.457506174	5.13E-06	0.384775125	0.000165984	0.38641915	0.000154756	-0.246161688	0.01866839	0.210387177	0.045318576	-0.223658336	0.03307706	0.052106748	0.623759784	-0.132180002	0.211674412	-0.009814254	0.92643585	0.528314175	7.35E-08	-0.464846633	3.45E-06	-0.297957378	0.004124256
IGFBP4	brown	-0.172774453	0.101479995	0.187833018	0.074594649	0.609837645	1.40E-10	-0.174190465	0.098666898	-0.198413955	0.059379326	-0.503799323	3.57E-07	0.043539301	0.681959054	0.451604927	7.02E-06	0.183625637	0.081454271	0.011163839	0.916354141	0.006287538	0.95283206	-0.308315548	0.002946386	-0.579838664	1.71E-09	0.462967318	3.82E-06	0.027717778	0.79424237	-0.339775273	0.000984033
SACS	brown	-0.172764339	0.101500311	0.172784225	0.101460369	0.428250471	2.29E-05	0.157473569	0.136026097	0.084112241	0.427956258	0.007721346	0.942092763	0.39541956	0.000104773	0.237723839	0.02326685	-0.319781442	0.00200214	-0.070929711	0.504060216	0.226856961	0.030584338	0.459030247	4.73E-06	-0.075280836	0.478192112	0.556736393	1.00E-08	-0.217764455	0.038118467	-0.114458662	0.279996468
GXYLT2	brown	0.172741989	0.101545217	-0.154704118	0.143135745	0.330931965	0.001355154	-0.099797848	0.346600991	-0.178899987	0.089749073	-0.092401678	0.383679683	0.054873801	0.605424294	0.305888439	0.003191384	-0.056951846	0.591812597	0.029676828	0.780055371	0.057959544	0.585262066	-0.040122757	0.70572198	-0.281885765	0.006789972	0.465342036	3.36E-06	-0.013300599	0.900419701	-0.290547605	0.005208087
PLCB1	brown	0.170925975	0.105246267	-0.011361754	0.914876744	0.207752445	0.048148855	-0.192271444	0.067869273	-0.203630129	0.052868838	0.453761871	6.26E-06	0.466351864	3.18E-06	-0.153850541	0.145382565	-0.047454316	0.655106665	-0.237400975	0.023460489	0.020631048	0.846091593	0.337675819	0.001062609	0.115092676	0.277323527	0.56176026	6.90E-09	-0.50471009	3.37E-07	-0.205791144	0.050349199
CDH2	brown	-0.170377883	0.106383712	0.080844507	0.446182647	0.457222836	5.21E-06	0.00854897	0.935898393	-0.020458203	0.847365377	-0.087082841	0.411763328	0.02751531	0.795712505	0.123945719	0.24178297	-0.103027938	0.331136788	0.077310436	0.466374455	-0.156512998	0.138461035	0.306770006	0.003100362	-0.167091613	0.113405738	0.627203816	2.89E-11	-0.280132144	0.007157571	-0.249026742	0.017296027
ACACB	brown	0.169728455	0.107743834	-0.09307708	0.380197963	0.219081321	0.036939624	-0.583470411	1.28E-09	-0.428627445	2.25E-05	0.082289714	0.438068688	0.539896135	3.34E-08	0.146406452	0.166114809	0.207438559	0.048495563	-0.00390928	0.970662998	0.108306412	0.306826069	-0.01695891	0.873233404	-0.300726854	0.003773993	0.726400814	3.67E-16	-0.423083636	2.94E-05	-0.458324302	4.91E-06
PODN	brown	-0.167926087	0.111589548	0.236208867	0.024187413	0.692944081	2.73E-14	-0.300740074	0.003772387	-0.32034399	0.001963784	-0.118461684	0.263407291	0.138522541	0.190372955	0.280889159	0.006996782	0.218700916	0.037276982	-0.150592946	0.154201727	0.007579456	0.943155093	-0.226449747	0.030892598	-0.410147791	5.40E-05	0.748097507	1.58E-17	-0.253990585	0.01512369	-0.303405397	0.003460761
ALDH1B1	brown	-0.165030976	0.117988644	-0.001147133	0.991389656	0.392970606	0.000116633	-0.064189535	0.545519063	-0.017779803	0.867152047	-0.229290738	0.028795618	-0.086119911	0.416972763	0.182418993	0.08351175	-0.105637157	0.318970586	0.237736601	0.023259224	-0.127170871	0.229655462	0.194117288	0.065220725	-0.337587044	0.001066054	0.565917366	5.04E-09	-0.202145114	0.054659633	-0.284815099	0.006213012
GALNT16	brown	0.164187473	0.1199053	-0.042886956	0.686473251	0.395621561	0.000103846	-0.601547256	2.87E-10	-0.490366687	8.05E-07	-0.026269268	0.804775633	0.19426001	0.065019477	0.12660787	0.231741268	0.445190149	9.79E-06	-0.106739068	0.31392015	0.006441615	0.951677581	-0.334691248	0.001184148	-0.437298355	1.46E-05	0.729260462	2.47E-16	-0.349340034	0.000688742	-0.436826601	1.50E-05
STEAP2	brown	-0.163520234	0.121438347	0.121290092	0.252096026	0.583643525	1.26E-09	-0.048980686	0.644752887	-0.2149745	0.040720103	-0.241672745	0.021006704	0.312433471	0.002569064	0.290286088	0.005250579	0.066499859	0.53112302	0.013835084	0.896439798	-0.029638709	0.78033075	0.114840834	0.278383216	-0.376963798	0.000230373	0.581476079	1.50E-09	-0.264188779	0.011390277	-0.353657793	0.000584116
TPM2	brown	-0.162561643	0.123667122	0.09976824	0.346744798	0.425746894	2.58E-05	-0.150119988	0.155514678	-0.289266224	0.005419249	-0.126300938	0.232883943	0.072663913	0.493663956	0.156763451	0.137823007	-0.044345833	0.676393333	0.13245684	0.210710693	-0.221465173	0.034883237	0.045792435	0.666454186	-0.450587475	7.40E-06	0.712703003	2.31E-15	-0.132468467	0.210670286	-0.456150426	5.52E-06
TM4SF18	brown	0.16234205	0.12418208	-0.394778607	0.000107764	0.28840397	0.005565585	-0.019051413	0.857747051	0.004028919	0.969765588	0.108557778	0.305698131	0.216109164	0.039644713	0.080514226	0.448048714	-0.060233438	0.570603673	-0.065850536	0.535149852	0.042562871	0.688720016	0.222053839	0.034390498	-0.113222329	0.285258086	0.458122794	4.97E-06	-0.236083327	0.024265071	-0.170386563	0.106365624
ACTA2	brown	-0.161296705	0.126656043	0.027233332	0.797761163	0.467552652	2.97E-06	-0.320628686	0.001944626	-0.336286639	0.001117694	-0.092651263	0.382390837	0.097754923	0.356611089	0.187111441	0.075736956	0.124499139	0.239671066	0.142760184	0.177033591	-0.141985882	0.1794184	-0.026175611	0.805457913	-0.446056577	9.37E-06	0.77801928	1.16E-19	-0.261839759	0.012170252	-0.473980563	2.08E-06
PLA2G2A	brown	-0.160681457	0.128129648	0.190426683	0.070602484	0.564969244	5.42E-09	0.092996654	0.380611557	0.075314472	0.477994958	-0.403293861	7.38E-05	-0.100048129	0.345386855	0.326805076	0.001568417	0.025540619	0.810087545	0.001599665	0.987993176	-0.061422776	0.563005859	-0.148512178	0.160040411	-0.2807281	0.007030721	0.314818131	0.002370983	0.025400502	0.811110006	-0.082243132	0.438328907
CSGALNACT1	brown	0.160345369	0.128940141	-0.089319673	0.399809607	0.475400426	1.92E-06	-0.230363224	0.028035957	-0.228900764	0.029076129	-0.144955219	0.17039931	0.431557586	1.95E-05	0.417483852	3.84E-05	0.041331865	0.697278604	-0.043913606	0.679373907	0.224263745	0.032592564	0.069147124	0.514863693	-0.363931397	0.00039096	0.693424236	2.58E-14	-0.223830227	0.032938887	-0.32629413	0.001596833
ALDH1A2	brown	0.15973583	0.130420055	0.032904471	0.756839792	0.249906049	0.016892677	-0.071523881	0.500485524	-0.104054384	0.326315945	-0.062853308	0.553931301	-0.060307926	0.570126414	0.107179153	0.311917619	0.055671288	0.60018426	-0.210124102	0.045594833	-0.080273264	0.449412877	-0.179139454	0.089313258	-0.038963416	0.713851429	0.323952993	0.001733083	0.131288558	0.214798942	-0.010844402	0.918739276
PDE1A	brown	-0.157966448	0.134789389	0.049548288	0.640919769	0.638915133	9.45E-12	0.134922946	0.202263249	-0.027064359	0.798989455	-0.163545785	0.121379366	0.26258212	0.011918875	0.32884969	0.00145923	-0.093514427	0.377953641	0.003511836	0.973644473	-0.08415602	0.427714999	0.343818702	0.00084742	-0.228383579	0.029451706	0.695187846	2.08E-14	-0.2985194	0.004050917	-0.220071066	0.03607384
SMTN	brown	-0.157958115	0.134810226	0.249360121	0.017142135	0.509712613	2.47E-07	-0.297053811	0.00424465	-0.395664789	0.000103649	0.009245843	0.930685576	0.088031679	0.40666745	0.114068316	0.281650662	0.104660711	0.323489424	-0.080911696	0.445803567	-0.129346479	0.221718785	-0.183919799	0.08095887	-0.410906071	5.21E-05	0.703684754	7.31E-15	-0.203223146	0.05335476	-0.425999687	2.55E-05
NAP1L3	brown	0.157813661	0.135171837	-0.339714606	0.000986227	0.382810927	0.000180385	0.140014083	0.18559729	0.018822999	0.859435011	0.228158943	0.029616109	0.104626791	0.323647135	0.092196567	0.384740826	-0.142108755	0.179038398	-0.072244523	0.496167743	-0.005089915	0.961808863	0.320122066	0.001978836	-0.048355527	0.648985469	0.580172033	1.67E-09	-0.326760987	0.001570851	-0.040204247	0.705151792
C3orf70	brown	-0.156094855	0.139531234	0.116017464	0.273455436	0.437146522	1.47E-05	-0.35215842	0.000618675	-0.392557368	0.000118753	-0.221353956	0.034976992	0.077071905	0.467755022	0.355262063	0.000549102	0.155677861	0.140604713	0.094812385	0.371340325	-0.071180927	0.502547218	-0.149365362	0.157626794	-0.572485945	3.05E-09	0.669445217	4.03E-13	-0.127225279	0.229454589	-0.442519156	1.12E-05
PLCB4	brown	0.155099864	0.142102976	-0.273162491	0.00879794	0.017380274	0.870110905	-0.274473694	0.008466236	-0.285497513	0.006085005	0.058113523	0.584264053	0.417197425	3.89E-05	-0.01796173	0.865805328	-0.039347615	0.711153789	0.311756632	0.002627933	-0.213195218	0.042455306	0.377284849	0.000227327	-0.277340141	0.007779127	0.68668467	5.73E-14	-0.343465893	0.000858612	-0.563821625	5.91E-09
ACKR1	brown	-0.154259298	0.144303327	0.281155514	0.006940972	0.421482836	3.17E-05	-0.279848667	0.007218614	-0.286448285	0.005910554	-0.468524166	2.82E-06	0.04553338	0.66822991	0.351786786	0.000627525	0.114955197	0.277901669	0.157953262	0.134822364	-0.04843451	0.648450106	-0.204228247	0.052161309	-0.558973549	8.49E-09	0.491600681	7.48E-07	0.088275034	0.405366462	-0.492171986	7.23E-07
NEXN	brown	-0.152653796	0.148577252	0.138270982	0.191187091	0.472604321	2.24E-06	0.062907361	0.553589801	-0.074609184	0.482138043	0.356831487	0.000516719	0.160124056	0.129475982	-0.142638777	0.177405976	-0.125135999	0.237256612	-0.268886687	0.00996024	-0.116606717	0.271009784	0.31010202	0.00277698	0.101586482	0.337982804	0.670141523	3.73E-13	-0.389472727	0.000135743	-0.0982799	0.354021823
PDE3A	brown	-0.151393022	0.151999566	0.192680168	0.067275435	0.614422437	9.31E-11	-0.091083559	0.39052966	-0.205383115	0.050817213	-0.012996663	0.902683983	0.197724883	0.060286307	0.213782145	0.04187625	-0.105108366	0.321412683	-0.05573079	0.599794097	-0.088610412	0.403577529	0.19444834	0.06475469	-0.264876635	0.011170298	0.838214478	3.67E-25	-0.279532856	0.007287162	-0.319342592	0.002032531
AKAP12	brown	-0.150924297	0.153286829	0.452693648	6.63E-06	0.512448713	2.07E-07	-0.253805747	0.015200132	-0.317227407	0.002184922	0.008706865	0.934717052	0.158707814	0.132945304	0.114520218	0.279736204	0.035790416	0.736262381	-0.144502603	0.171752086	-0.079137622	0.455873198	-0.01028476	0.922919664	-0.237858129	0.023186712	0.755218779	5.22E-18	-0.254919122	0.014744696	-0.317489353	0.002165507
NFASC	brown	0.149594765	0.156982472	-0.074552968	0.482469092	0.286765497	0.005853344	-0.628457609	2.57E-11	-0.475063029	1.95E-06	0.146315992	0.166379524	0.497998893	5.09E-07	0.052751865	0.619463915	0.315914338	0.002284627	-0.070088007	0.509146717	0.126322302	0.232804278	-0.130742483	0.216729013	-0.371262746	0.000291141	0.704502468	6.59E-15	-0.52276033	1.06E-07	-0.472969573	2.20E-06
CPE	brown	0.148977846	0.158719676	-0.094503975	0.372905299	0.360219039	0.000452702	-0.134827245	0.20258647	-0.383913079	0.000172168	-0.229611024	0.02856695	0.051008573	0.631101549	0.274813749	0.008382026	0.124940657	0.237995388	0.089928673	0.396590975	-0.20255104	0.054165254	-0.118719118	0.262363756	-0.45019991	7.55E-06	0.645734651	4.82E-12	-0.026268769	0.804779274	-0.463226999	3.77E-06
TMOD1	brown	0.148690173	0.159534619	-0.013582916	0.898317189	0.325746622	0.001627799	-0.353348571	0.000591095	-0.444495988	1.02E-05	0.121372754	0.251770533	0.217806485	0.038080363	-0.02359269	0.82432976	0.13566222	0.199778859	-0.044187417	0.677485172	-0.212862196	0.042786813	0.007313239	0.945148534	-0.282324678	0.006700616	0.865162231	2.05E-28	-0.348038692	0.000723479	-0.464778745	3.46E-06
ZBTB20	brown	0.147960092	0.16161681	-0.001995411	0.985023084	0.215929785	0.039813128	-0.357281198	0.000507768	-0.298352314	0.004072598	0.339476148	0.000994895	0.663479357	7.68E-13	-0.016188434	0.878947969	0.082294353	0.438042774	-0.227586938	0.030038245	0.122708301	0.246551546	0.300837454	0.003760574	0.071926019	0.49807367	0.627111768	2.92E-11	-0.568348414	4.19E-09	-0.28189674	0.006787724
SLC18A2	brown	0.147481816	0.162991743	-0.293175338	0.004797774	0.16965375	0.107901155	-0.003143498	0.976407924	0.040780164	0.70112672	0.063783088	0.548071253	0.281531547	0.00686285	0.177654093	0.092043738	-0.114485594	0.27988258	0.093538313	0.377831297	0.164739083	0.118649209	0.364235928	0.000386256	-0.037354381	0.725187138	0.502005864	3.99E-07	-0.359103518	0.000472932	-0.074945687	0.480158925
MAMDC2	brown	0.146189936	0.166748929	-0.118165181	0.264612682	0.295308804	0.00448606	-0.338031435	0.00104891	-0.184795383	0.079498508	0.185543213	0.078267962	0.311312729	0.002667197	0.009149331	0.931407346	0.220747513	0.035491951	-0.130014366	0.219321537	0.106060248	0.317025268	0.090693112	0.392572668	-0.056256101	0.596354505	0.642329165	6.76E-12	-0.588145105	8.78E-10	-0.137410441	0.193991158
ITGA9	brown	0.144022292	0.17319626	0.013823572	0.896525497	0.175237882	0.096625724	-0.407272072	6.16E-05	-0.335876115	0.001134462	0.289022754	0.005460219	0.319666103	0.002010088	-0.185982005	0.077553059	0.065690418	0.536145155	-0.138741627	0.18966596	-0.037758184	0.722336653	0.091861219	0.38647954	-0.026207801	0.805223398	0.552252234	1.39E-08	-0.336387768	0.001113598	-0.333769845	0.001224144
RASL12	brown	0.142725751	0.177139146	-0.051757575	0.626090217	0.339993623	0.000976172	-0.242585785	0.020511761	-0.412589953	4.82E-05	0.187832533	0.074595412	0.056145234	0.597079696	-0.076043228	0.473734197	0.122528985	0.247247904	-0.244855055	0.019324729	-0.073982918	0.485832951	-0.249035967	0.017291753	-0.271138504	0.009332377	0.545779043	2.21E-08	-0.107315765	0.311297677	-0.210055055	0.045667571
MAOB	brown	0.142691873	0.177243047	-0.194611588	0.064525876	0.251267209	0.016284302	-0.057977823	0.58514355	-0.31950743	0.002021067	0.154435391	0.143840254	-0.003354007	0.974828548	-0.035363444	0.739295488	0.101514194	0.338328466	0.022824885	0.829959482	-0.170501561	0.106126213	0.010005204	0.925008669	-0.239547588	0.022198476	0.621268661	5.01E-11	-0.326472423	0.001586865	-0.256707416	0.014037915
CDH6	brown	-0.142350715	0.178291825	0.17737069	0.092572117	0.45934774	4.65E-06	-0.170872945	0.105355902	-0.239636802	0.022147307	0.349096548	0.000695123	0.150901328	0.153350118	-0.136732388	0.196221399	0.018303667	0.863275164	-0.206056023	0.050047284	-0.132021663	0.212227022	0.154332346	0.144111096	-0.09503272	0.370224733	0.656575974	1.59E-12	-0.439175947	1.33E-05	-0.212166562	0.043486226
KCNMB1	brown	-0.142320361	0.178385356	-0.060982821	0.565810816	0.346119801	0.000777625	-0.255973133	0.014324485	-0.120309362	0.255979798	-0.062684576	0.554997977	0.119739291	0.258256011	0.102733257	0.332529119	0.066070881	0.533781671	0.114180688	0.281173793	-0.034642236	0.744427818	0.109547535	0.301283173	-0.293826713	0.004700621	0.682489353	9.33E-14	-0.387766423	0.000146082	-0.271379762	0.009267213
FLRT2	brown	0.142291482	0.178474379	-0.173831506	0.099374158	0.554300613	1.20E-08	0.058614276	0.581023817	-0.000842535	0.993675903	0.025322944	0.811676094	0.135102109	0.201659134	0.232140593	0.026814411	-0.089082036	0.401069719	-0.123679859	0.242802081	0.089867542	0.396913367	0.137754979	0.192864942	-0.215146023	0.040555998	0.596378455	4.44E-10	-0.201417798	0.055554686	-0.10261821	0.333073711
SLITRK3	brown	0.141626029	0.180534682	-0.282370439	0.00669136	0.153393644	0.146596082	-0.332264922	0.001292112	-0.282916069	0.006581863	-0.098239877	0.354218812	0.090833614	0.39183676	0.127104384	0.229901097	0.07363385	0.487898934	0.254047942	0.015100037	-0.150845934	0.153502833	0.05136277	0.628729632	-0.404482238	6.99E-05	0.638012522	1.03E-11	-0.196278867	0.062226316	-0.393393407	0.000114501
CMA1	brown	0.140353556	0.184522628	-0.020741611	0.845276999	0.303916271	0.003403731	-0.101032999	0.340635077	-0.126494542	0.23216272	0.09577002	0.366506559	-0.064197634	0.54546827	-0.013311306	0.900339953	0.159231711	0.13165378	-0.155939255	0.139931072	-0.059517675	0.575199178	-0.062229106	0.55788225	-0.020759685	0.845143852	0.396753849	9.88E-05	-0.205978799	0.050135152	-0.042906081	0.686340754
C7	brown	-0.139009857	0.188802968	0.095356666	0.368588258	0.594802034	5.07E-10	-0.06321436	0.551652148	-0.072458896	0.494887089	-0.052572617	0.620656268	0.116766168	0.270350535	0.303634265	0.003435107	0.107126203	0.31215812	-0.163693431	0.121038969	0.15478301	0.142929412	-0.088372634	0.404845374	-0.225235298	0.031827545	0.53762946	3.90E-08	-0.218437708	0.03751191	-0.033820929	0.750286088
FHL1	brown	0.138207725	0.19139221	0.106873761	0.313306372	0.138596618	0.190133692	-0.338275487	0.001039603	-0.390432055	0.000130233	0.4680015	2.90E-06	0.02421969	0.819739028	-0.25283516	0.015607044	0.154464585	0.143763591	-0.26772251	0.010299117	-0.055465504	0.601534468	-0.12853711	0.224648508	0.086382112	0.415550488	0.548330128	1.84E-08	-0.274187378	0.008537714	-0.032957149	0.756462617
OGN	brown	0.138110423	0.191708035	-0.108492786	0.305989504	0.447193617	8.83E-06	-0.088816286	0.402481681	-0.104707959	0.32326983	0.152824992	0.148117045	0.051716445	0.626364967	-0.024564368	0.817217959	0.126865527	0.230785066	-0.184459261	0.080056607	-0.117853715	0.265882917	0.112471465	0.288485506	0.000527913	0.99603744	0.625916024	3.26E-11	-0.358888318	0.000476928	-0.084897528	0.423640558
ENPP2	brown	0.135433816	0.200544079	0.042245197	0.690924951	0.604758561	2.18E-10	-0.14448146	0.171815472	-0.149248371	0.157956142	0.124937621	0.23800688	0.294496763	0.004602512	0.183860196	0.081059054	0.129510764	0.221127411	-0.287842507	0.005662748	0.165985958	0.115847293	0.038151066	0.719566884	-0.227474214	0.030122032	0.630142235	2.19E-11	-0.377683184	0.000223599	-0.109197998	0.302837541
FGF10	brown	0.135362172	0.20078454	-0.171418567	0.104232115	0.217507572	0.038352054	-0.043250085	0.683959043	0.054577358	0.607377252	-0.176361091	0.094473902	0.082565337	0.43653076	0.214007387	0.04165578	-0.160064603	0.129620219	0.190938012	0.069836154	-0.018224483	0.863860965	0.286568439	0.005888826	-0.173348379	0.100332341	0.586221645	1.03E-09	-0.177269611	0.092761147	-0.210114078	0.045605387
TRPC1	brown	0.134642468	0.203211587	-0.040393512	0.703828122	0.249941451	0.016876609	-0.199308763	0.058218192	-0.437133918	1.47E-05	0.170411029	0.106314655	0.519777291	1.29E-07	0.099322429	0.348914642	0.105618028	0.319058724	-0.048651395	0.646980922	-0.044599764	0.674644575	0.197168582	0.061026738	-0.182399698	0.083544984	0.72442016	4.82E-16	-0.358753972	0.000479439	-0.406663724	6.33E-05
TTLL7	brown	0.133982361	0.205456052	-0.209837829	0.045897034	-0.05072725	0.63298812	-0.270469353	0.009515224	-0.314629949	0.0023861	0.092632416	0.382488068	0.447576241	8.66E-06	-0.062403449	0.556777375	-0.015826736	0.881632818	0.343081668	0.000870953	-0.193963824	0.065437683	0.348556461	0.000709471	-0.191844953	0.068493438	0.579333878	1.78E-09	-0.355742806	0.000538991	-0.508672777	2.63E-07
AOX1	brown	-0.13321663	0.20808178	0.171147869	0.104788481	0.554873812	1.15E-08	0.073096718	0.491087074	0.012748588	0.904532686	-0.066856294	0.528918997	0.095416774	0.3682851	0.119565558	0.258952435	0.022952367	0.829024153	-0.21718137	0.038650395	-0.017763528	0.86727254	0.039433578	0.710550685	-0.028636112	0.787583358	0.461610868	4.12E-06	-0.16019515	0.129303665	-0.008176323	0.938687031
CALD1	brown	-0.132963334	0.208955587	0.153033231	0.147558702	0.607890572	1.66E-10	-0.163128806	0.122344678	-0.26219123	0.012050668	0.215838522	0.039899042	0.213784759	0.041873685	-0.009145704	0.931434475	0.009279501	0.930433875	-0.171839552	0.10337145	-0.100018669	0.34552963	0.197827688	0.060150279	-0.199897081	0.057464925	0.852916875	7.40E-27	-0.444193019	1.03E-05	-0.261951209	0.012132221
VIT	brown	0.13211709	0.211893854	-0.03922767	0.711995597	0.167088832	0.113411827	-0.236564291	0.023968701	-0.2575763	0.013705251	-0.119288536	0.260065545	0.030836517	0.771690635	0.029178742	0.783655778	0.250656041	0.016555084	-0.002066048	0.98449297	-0.164750454	0.118623423	-0.143244848	0.175552714	-0.219926756	0.036199007	0.457724899	5.07E-06	-0.111517138	0.292622256	-0.218411879	0.03753503
PDE2A	brown	0.13108648	0.215511751	-0.094499485	0.372928113	0.380168447	0.000201584	-0.530603848	6.31E-08	-0.425166184	2.66E-05	-0.239041983	0.022490378	0.205299755	0.050913267	0.221863352	0.034549299	0.276721217	0.007923182	0.109246068	0.302623467	-0.115140118	0.277124205	-0.201410375	0.055563883	-0.51656637	1.59E-07	0.736291296	9.08E-17	-0.247584664	0.017975506	-0.564224379	5.73E-09
PLXNA4	brown	-0.131005	0.215799636	0.134795919	0.202692351	0.556094358	1.05E-08	-0.331704325	0.001318294	-0.294436849	0.00461121	-0.244098481	0.019713753	0.236656648	0.023912145	0.276010624	0.008091464	0.230183478	0.028162077	0.00543006	0.95925877	-0.049763786	0.639466925	-0.08618636	0.416612055	-0.482378903	1.29E-06	0.744118172	2.87E-17	-0.325048481	0.001668071	-0.43849716	1.38E-05
RHOJ	brown	0.129816938	0.220028252	0.034502006	0.745427041	0.511996091	2.13E-07	-0.234074845	0.025536674	-0.255016577	0.0147054	0.309585723	0.002825017	0.36895634	0.000319675	0.024106605	0.820566562	0.044713749	0.67386015	-0.262422582	0.011972513	0.082670336	0.43594569	0.155464807	0.141155588	-0.139949904	0.18580097	0.79734	3.19E-21	-0.455131925	5.83E-06	-0.200285052	0.056972548
CACNA1C	brown	-0.129431706	0.221411855	0.190493577	0.070501846	0.605517222	2.04E-10	-0.36940426	0.00031394	-0.278576688	0.007498212	0.245827669	0.018834321	0.584172872	1.21E-09	0.087995274	0.406862286	0.141778625	0.180060704	-0.3170695	0.002196701	0.256690413	0.014044494	0.060339428	0.569924632	-0.147235498	0.163703227	0.693025986	2.70E-14	-0.589575955	7.81E-10	-0.193990577	0.065399819
FLNC	brown	-0.129282664	0.221948796	0.243045302	0.02026647	0.520865735	1.20E-07	-0.321568403	0.001882582	-0.309506474	0.002832456	-0.233855185	0.025679121	0.096264122	0.364027681	0.172963942	0.101099952	0.07488909	0.480491494	0.128193827	0.225899291	-0.164092629	0.1201223	-0.038692877	0.715753134	-0.488547171	8.97E-07	0.766558598	8.30E-19	-0.27271044	0.008914915	-0.480414726	1.44E-06
RAB9B	brown	0.128958985	0.223118045	-0.184756592	0.079562758	0.292292822	0.00493225	-0.323252546	0.001775843	-0.269481288	0.009790957	-0.116752864	0.270405501	0.159113016	0.131945549	0.109568617	0.301189587	0.251625884	0.016127177	0.11248697	0.288418616	-0.189540259	0.071947023	0.093983086	0.375557564	-0.320256134	0.00196973	0.739008866	6.12E-17	-0.410475491	5.32E-05	-0.390888754	0.000127682
PDZRN3	brown	-0.128297866	0.225519701	0.168449534	0.110461858	0.539731816	3.37E-08	-0.117796178	0.26611802	-0.210253451	0.045458829	0.467649448	2.96E-06	0.137139379	0.194880526	-0.120027925	0.257101819	0.010908788	0.918258468	-0.363768452	0.000393499	0.061325183	0.563627501	0.060631657	0.568054397	-0.01927887	0.8560668	0.684790568	7.15E-14	-0.396545586	9.97E-05	-0.062488644	0.556237845
NCAM1	brown	-0.127709071	0.227673845	0.106868374	0.313330906	0.403206326	7.41E-05	-0.190660392	0.070251387	-0.115082909	0.277364573	0.154645621	0.143288882	0.045498647	0.668468131	-0.021118586	0.842500805	-0.03738156	0.724995164	-0.067972319	0.522047761	-0.036550784	0.730870935	0.119514705	0.259156527	-0.126954224	0.230456536	0.617940284	6.78E-11	-0.377206516	0.000228066	-0.220766009	0.035476152
GPRC5B	brown	0.127156647	0.229707995	-0.1067781	0.313742206	0.446142142	9.33E-06	-0.309538591	0.002829439	-0.276128929	0.008063231	-0.089792327	0.397310238	0.176798267	0.093646647	0.217689842	0.038186191	0.193804855	0.065663039	-0.098533999	0.352772776	0.018828367	0.85939533	-0.205331672	0.050876472	-0.373284952	0.000268073	0.55924492	8.32E-09	-0.198368033	0.059439422	-0.308338645	0.002944138
HSPB7	brown	-0.126700553	0.231396991	0.168007037	0.111414571	0.440173437	1.27E-05	-0.192819129	0.067074497	-0.186467608	0.076767994	-0.135108738	0.201636809	-0.219028978	0.036985892	0.097081005	0.359952097	0.028455175	0.788894176	0.043537756	0.681969732	-0.202992154	0.053632183	-0.146894992	0.164690555	-0.352434193	0.000612181	0.608171794	1.62E-10	-0.069411768	0.513252363	-0.28552927	0.006079106
SORBS1	brown	-0.126553436	0.231943633	0.147205027	0.163791403	0.33882795	0.001018809	-0.189895347	0.071405967	-0.206893854	0.049102116	0.095896457	0.36587125	0.199937163	0.057413896	-0.010281177	0.922946429	-0.048991946	0.64467676	-0.017688327	0.86782935	-0.124683653	0.238969794	0.245402546	0.019047343	-0.087022113	0.412090742	0.72996498	2.24E-16	-0.362129335	0.000419895	-0.279729202	0.007244477
LPP	brown	-0.126478952	0.232220739	0.166124188	0.115539845	0.455400868	5.74E-06	-0.414672761	4.38E-05	-0.247205968	0.018157705	-0.051093272	0.63053401	0.371349852	0.000290111	0.083824946	0.429541405	0.072851866	0.492544028	0.031907	0.763992403	-0.004033236	0.969733211	0.15591463	0.139994428	-0.280667086	0.007043616	0.776512621	1.51E-19	-0.482913317	1.25E-06	-0.397036923	9.76E-05
RBMS3	brown	0.125368538	0.236379239	0.027247939	0.797654999	0.246958372	0.018277687	-0.294597797	0.004587878	-0.40006682	8.53E-05	0.39296684	0.000116653	0.613222782	1.04E-10	-0.132095449	0.211969378	0.048136648	0.650470014	-0.216260506	0.039503085	0.020126222	0.849813017	0.285726406	0.006042596	0.028580401	0.787986899	0.682396325	9.43E-14	-0.508604115	2.64E-07	-0.322287085	0.001836344
MGARP	brown	0.124664188	0.239043707	-0.089681523	0.397895336	0.249372234	0.017136566	-0.206388122	0.04967086	-0.32676521	0.001570618	-0.1902275	0.070902829	-0.029719955	0.779743847	0.184462847	0.080050635	0.133059796	0.20862251	0.055011935	0.604515214	-0.192301983	0.067824757	-0.124820723	0.238449763	-0.375251761	0.000247264	0.623602418	4.04E-11	-0.022206688	0.834498493	-0.378474665	0.000216358
MFGE8	brown	-0.12423139	0.240691222	0.137139453	0.194880284	0.580331945	1.65E-09	-0.171248386	0.104581618	-0.186307261	0.077026516	0.016197763	0.878878735	0.088707088	0.403062714	0.061145564	0.564772472	0.033097536	0.755457716	-0.104000744	0.326566756	-0.137796965	0.192728022	0.080118863	0.45028821	-0.165601092	0.116706635	0.76368134	1.34E-18	-0.372745932	0.000274052	-0.26142341	0.012313247
PDGFD	brown	-0.12413298	0.241066929	0.141179319	0.181927446	0.507191263	2.89E-07	0.087343694	0.410358681	-0.045321656	0.669682546	-0.137773549	0.192804376	-0.044691197	0.674015322	0.224923292	0.032071557	-0.047562664	0.654369528	-0.109267519	0.302527971	-0.116237094	0.272542151	0.029408128	0.781997097	-0.146145109	0.166880438	0.49807118	5.07E-07	-0.010437605	0.921777734	-0.127341014	0.229027706
SFRP1	brown	0.123903731	0.241943725	-0.068696371	0.517614115	0.268546539	0.010058228	-0.201326014	0.055668486	-0.276957987	0.007867798	-0.251702185	0.016093922	0.05429399	0.609246646	0.200368923	0.056866563	0.187488988	0.075137535	0.017302182	0.870689451	-0.168344888	0.110686592	-0.165397804	0.117162525	-0.254671596	0.014844913	0.485786504	1.05E-06	-0.059422377	0.575812329	-0.358998988	0.000474869
THSD4	brown	-0.123894262	0.241979987	0.172009909	0.103024753	0.265368019	0.011015432	-0.277376777	0.007770673	-0.101476252	0.338509979	0.289026797	0.005459537	0.254699269	0.01483368	-0.21519678	0.040507542	-0.019484012	0.854551944	-0.048789778	0.64604422	0.001625699	0.987797783	0.249005898	0.017305688	0.084888749	0.423688662	0.40347105	7.32E-05	-0.526240802	8.45E-08	-0.167370126	0.112797039
MARK1	brown	-0.122108229	0.248887187	-0.021516838	0.839570008	0.276552003	0.007962973	-0.045925935	0.665539816	-0.123573534	0.243210481	0.187310938	0.075419744	0.29192842	0.004988748	-0.131874435	0.21274177	-0.056679188	0.593590684	0.104374621	0.324821133	-0.234359195	0.025353274	0.368894641	0.000320473	-0.107300626	0.311366342	0.555269685	1.11E-08	-0.417185544	3.89E-05	-0.362350459	0.000416241
RFTN2	brown	0.119911795	0.257565776	-0.035431053	0.738814944	0.36765786	0.00033685	0.044806304	0.673223461	0.024142505	0.820303834	0.37623037	0.000237474	0.211546386	0.044117749	-0.045196956	0.670538691	-0.180524805	0.086824804	-0.209980833	0.045745867	0.019971855	0.850951624	0.431962561	1.91E-05	0.158353423	0.133824412	0.628088529	2.66E-11	-0.398075213	9.32E-05	0.025272054	0.812047591
GFRA1	brown	0.119637997	0.258661902	-0.115689882	0.274821439	0.261889859	0.012153144	-0.462559969	3.91E-06	-0.401360684	8.05E-05	-0.27051814	0.009501788	0.101094147	0.340341414	0.317997777	0.002128267	0.220019568	0.036118465	0.257200328	0.013848347	-0.078588011	0.459018109	-0.12478582	0.238582107	-0.525712464	8.75E-08	0.72911394	2.52E-16	-0.170967825	0.105159808	-0.572920169	2.95E-09
LRRN4CL	brown	0.119493281	0.259242541	-0.0318118	0.764676107	0.355828028	0.000537216	-0.390824512	0.000128038	-0.304911035	0.003295092	-0.231775368	0.027061666	-0.103184673	0.330397747	0.088499254	0.404169936	0.346794795	0.000758171	0.099740342	0.346880334	-0.203705466	0.052779288	-0.240930315	0.02141667	-0.382025125	0.000186463	0.599739929	3.34E-10	-0.230348541	0.028046241	-0.35195798	0.000623434
TNN	brown	0.119253879	0.260205031	-0.174216113	0.098616514	0.259952503	0.01283021	-0.290430612	0.005227058	-0.240032527	0.021921553	0.084368976	0.426542557	0.224337214	0.032534177	-0.132233426	0.211488191	0.271726327	0.009174303	-0.028945163	0.785345777	-0.033562507	0.752132326	0.076027684	0.473824864	-0.143425006	0.175004568	0.462276888	3.97E-06	-0.461461458	4.15E-06	-0.218352079	0.037588605
ISM1	brown	-0.118299041	0.264068029	0.041192683	0.698248683	0.582527656	1.38E-09	-0.089236551	0.40025011	-0.004605516	0.965441102	-0.283234431	0.006518708	0.191169669	0.069491185	0.431021456	2.00E-05	-0.096631138	0.362193074	0.021564314	0.839220772	0.132653138	0.210029239	0.110597621	0.296644972	-0.350029078	0.000670972	0.551139744	1.50E-08	-0.133259554	0.207933964	-0.280180865	0.007147125
LTBP1	brown	-0.118144636	0.26469634	0.068913744	0.516286811	0.615602606	8.37E-11	-0.339203064	0.001004907	-0.119012397	0.261178348	-0.01670618	0.875107183	0.307765208	0.00300041	0.153787804	0.145548743	0.130859963	0.216312752	-0.01403591	0.894945064	0.070367976	0.507451909	0.210946939	0.044735379	-0.248532609	0.017526316	0.813156399	1.24E-22	-0.635462163	1.32E-11	-0.272166905	0.00905737
IGFBP5	brown	-0.118020776	0.265201088	0.001226981	0.990790338	0.487105876	9.76E-07	-0.342372163	0.00089417	-0.200219466	0.057055542	-0.450991298	7.25E-06	0.280375415	0.007105549	0.438404792	1.38E-05	0.10988111	0.299804664	0.296618438	0.00430377	-0.098349304	0.353680387	0.095434177	0.368197351	-0.559171061	8.36E-09	0.776393947	1.55E-19	-0.314578695	0.002390232	-0.578702704	1.88E-09
PDLIM3	brown	-0.115239844	0.27670553	0.346392872	0.000769701	0.29634232	0.004341645	-0.289846799	0.005322651	-0.383933205	0.000172021	-0.019202308	0.856632299	0.09192518	0.386147551	0.129956061	0.219530078	0.123893626	0.241982423	-0.033554409	0.752190203	-0.069832893	0.510693596	-0.126452101	0.232320687	-0.251325012	0.016258892	0.612938733	1.06E-10	-0.174778583	0.097516665	-0.385997624	0.000157565
FAM171B	brown	-0.115201288	0.276867346	0.101955089	0.336223706	0.556660567	1.01E-08	0.053160217	0.616751248	0.065249831	0.538888598	-0.247893532	0.01782807	0.073225925	0.490319165	0.277678706	0.007701306	-0.116676643	0.270720543	0.111572665	0.292380491	-0.127591294	0.228106467	0.333692907	0.001227538	-0.248848479	0.017378803	0.627981735	2.69E-11	-0.203135768	0.053459562	-0.257227189	0.013838081
CCDC80	brown	0.114937638	0.277975566	-0.071884166	0.498324404	0.538515784	3.67E-08	-0.192844436	0.067037956	-0.222217135	0.034254853	-0.119166969	0.260555045	0.123925486	0.241860424	0.20290833	0.053733148	0.247181627	0.01816947	-0.038996562	0.713618561	-0.055086916	0.60402201	-0.083476769	0.431466961	-0.361596752	0.000428815	0.627497533	2.81E-11	-0.338142314	0.001044672	-0.246321104	0.01858964
MYLK	brown	-0.113985638	0.28200187	0.128202726	0.225866804	0.527237814	7.90E-08	-0.333581719	0.001232459	-0.315296751	0.002332924	0.062276505	0.557581761	0.124842324	0.238367883	0.116801035	0.270206526	0.076555229	0.470753045	-0.030707496	0.772619989	-0.040264069	0.70473332	0.036273335	0.732836712	-0.349670396	0.000680169	0.843623173	9.14E-26	-0.346954612	0.00075363	-0.33570009	0.001141721
CREB3L2	brown	-0.113402482	0.284487325	0.141226473	0.181780059	0.541602215	2.96E-08	-0.315787828	0.002294447	-0.111813583	0.291333074	-0.189765857	0.071602894	0.444654188	1.01E-05	0.422318279	3.05E-05	0.018607681	0.861026765	0.005889725	0.95581328	0.180576548	0.086732935	0.193786044	0.065689748	-0.287622951	0.005701149	0.672164964	2.99E-13	-0.478319321	1.62E-06	-0.376895972	0.000231021
ITGA6	brown	0.113190054	0.285396317	-0.094361902	0.373627574	0.328762515	0.001463741	-0.02751554	0.795710834	-0.06781794	0.522995559	0.010759894	0.91937039	0.269133713	0.009889603	0.4712774	2.42E-06	-0.148683743	0.15955287	-0.132264539	0.21137979	0.193866062	0.065576197	0.252500162	0.015749659	-0.096652077	0.362088575	0.471751367	2.35E-06	-0.16521463	0.117574486	-0.204780947	0.051514445
METTL24	brown	-0.112940827	0.286465236	0.036872157	0.72859612	0.362324181	0.000416674	0.111921229	0.290865876	-0.028775103	0.786576823	0.186231902	0.077148256	0.328737008	0.001465064	0.070085355	0.509162788	-0.032643545	0.758708875	-0.188175519	0.07405731	0.044280003	0.676846967	0.259557603	0.012972174	0.002599412	0.980490426	0.531871785	5.79E-08	-0.331844819	0.001311688	-0.079953696	0.451225621
PPP1R3C	brown	0.112429368	0.288667165	-0.389720924	0.000134297	0.171998924	0.103047082	-0.054080306	0.610657999	-0.120435763	0.255476959	0.155860253	0.140134409	0.03020498	0.77624269	-0.001338707	0.989951774	-0.032370098	0.760669143	0.050601959	0.633829087	-0.058268697	0.583259083	0.141532103	0.18082688	-0.135303423	0.200981876	0.538129872	3.77E-08	-0.210277048	0.045434054	-0.132952471	0.208993119
PLCXD3	brown	0.112330687	0.28909329	0.024734275	0.815975889	0.203274419	0.053293341	-0.052446288	0.62149719	-0.314673358	0.002382605	0.133095909	0.208497912	0.131045128	0.21565782	0.071590648	0.500084667	0.019150543	0.857014689	-0.132316372	0.211199294	-0.057446069	0.588595769	-0.1100353	0.299122855	-0.162381334	0.124089836	0.438149523	1.40E-05	-0.01618934	0.878941243	-0.168718063	0.109886796
TSPAN2	brown	0.111881468	0.291038385	-0.119747403	0.258223525	0.341784	0.000913841	-0.256129454	0.014263056	-0.081687752	0.441438159	0.198197359	0.05966321	0.277903389	0.00765004	-0.010778282	0.919233062	0.030126142	0.77681148	-0.073962034	0.48595642	0.15531683	0.141539158	0.172725342	0.101578675	-0.113811047	0.282744463	0.669023199	4.22E-13	-0.4319215	1.91E-05	-0.167826253	0.111805636
GPRASP1	brown	0.111747849	0.291618614	-0.15431094	0.144167407	0.23796207	0.023124846	-0.352836418	0.000602822	-0.407019062	6.23E-05	-0.029570594	0.780822895	0.552199098	1.39E-08	0.256904154	0.013961984	0.140115619	0.185275384	0.080114581	0.450312495	0.040610639	0.702310675	0.161631936	0.125858594	-0.254178212	0.015046435	0.746469608	2.02E-17	-0.413261155	4.67E-05	-0.531221134	6.05E-08
LGI4	brown	0.106647358	0.314338506	0.0001967	0.998523551	0.333793473	0.001223103	-0.569739594	3.77E-09	-0.514672181	1.80E-07	-0.151162156	0.15263258	0.363278738	0.000401221	0.248301242	0.017635049	0.426607867	2.48E-05	-0.077614003	0.464620694	0.019002096	0.858111448	-0.301247804	0.003711159	-0.464246453	3.57E-06	0.656598868	1.59E-12	-0.284308881	0.006309503	-0.521462247	1.16E-07
VIPR2	brown	0.10652268	0.314907827	0.055191216	0.603336246	0.310085985	0.002778461	-0.276828444	0.007898058	-0.317599585	0.002157383	-0.152259645	0.149640883	-0.134516726	0.203637769	0.139879243	0.186025409	0.258504456	0.013357475	-0.075239773	0.478432857	-0.125184124	0.237074852	-0.393742847	0.000112765	-0.318596101	0.002085182	0.42143914	3.18E-05	0.014988654	0.8878589	-0.249486537	0.017084089
ADAMTSL1	brown	0.106096656	0.316858224	-0.042811532	0.686995896	0.332795417	0.001267772	-0.342250399	0.00089821	-0.27503531	0.008327556	-0.284137527	0.006342464	0.381482572	0.00019077	0.288253506	0.005591477	0.08443718	0.426167447	0.133356385	0.20760078	-0.098276388	0.354039106	0.11172303	0.291726473	-0.373350777	0.000267351	0.613396212	1.02E-10	-0.223623797	0.033104882	-0.507094655	2.91E-07
ITGA8	brown	0.104646159	0.323557075	-0.049243291	0.642978307	0.339926598	0.000978579	-0.260253823	0.012722797	-0.214178209	0.04148922	0.477827852	1.67E-06	0.317864869	0.002137946	-0.050939778	0.631562673	0.057417012	0.58878468	-0.312462798	0.002566541	0.151600583	0.151432128	0.15684098	0.137625954	0.095000631	0.370387076	0.68813707	4.83E-14	-0.510850999	2.29E-07	-0.072295738	0.495861631
PRELP	brown	0.104473676	0.324359649	0.046743997	0.659947421	0.303851898	0.003410871	-0.560351567	7.66E-09	-0.460364893	4.40E-06	0.280410142	0.00709815	0.306996861	0.003077319	0.011453921	0.914188839	0.297785637	0.004146902	-0.227444608	0.03014407	0.138276111	0.191170467	-0.180899904	0.08616058	-0.168705599	0.109913437	0.706855593	4.90E-15	-0.510122375	2.40E-07	-0.286440879	0.005911895
CAB39L	brown	0.103431051	0.32923814	0.049689152	0.63996994	-0.061259585	0.564045524	-0.038959713	0.713877451	-0.228062914	0.029686626	0.259192686	0.013104573	0.065881798	0.53495563	-0.191005069	0.069736155	-0.172070681	0.102901295	0.099623494	0.347448377	-0.241071198	0.021338353	0.326628878	0.001578164	0.099559821	0.34775816	0.460098044	4.47E-06	-0.167434953	0.112655724	-0.256382728	0.014164012
COL15A1	brown	-0.102319174	0.334491883	0.05496973	0.604792911	0.715032368	1.70E-15	-0.256607148	0.014076751	-0.084682968	0.424817223	-0.207461558	0.048470088	0.230474488	0.027958128	0.246947486	0.018282977	0.028058351	0.791771061	-0.020486126	0.847159567	0.018072739	0.864983768	0.101775598	0.337079562	-0.39834983	9.21E-05	0.72817909	2.87E-16	-0.354245008	0.000571069	-0.353743504	0.000582195
KRT7	brown	-0.100594733	0.342744506	0.137388647	0.194062557	-0.22914755	0.028898347	0.236482734	0.024018738	0.193587363	0.065972378	-0.040016174	0.706467995	-0.350233682	0.000665777	-0.193737084	0.065759304	-0.191154681	0.069513463	0.031067317	0.770028971	-0.096365107	0.363522318	-0.172938408	0.101151098	0.244310111	0.019604263	-0.603940868	2.33E-10	0.509785521	2.45E-07	0.12815418	0.22604406
HTR2A	brown	-0.100428358	0.343547434	0.146616162	0.165502322	0.538680264	3.63E-08	-0.031045408	0.770186665	0.069523331	0.512573865	-0.019733846	0.85270777	0.10729359	0.311398254	0.068744957	0.517317292	-0.093224896	0.379438521	-0.128518936	0.224714606	-0.068800716	0.516976752	0.302494468	0.003564573	-0.06201328	0.559251475	0.650067766	3.11E-12	-0.340942283	0.000942679	-0.084595513	0.425297368
SLN	brown	0.099239711	0.349318174	-0.111500298	0.292695603	0.389200476	0.000137346	-0.149604416	0.156955407	-0.108186035	0.307367184	-0.457997366	5.00E-06	0.12923134	0.222133909	0.301531572	0.003677327	0.033522205	0.752420383	0.231352745	0.02735019	-0.159028347	0.132153979	0.111984839	0.290590029	-0.523906485	9.86E-08	0.622145764	4.62E-11	-0.145827376	0.167814775	-0.448212662	8.38E-06
SCRG1	brown	-0.099152406	0.349744405	0.049452188	0.64156809	0.366178019	0.000357455	0.142507137	0.177810393	-0.044399146	0.676026033	-0.396550135	9.97E-05	-0.188814555	0.073063064	0.32868824	0.001467595	-0.134411954	0.203993367	0.141446311	0.181094073	-0.162758091	0.123207834	0.013902513	0.895937892	-0.483419222	1.21E-06	0.453601904	6.32E-06	0.217604444	0.038263827	-0.242934886	0.020325179
BMERB1	brown	-0.098893423	0.351010677	0.086593735	0.414404623	0.480403075	1.44E-06	-0.000192483	0.998555205	-0.190877347	0.06992672	-0.192985048	0.066835215	-0.009397841	0.929548971	0.247016814	0.018249305	-0.102232282	0.334904682	0.064585395	0.54303894	-0.1888991	0.072932332	0.021180189	0.842047316	-0.37976942	0.000204978	0.681260532	1.07E-13	0.026938299	0.79990613	-0.357645567	0.00050062
AOC3	brown	0.097949683	0.35564914	0.135650072	0.199819503	0.323961052	0.001732597	-0.395465539	0.000104561	-0.336405208	0.001112893	0.52531831	8.98E-08	0.148375692	0.160429057	-0.193051934	0.06673895	0.228833181	0.029124976	-0.469586668	2.66E-06	0.166658453	0.114357469	-0.239237353	0.022377198	0.029536697	0.781067843	0.519653452	1.30E-07	-0.408285091	5.88E-05	0.038781578	0.715129435
BICC1	brown	-0.097517822	0.357784342	0.088803341	0.402550538	0.653860177	2.11E-12	0.074751034	0.481303228	-0.102347377	0.334357968	-0.013369749	0.899904657	0.223086672	0.033540098	0.227437622	0.030149273	-0.081443344	0.442810381	-0.027351834	0.796900041	-0.023761965	0.823089785	0.194177301	0.065136041	-0.287872156	0.005657579	0.648276909	3.73E-12	-0.26833095	0.01012077	-0.207658376	0.048252544
PCDHB10	brown	0.097403867	0.358349075	-0.043828252	0.67996308	0.506078623	3.10E-07	-0.23880261	0.022629716	-0.253055235	0.015513962	0.402344015	7.70E-05	0.427394584	2.39E-05	-0.100696581	0.342253569	0.042320421	0.690402601	-0.280421831	0.007095661	0.015757252	0.882148746	0.212934962	0.042714195	-0.042168671	0.691456499	0.764133361	1.24E-18	-0.613769349	9.86E-11	-0.167734636	0.112004222
PCDHB7	brown	-0.09737497	0.358492373	0.043467644	0.682454369	0.465264255	3.37E-06	0.17234171	0.102352108	0.01090096	0.918316921	0.431224242	1.98E-05	0.229145204	0.028900032	-0.121351285	0.251855042	-0.080740571	0.446769412	-0.279329109	0.007331689	0.031108479	0.769732731	0.341528287	0.000922516	0.164833815	0.118434516	0.523988559	9.81E-08	-0.472154591	2.30E-06	0.086211583	0.416475183
MCAM	brown	-0.095818684	0.366261954	0.315555331	0.002312592	0.510409789	2.36E-07	-0.20004551	0.057276144	-0.419212205	3.53E-05	0.30169479	0.003657993	0.145874057	0.167677261	-0.00471586	0.964613627	0.006885855	0.948349497	-0.309596412	0.002824015	0.007147106	0.946392716	-0.119943954	0.257437238	-0.215928634	0.039814211	0.632357251	1.78E-11	-0.190215787	0.070920523	-0.219364929	0.036689777
PRKCZ	brown	0.095642955	0.367145701	0.002928104	0.978024046	-0.515961467	1.66E-07	0.145646763	0.168347611	0.135154975	0.201481126	0.286490597	0.005902894	-0.299864835	0.003880053	-0.460230173	4.43E-06	-0.169738946	0.107721754	-0.032977917	0.756313934	-0.158795287	0.132728997	-0.080465649	0.448323539	0.582298557	1.41E-09	-0.608676405	1.55E-10	0.356250235	0.000528503	0.310225834	0.002765569
ADAMTS5	brown	0.093715943	0.376922233	0.076572538	0.470652441	0.488042203	9.24E-07	-0.171164804	0.104753608	-0.272199417	0.009048793	0.083374334	0.432034402	0.210731774	0.044958811	0.09219355	0.384756443	0.045568495	0.667989097	-0.12372088	0.242644644	-0.043067488	0.685222872	0.010510904	0.921230164	-0.280297174	0.007122243	0.744371056	2.77E-17	-0.182772055	0.082905499	-0.326295189	0.001596774
MMRN1	brown	0.0934701	0.378180747	-0.114292506	0.280699803	0.444058389	1.04E-05	-0.037428907	0.724660768	-0.040281902	0.704608589	-0.243084834	0.020245485	0.154991689	0.142384717	0.279711112	0.007248401	0.004223395	0.968306912	0.133791597	0.206107969	-0.109830986	0.300026526	0.248135921	0.017713098	-0.318722656	0.00207617	0.672791439	2.79E-13	-0.263525848	0.011605853	-0.312314048	0.002579364
MSRB3	brown	-0.093293239	0.379087701	0.151939583	0.150508775	0.475112943	1.95E-06	-0.095616295	0.367279892	-0.29293149	0.004834601	0.323781094	0.00174349	0.120497497	0.255231618	-0.101186622	0.339897611	-0.012878984	0.903560886	-0.205871217	0.050257772	-0.163286711	0.121978434	0.178802655	0.089926691	-0.086285147	0.416076135	0.761946425	1.78E-18	-0.322586764	0.001817368	-0.205524314	0.050654852
PCDHB12	brown	0.093202198	0.379555076	-0.004796385	0.964009795	0.51596456	1.66E-07	-0.150601131	0.15417908	-0.133456973	0.207255072	0.421526112	3.17E-05	0.422388506	3.04E-05	-0.078696701	0.458395231	0.030320827	0.775407106	-0.34348727	0.00085793	0.112354773	0.288989241	0.280295017	0.007122704	0.081851062	0.440522593	0.715609411	1.58E-15	-0.640056946	8.45E-12	0.01466771	0.890245012
ATP1A2	brown	-0.093125182	0.379950724	0.04220692	0.691190808	0.334010567	0.001213578	-0.391351048	0.000125148	-0.326063045	0.001609837	-0.146888498	0.164709428	0.225020162	0.031995629	0.207182622	0.048779785	0.083882305	0.42922466	0.218301908	0.037633603	-0.132490649	0.21059321	0.101689806	0.337489127	-0.428928733	2.21E-05	0.791089482	1.06E-20	-0.359056249	0.000473807	-0.548515686	1.82E-08
CILP	brown	-0.091630181	0.387680165	0.053553815	0.614141451	0.52325046	1.03E-07	-0.207208087	0.048751444	-0.136452822	0.197146301	-0.435961569	1.56E-05	0.047068936	0.65773124	0.336489605	0.001109487	0.143615617	0.174425987	0.103594381	0.328470841	-0.069603184	0.512088499	-0.140007466	0.185618282	-0.482931186	1.25E-06	0.550935123	1.53E-08	-0.0257648	0.808452319	-0.346913063	0.000754808
PCDHB3	brown	-0.090647435	0.392812088	0.022593556	0.83165733	0.440378413	1.25E-05	0.056809213	0.592742448	-0.08891067	0.401979877	0.249603191	0.017030676	0.236524294	0.023993229	-0.034834708	0.743057032	-0.129630845	0.220695862	-0.182963413	0.082578381	-0.07378869	0.48698193	0.264552348	0.01127354	-0.042789916	0.687145707	0.514846266	1.78E-07	-0.328845337	0.001459455	-0.08266184	0.435993012
PLVAP	brown	0.09064376	0.392831355	-0.070369531	0.507442503	0.427255837	2.40E-05	-0.377652143	0.000223887	-0.168968338	0.109352922	-0.484075488	1.17E-06	0.097379774	0.358468545	0.405170801	6.78E-05	0.105404692	0.320042698	0.18585959	0.077751976	-0.030665483	0.772922681	-0.102832263	0.332060915	-0.541912891	2.90E-08	0.569532713	3.83E-09	-0.046736305	0.65999992	-0.493874314	6.53E-07
BOC	brown	-0.090372002	0.394257635	0.122876144	0.245900969	0.677917347	1.57E-13	-0.1327284	0.209768382	-0.215099167	0.040600773	-0.089434227	0.399202998	0.239071658	0.022473155	0.236132261	0.024234775	0.091170441	0.390075918	-0.150130248	0.155486108	0.087979969	0.406944209	-0.039975683	0.70675148	-0.359080093	0.000473365	0.734975626	1.10E-16	-0.297965104	0.00412324	-0.256414067	0.014151799
FRMD6	brown	-0.089540495	0.398640756	0.094616633	0.372333171	0.679576963	1.30E-13	0.045944145	0.665415128	-0.085353281	0.421147398	-0.102455478	0.333844987	0.117794751	0.266123852	0.349280702	0.000690292	-0.066685372	0.529975327	-0.023325498	0.826287879	0.028656537	0.787435429	0.193259434	0.066441022	-0.353294675	0.000592319	0.722931285	5.91E-16	-0.27102671	0.009362709	-0.233463362	0.025934892
L3MBTL3	brown	-0.088704876	0.403074485	0.034028646	0.748803118	0.412339492	4.88E-05	0.297401468	0.004197961	0.310305927	0.002758211	0.117613156	0.266866799	0.256063105	0.014289101	0.281661849	0.006835961	-0.440215585	1.26E-05	-0.07736565	0.466055207	0.284853887	0.006205673	0.576673378	2.20E-09	0.058969509	0.578730229	0.463562381	3.70E-06	-0.277921862	0.007645839	0.085199073	0.421990031
PCDHB14	brown	0.088611126	0.403573723	-0.08830363	0.405213746	0.46706708	3.05E-06	-0.184527462	0.079943114	-0.156225153	0.139197078	0.32612375	0.001606412	0.502658049	3.83E-07	-0.043617096	0.681421455	-0.074357876	0.483618924	-0.154854993	0.142741344	0.091710349	0.387263307	0.35363881	0.000584542	-0.02853934	0.788284358	0.727929174	2.97E-16	-0.608105511	1.63E-10	-0.219062835	0.036955959
EBF2	brown	-0.087892536	0.407412417	0.138210343	0.191383717	0.47466633	2.00E-06	-0.147743469	0.162238481	-0.288298468	0.005583729	0.007540471	0.943446997	0.143638147	0.174357692	0.105772006	0.318349734	0.130212148	0.21861516	-0.149707666	0.15666609	-0.071037973	0.503407899	-0.022069687	0.835505143	-0.204807109	0.051483991	0.603817114	2.36E-10	-0.182326089	0.083671862	-0.230745368	0.027769413
ACTN2	brown	0.087839186	0.40769826	0.037234205	0.726036204	0.106352991	0.315683756	-0.248401942	0.017587653	-0.351048949	0.00064544	0.35316149	0.000595354	0.205590443	0.050578959	-0.253740545	0.015227177	0.093115164	0.380002207	-0.157285189	0.136501038	-0.129137668	0.222472043	0.044696541	0.673978552	-0.001739234	0.986945683	0.534122316	4.97E-08	-0.33122626	0.001341	-0.158386332	0.133742593
NFIA	brown	0.086991705	0.412254739	-0.16372644	0.120962968	0.14705791	0.16421761	-0.407243965	6.17E-05	-0.232330988	0.026686277	-0.098972905	0.350621754	0.253084164	0.015501762	0.013983401	0.895335849	0.047120342	0.657380909	0.406559525	6.36E-05	-0.246548386	0.01847786	0.297579101	0.004174283	-0.291821924	0.005005367	0.705457329	5.85E-15	-0.464007994	3.61E-06	-0.601463258	2.89E-10
RNF150	brown	0.086898984	0.412755049	-0.137746636	0.192892157	0.334706425	0.0011835	-0.338450509	0.001032974	-0.146041078	0.167185932	-0.056004167	0.598002995	0.204941025	0.051328332	0.192438022	0.067626742	-0.009692799	0.927343739	0.186901966	0.076071184	0.026521061	0.802942089	0.216153659	0.03960303	-0.344062908	0.000839751	0.756198991	4.47E-18	-0.37061728	0.000298881	-0.363307342	0.000400766
FLJ30901	brown	0.086535426	0.414720163	-0.023284438	0.826588888	0.175157802	0.096780601	-0.511352094	2.22E-07	-0.365140139	0.000372591	-0.176157405	0.094861292	0.182018854	0.084203098	0.085484153	0.42043304	0.327456308	0.001532863	0.084064394	0.428220021	-0.116542727	0.271274656	-0.081157181	0.444420077	-0.362617048	0.000411876	0.517331424	1.52E-07	-0.313782166	0.002455282	-0.393303211	0.000114953
TSHZ2	brown	-0.085461199	0.420558283	0.019268007	0.856147035	0.671788175	3.12E-13	-0.240121148	0.021871268	-0.058167731	0.583912891	-0.112354181	0.288991802	0.426764529	2.46E-05	0.293303852	0.004778466	-0.013033091	0.902412559	-0.033189556	0.754799248	0.143078661	0.176059465	0.226033712	0.031210239	-0.332068102	0.00130125	0.818293347	4.05E-23	-0.489094138	8.69E-07	-0.311096418	0.002686521
TGFB3	brown	-0.084877243	0.42375172	-0.017439028	0.869675663	0.70412702	6.91E-15	0.008041911	0.939693058	0.017783591	0.867124	-0.202678715	0.054010518	0.144692878	0.171182434	0.368016628	0.000332021	-0.016383283	0.877502186	0.021505339	0.839654602	0.079375242	0.454517216	0.082358451	0.437684861	-0.387550241	0.000147443	0.579580483	1.75E-09	-0.205880894	0.050246732	-0.195441874	0.063372249
BNC2	brown	0.084713625	0.42464898	0.01001408	0.924942334	0.630595279	2.10E-11	-0.28848877	0.00555104	-0.239604174	0.022166009	-0.047466447	0.655024116	0.408298787	5.88E-05	0.260228561	0.012731772	0.0589053	0.579144489	-0.166376358	0.114980598	0.108113185	0.307694959	0.068803224	0.516961443	-0.342934349	0.000875728	0.863389405	3.51E-28	-0.393689453	0.000113029	-0.312055364	0.002601803
RGS5	brown	-0.084692814	0.424763183	0.058600033	0.581115865	0.51699433	1.55E-07	-0.098505848	0.352911017	-0.169339699	0.108564471	0.274074584	0.008566018	0.324202347	0.001718087	0.013279182	0.900579232	-0.051427058	0.628299529	-0.246599039	0.018453028	-0.033709788	0.751079941	0.287152663	0.005784183	-0.034270214	0.747079621	0.725226939	4.32E-16	-0.417162205	3.89E-05	-0.174709235	0.097651745
TBC1D2	brown	0.082656225	0.436024292	0.011190919	0.916151977	-0.448460556	8.27E-06	0.16765713	0.112172439	0.317055602	0.00219774	0.134105768	0.205035111	-0.288752736	0.005505978	-0.368981557	0.00031935	-0.197208789	0.060972974	0.034378277	0.746309037	-0.061774839	0.560766028	0.014790983	0.889328398	0.467432135	2.99E-06	-0.636818339	1.16E-11	0.283444209	0.006477387	0.363609949	0.000395984
CNTN4	brown	-0.082635741	0.43613841	0.079214735	0.455432905	0.359407994	0.000467329	-0.16030986	0.129026002	-0.208697305	0.04711753	0.156722696	0.137926678	0.36434945	0.000384515	-0.07122703	0.502269809	-0.097406632	0.358335367	0.0214354	0.840169147	-0.108204796	0.30728281	0.366221097	0.000356839	-0.152055247	0.150194704	0.723674571	5.34E-16	-0.458514268	4.86E-06	-0.35134956	0.000638085
SYNM	brown	-0.081080155	0.444853918	0.126207419	0.233232882	0.374471401	0.000255335	-0.331324629	0.001336299	-0.357562904	0.000502234	0.111013489	0.294821144	0.132900653	0.209172222	-0.063517802	0.549740175	0.116014227	0.273468912	0.011971191	0.910329254	-0.198756793	0.058932235	0.046561308	0.661194705	-0.250884985	0.016453197	0.777279048	1.32E-19	-0.405382468	6.71E-05	-0.364612697	0.000380507
VAMP8	brown	-0.080971494	0.445466338	0.014919916	0.888369862	-0.449158076	7.98E-06	0.299789448	0.003889454	0.373740511	0.000263115	-0.092231408	0.384560451	-0.331822059	0.001312756	-0.081632145	0.441750153	-0.105343742	0.320324174	0.108416504	0.306331724	0.142968317	0.17639653	-0.168831431	0.109644716	0.31927417	0.002037306	-0.793976612	6.13E-21	0.439282358	1.32E-05	0.458512235	4.86E-06
HPSE2	brown	-0.080439295	0.448472674	0.015586251	0.883418652	0.364359642	0.000384359	-0.296879839	0.004268187	-0.203978703	0.052455549	-0.042133494	0.691700886	0.197689973	0.060332555	0.176790654	0.093661003	0.069571025	0.512283943	0.118047642	0.265091548	-0.018493336	0.861872297	0.188224338	0.073980973	-0.258096244	0.013509474	0.723072704	5.80E-16	-0.406763279	6.31E-05	-0.347585306	0.000735952
BRINP3	brown	-0.07945804	0.454045255	0.054094407	0.610564819	0.341602678	0.000919984	-0.060774976	0.567138233	-0.094584015	0.372498763	0.04431556	0.67660193	0.152876502	0.147978786	0.09321222	0.379503609	-0.134796418	0.202690664	0.025324851	0.811662177	-0.056047411	0.597719893	0.30371027	0.003426626	-0.206339856	0.049725423	0.704540964	6.56E-15	-0.23559806	0.024567251	-0.224342706	0.032529816
SVIL	brown	0.078246373	0.460978997	-0.008542919	0.935943667	0.205380393	0.050820347	-0.386971049	0.000151147	-0.285856231	0.006018658	0.153934735	0.145159772	0.289918007	0.005310909	-0.170125191	0.106911336	0.070989247	0.503701435	0.034600759	0.744723322	-0.183548503	0.081584573	0.226176675	0.031100778	-0.097515406	0.357796311	0.705571881	5.76E-15	-0.489651265	8.40E-07	-0.369372315	0.000314346
BCHE	brown	0.075530639	0.476728966	-0.193723558	0.06577853	0.235878745	0.024392078	0.028523572	0.788398597	-0.138739941	0.189671392	0.259858278	0.01286396	0.011220074	0.915934333	-0.047046625	0.657883314	0.024830782	0.815270599	-0.176259764	0.094666459	-0.007010813	0.947413522	0.049281532	0.642720058	-0.081557891	0.442166958	0.541820437	2.92E-08	-0.206834258	0.049168857	-0.085648796	0.419535343
OSR2	brown	-0.074948856	0.48014031	0.103923731	0.326927074	0.528005488	7.51E-08	-0.3396701	0.00098784	-0.339404085	0.000997529	-0.322769387	0.001805892	0.051765843	0.626034994	0.245711429	0.018892362	0.297829678	0.004141084	0.000265636	0.998006107	-0.152663884	0.148550104	-0.209698577	0.046044633	-0.500580095	4.35E-07	0.696748278	1.72E-14	-0.157541934	0.135854046	-0.422434804	3.03E-05
NID2	brown	-0.074028417	0.485564002	0.115757009	0.27454115	0.721346756	7.33E-16	-0.022769754	0.830364044	-0.085887791	0.418234221	0.408970306	5.70E-05	0.255648162	0.014452922	0.009738334	0.927003351	-0.005010771	0.962402271	-0.501104368	4.21E-07	0.212394785	0.043255724	0.028044617	0.791870683	0.018058274	0.865090813	0.606959546	1.80E-10	-0.431744492	1.93E-05	0.09673663	0.361666801
RHEX	brown	0.073739501	0.487273142	-0.27787855	0.007655693	0.217906387	0.037989919	-0.011400529	0.914587336	-0.000129073	0.999031161	-0.094324565	0.373817526	0.138400698	0.190766971	0.192308163	0.067815752	0.021909824	0.836680109	0.144503552	0.171749241	-0.012090866	0.909436601	0.250024782	0.016838839	-0.172894129	0.10123984	0.497341703	5.30E-07	-0.259418374	0.013022551	-0.186880519	0.07610547
DMD	brown	-0.073374477	0.489437068	-0.106794765	0.313666254	0.122194745	0.24854951	-0.257265005	0.013823639	-0.246349052	0.018575864	-0.260991386	0.01246317	0.337838612	0.001056318	0.14635359	0.166269462	-0.073403763	0.489263267	0.573837631	2.75E-09	-0.296386569	0.004335555	0.409878177	5.47E-05	-0.449603517	7.79E-06	0.63891751	9.44E-12	-0.303063747	0.003499375	-0.667952325	4.74E-13
DEPTOR	brown	-0.072942367	0.492005248	0.066446582	0.531452849	0.399007337	8.94E-05	-0.129915588	0.219674924	-0.152248102	0.149672119	-0.299169643	0.003967519	0.059992606	0.572147998	0.231328894	0.027366551	0.113513279	0.284013981	0.161216904	0.126846441	-0.148590685	0.159817178	-0.02273911	0.830588938	-0.37588232	0.000240914	0.480088303	1.47E-06	-0.153229689	0.147033401	-0.360775524	0.00044291
CRYAB	brown	-0.072646945	0.493765126	0.149089827	0.158403287	0.490204413	8.13E-07	0.037096812	0.727007304	-0.227630038	0.030006262	0.269696794	0.009730227	-0.160582747	0.128367288	-0.042849155	0.686735171	-0.002061595	0.984526383	-0.303023851	0.003503909	-0.135863476	0.19910633	-0.150486518	0.15449645	-0.105285396	0.320593777	0.625874801	3.27E-11	-0.084924764	0.423491325	-0.092027553	0.38561654
GRIN2A	brown	0.071439984	0.50098947	0.017823691	0.866827134	0.320200243	0.001973521	-0.334126564	0.001208516	-0.210221925	0.045491946	-0.145660086	0.168308261	0.170486608	0.106157318	0.116907644	0.269766512	0.088285372	0.405311249	0.045694469	0.667125491	-0.094185899	0.374523517	0.11222192	0.289563454	-0.287432069	0.005734723	0.693744861	2.48E-14	-0.297511935	0.004183222	-0.332395023	0.001286104
SLC16A14	brown	-0.070405749	0.507223473	-0.225286158	0.031787917	0.474516716	2.02E-06	-0.057906091	0.585608708	0.049323121	0.642439243	-0.086147691	0.41682194	0.259649163	0.012939138	0.33061307	0.001370644	0.029111277	0.784143804	0.032892002	0.756929082	0.120368796	0.255743279	0.225910511	0.031304829	-0.243757073	0.019891492	0.460946549	4.27E-06	-0.318736964	0.002075153	-0.154994557	0.142377242
TGFBR3	brown	0.070301855	0.507851916	0.195776186	0.0629125	0.257371799	0.013782925	-0.477830598	1.67E-06	-0.401709892	7.92E-05	0.309181994	0.002863099	0.16630901	0.115129752	-0.097062599	0.360043617	0.102728635	0.332550984	-0.157917331	0.134912248	0.03895815	0.713888431	-0.085727056	0.419109027	-0.134758823	0.202817786	0.667088993	5.21E-13	-0.293634081	0.004729168	-0.290716116	0.005180868
MFAP4	brown	0.070184312	0.508563399	0.056131543	0.59716928	0.330643152	0.001369176	-0.463709158	3.67E-06	-0.422201526	3.07E-05	0.256379233	0.014165375	0.106526711	0.314889412	0.032138367	0.762331541	0.263538228	0.011601795	-0.148798562	0.1592272	0.062264115	0.557660301	-0.190907371	0.069881886	-0.196947049	0.06132365	0.649304593	3.36E-12	-0.390932045	0.000127443	-0.202259722	0.054519679
ID4	brown	0.06916138	0.514776827	-0.13665697	0.196470599	0.167104675	0.113377132	-0.149099801	0.15837513	-0.440046469	1.27E-05	0.04781654	0.652643601	-0.012311578	0.907790609	0.122261998	0.248287235	0.081498292	0.442501668	-0.022872475	0.829610283	-0.240612535	0.021594228	-0.100736559	0.342060985	-0.261161508	0.012403945	0.525526541	8.86E-08	-0.024109193	0.82054762	-0.391741693	0.000123043
TPM1	brown	-0.068998175	0.515771728	-0.03520361	0.740431937	0.379117177	0.00021064	-0.24460478	0.019452682	-0.286979793	0.005814974	0.133010983	0.208791012	0.261824691	0.012175402	0.000920451	0.993091075	0.077054024	0.467858601	-0.028694513	0.787160397	-0.096813256	0.361284835	0.068272046	0.520210096	-0.264425765	0.011314066	0.698164594	1.45E-14	-0.287060668	0.005800551	-0.368902104	0.000320376
ADGRL4	brown	-0.068506645	0.518774026	0.082797363	0.435238466	0.48723875	9.69E-07	-0.103371121	0.329519969	-0.257655904	0.013675118	-0.190504214	0.070485854	0.232963242	0.026264499	0.279255489	0.007347837	0.022124876	0.835099596	0.03153505	0.766664677	-0.088458512	0.404387196	0.098900438	0.350976342	-0.486388743	1.02E-06	0.688494147	4.63E-14	-0.128969112	0.223081398	-0.461096745	4.23E-06
KANK2	brown	0.068310221	0.519976271	0.02825083	0.790375282	0.394072492	0.000111151	-0.350918162	0.000648663	-0.429947182	2.11E-05	0.457765992	5.06E-06	0.192267909	0.067874429	-0.156766188	0.137816045	0.192048338	0.068195211	-0.317469482	0.002166974	-0.015245241	0.885951988	-0.125644056	0.235342628	-0.091593203	0.387872538	0.730791534	1.99E-16	-0.431228749	1.98E-05	-0.196592359	0.061801473
CDK15	brown	0.068130329	0.52107857	-0.242116292	0.020765002	0.222553336	0.033976995	-0.072652331	0.493733013	0.064360626	0.544446479	0.040435658	0.703533482	0.227562014	0.030056754	-0.024376935	0.818588666	0.020748069	0.845229425	0.08440371	0.426351505	-0.106711948	0.314043827	0.441662469	1.17E-05	0.011885294	0.910970028	0.586307197	1.02E-09	-0.465421496	3.34E-06	-0.179640409	0.088406974
RCAN2	brown	0.067460838	0.525191281	-0.094980632	0.370488275	0.367395974	0.000340415	-0.066203915	0.532956464	-0.028281027	0.790156364	0.257118267	0.013879752	0.220164612	0.035992898	-0.05522505	0.603113864	-0.075783797	0.475248633	-0.233576348	0.025860917	-0.013647845	0.897833737	0.320240971	0.001970758	0.140299714	0.184692774	0.674446629	2.32E-13	-0.416562306	4.01E-05	0.02260135	0.831600116
CCL11	brown	0.067360614	0.525808364	-0.069496544	0.512736731	0.278716923	0.007466925	-0.12012708	0.256706129	-0.074836698	0.480799461	-0.299617421	0.003910982	0.132005852	0.212282259	0.342954203	0.000875083	-0.007409101	0.944430682	0.15936026	0.131338342	0.039918381	0.707152731	0.216682309	0.03911058	-0.317373573	0.002174069	0.475709553	1.88E-06	-0.218791935	0.037196029	-0.245188608	0.019155324
ELF5	brown	0.066861962	0.528883988	0.031990313	0.763394224	-0.302714143	0.003539287	0.115865197	0.274089815	0.148489945	0.160103672	0.089013625	0.401432919	-0.168080052	0.11125693	-0.227773009	0.029900372	-0.092133863	0.385065577	0.12546241	0.236025698	-0.112650578	0.287713438	0.089494588	0.398883587	0.410632005	5.28E-05	-0.364320996	0.000384951	0.044934837	0.672339656	0.260779214	0.012537379
KRT18	brown	-0.066447777	0.53144545	0.011076638	0.91700517	-0.140213937	0.184964069	0.309738966	0.002810682	0.281880254	0.0067911	-0.048191221	0.650099746	-0.402799814	7.55E-05	-0.341063131	0.000938488	-0.159056261	0.132085236	0.038035015	0.720384657	-0.257842894	0.013604564	-0.062116916	0.558593794	0.299708819	0.003899531	-0.450213423	7.55E-06	0.33526367	0.001159903	0.22435962	0.032516389
SETBP1	brown	0.065827002	0.53529608	-0.036996929	0.727713559	0.409008389	5.69E-05	-0.435001046	1.64E-05	-0.420164637	3.38E-05	0.146111697	0.166978509	0.557124282	9.73E-09	0.127753281	0.227511604	0.16835578	0.110663184	-0.144423732	0.171988622	0.107311678	0.311316213	0.003132994	0.976486735	-0.341934371	0.000908775	0.696763899	1.72E-14	-0.455066984	5.85E-06	-0.410957892	5.20E-05
MYOM1	brown	-0.065804355	0.535436825	-0.042962359	0.6859509	0.288646239	0.005524119	-0.316921189	0.002207817	-0.226017696	0.031222522	-0.197955749	0.059981183	0.238953499	0.022541798	0.223055649	0.033565381	0.022763974	0.830406466	0.296820022	0.004276306	-0.123557585	0.243271784	0.257366225	0.013785047	-0.373355945	0.000267295	0.777652075	1.24E-19	-0.374780782	0.000252106	-0.470811065	2.48E-06
TST	brown	-0.065221401	0.539065865	-0.162181457	0.124559719	-0.413842978	4.55E-05	0.467994967	2.90E-06	0.302276929	0.003589773	-0.120845398	0.253852018	-0.365418303	0.000368478	-0.090504534	0.393561676	-0.179848577	0.088032524	0.259374624	0.013038417	-0.219895618	0.036226062	0.018953499	0.858470548	0.258143833	0.013491677	-0.578081929	1.97E-09	0.397872558	9.40E-05	0.22273496	0.033827679
PCDHB11	brown	0.064177407	0.545595138	-0.013904128	0.895925869	0.430325332	2.07E-05	-0.285341216	0.006114115	-0.26473882	0.011214073	0.244946354	0.019278233	0.323524069	0.001759156	0.017746605	0.867397838	0.154563927	0.143502953	-0.151677613	0.151221947	-0.04057584	0.702553799	0.07433327	0.483764055	-0.100344588	0.343952159	0.65343045	2.21E-12	-0.530933169	6.17E-08	-0.223932366	0.032857014
PCDHB6	brown	-0.063088636	0.552445274	-0.071312836	0.501753715	0.342160946	0.000901189	0.015582047	0.883449876	-0.109111072	0.303224907	0.318689779	0.002078508	0.362134597	0.000419807	-0.10755737	0.310203238	-0.11747824	0.267419678	-0.155097494	0.142109144	-0.009763376	0.926816156	0.306778886	0.003099457	-0.036765037	0.729354099	0.51084686	2.29E-07	-0.383072845	0.0001784	-0.101991948	0.336048124
ADCY5	brown	-0.063067809	0.55257671	0.063611796	0.549148571	0.285909563	0.006008849	-0.367239143	0.000342566	-0.400092594	8.52E-05	-0.118027814	0.26517239	0.311057005	0.002690055	0.221574015	0.034791687	0.053929242	0.611656608	0.187882551	0.074516745	-0.066220333	0.532854671	0.054103271	0.610506246	-0.448624816	8.20E-06	0.741721322	4.11E-17	-0.282837476	0.006597537	-0.566466967	4.84E-09
BAG2	brown	-0.061933537	0.559757773	0.006046169	0.954640809	0.558141541	9.02E-09	0.214298642	0.041372128	0.049435649	0.641679695	-0.039113194	0.712799346	-0.065504856	0.537299767	0.2494633	0.017094746	-0.208962938	0.0468309	-0.107017433	0.312652534	0.007485367	0.9438596	0.208175298	0.047685024	-0.150918303	0.153303344	0.593707447	5.55E-10	-0.084978806	0.423195309	-0.014642621	0.890431582
FBLN1	brown	-0.0607257	0.567453147	0.101441796	0.338674872	0.615349054	8.56E-11	-0.341023376	0.000939865	-0.33206011	0.001301622	-0.048456497	0.648301106	0.212322307	0.043328815	0.261106226	0.012423164	0.326969409	0.001559376	-0.171853122	0.1033438	0.138825286	0.189396492	-0.288183292	0.005603596	-0.363028581	0.000405219	0.641466764	7.36E-12	-0.309811271	0.00280394	-0.258222116	0.013462446
CPED1	brown	0.060672722	0.567791818	0.002111287	0.984153466	0.265865058	0.010860694	-0.192968572	0.066858945	-0.159826478	0.130199153	0.319775542	0.002002546	0.227207928	0.030320744	-0.036099339	0.734070383	-0.030523431	0.773946373	-0.092439685	0.383483246	-0.018559433	0.861383523	0.306275941	0.003151083	0.014866918	0.888763853	0.720987801	7.69E-16	-0.462117024	4.00E-06	-0.118809414	0.2619984
CACNA2D1	brown	-0.060411808	0.56946114	0.03724518	0.725958648	0.586191208	1.03E-09	0.150015826	0.155804952	0.039869697	0.707493693	-0.007927931	0.940546232	0.268957754	0.009939873	0.269768105	0.009710205	-0.307335595	0.003043198	-0.021394289	0.840471639	-0.003441186	0.974174496	0.448882945	8.09E-06	-0.199528169	0.057936333	0.742384954	3.72E-17	-0.263913673	0.01147931	-0.239713103	0.022103625
GASK1B	brown	-0.060299679	0.570179249	-0.027592738	0.795150213	0.553726108	1.25E-08	0.069198595	0.514550101	0.180023745	0.087718408	-0.23690421	0.023761109	0.020050873	0.850368748	0.199361936	0.058149782	-0.182778457	0.082894537	0.105962115	0.317475786	-0.093829213	0.376343239	0.389982731	0.000132787	-0.18713745	0.075695539	0.538651564	3.64E-08	-0.194488653	0.064698124	-0.135064286	0.201786561
SGCD	brown	0.060092564	0.571506785	-0.116305574	0.27225781	0.449331744	7.90E-06	-0.215037735	0.040659539	-0.056352519	0.595724143	0.283787537	0.00641026	0.399685435	8.67E-05	-0.012996987	0.902681572	0.051082466	0.630606408	-0.136320761	0.197584296	0.096240226	0.364147329	0.319597448	0.002014832	-0.001539228	0.988446776	0.72825757	2.84E-16	-0.627376815	2.85E-11	-0.142186872	0.178797116
TMEM125	brown	0.060091548	0.571513296	-0.003658674	0.972542904	-0.539995323	3.31E-08	0.135006358	0.201981834	0.08865325	0.403349359	0.260301278	0.012705952	-0.346640705	0.000762572	-0.351690539	0.000629836	0.036417196	0.731817211	-0.167458819	0.112603732	-0.029445279	0.78172855	-0.283779512	0.006411822	0.569092062	3.96E-09	-0.731987331	1.68E-16	0.376865412	0.000231314	0.399540693	8.73E-05
MMP16	brown	0.060083261	0.571566445	-0.106895417	0.313207762	0.558056081	9.08E-09	-0.191351122	0.069221938	-0.175862991	0.095423447	-0.168451544	0.110457546	0.272944922	0.00885407	0.259650134	0.012938788	0.108366923	0.306554291	0.027514913	0.795715387	-0.090718816	0.392437977	0.143414822	0.175035521	-0.3566151	0.000521078	0.775115371	1.93E-19	-0.401992834	7.82E-05	-0.385521867	0.000160794
CXCL12	brown	-0.058855019	0.579468986	-0.090269808	0.394794779	0.595168613	4.92E-10	-0.107321346	0.31127237	-0.119139389	0.260666188	0.053504152	0.614470484	0.09785054	0.356138619	0.271839336	0.009144184	0.03071033	0.772599567	-0.250459949	0.016642783	0.176226547	0.094729649	-0.081943382	0.440005494	-0.199808041	0.057578415	0.6304785	2.13E-11	-0.197801551	0.060184839	-0.119308164	0.259986572
PCDHB4	brown	-0.058595796	0.581143248	0.050844678	0.632200357	0.424225962	2.78E-05	-0.039974495	0.706759797	-0.153698501	0.14578554	0.195587828	0.063171197	0.335374229	0.001155272	0.001910406	0.985661035	-0.042613324	0.688370066	0.026623975	0.802192981	-0.136235254	0.19786826	0.384641436	0.000166929	-0.074490657	0.482836182	0.648969514	3.48E-12	-0.551541523	1.46E-08	-0.240922282	0.021421142
DCN	brown	0.058415877	0.582306613	-0.088428264	0.404548542	0.369271361	0.000315632	0.049229705	0.643070069	-0.198002271	0.059919851	0.21963146	0.036456265	0.145951314	0.167449859	0.025576678	0.809824471	0.198772515	0.058911798	-0.224242286	0.032609635	0.016116186	0.879484151	0.01381159	0.896614694	-0.005269728	0.960460745	0.466357919	3.18E-06	-0.335465943	0.001151443	0.003580354	0.973130452
MYH11	brown	-0.057661761	0.587194356	-0.022542975	0.832028674	0.323694359	0.001748763	-0.385501209	0.000160935	-0.288379618	0.005569769	-0.145178383	0.169735216	0.151778795	0.150946197	0.168619863	0.110096824	0.027674142	0.794559156	0.271699903	0.009181358	-0.160643588	0.128220776	0.165868377	0.116109313	-0.421401036	3.19E-05	0.820436125	2.51E-23	-0.340045729	0.000974305	-0.527308038	7.87E-08
ABCC9	brown	-0.056981167	0.591621534	0.145542665	0.168655282	0.537881074	3.84E-08	-0.178510557	0.090461401	-0.229940858	0.028333075	0.189381412	0.07219013	0.362685469	0.000410762	0.129763909	0.22021835	0.036577629	0.730680823	-0.288750214	0.005506407	0.076660407	0.470141902	0.142002905	0.179365717	-0.059920896	0.572608208	0.690777317	3.54E-14	-0.352097236	0.000620124	-0.165110928	0.117808206
PDE10A	brown	0.052465643	0.621368321	0.027172967	0.798199905	0.268335226	0.010119526	-0.148117611	0.161165868	-0.16475585	0.118611188	-0.286234212	0.005949441	0.218450245	0.037500692	0.237898119	0.023162893	-0.034882823	0.742714477	0.130833376	0.216406907	-0.144717439	0.171109004	0.137381825	0.19408491	-0.362288939	0.000417255	0.49971393	4.59E-07	-0.040682304	0.701810084	-0.46093335	4.27E-06
POSTN	brown	-0.052442056	0.621525367	-0.005828842	0.956269595	0.697728689	1.53E-14	0.088081959	0.406398452	-0.050843551	0.632207915	-0.205881544	0.050245991	0.130397684	0.217953985	0.211355265	0.044313894	0.015655522	0.88290419	-0.027486287	0.795923303	-0.168625762	0.110084199	0.21429324	0.041377374	-0.35841266	0.000485872	0.584612482	1.17E-09	-0.228845579	0.02911601	-0.273084345	0.008818065
PCDHB2	brown	-0.051739121	0.626213487	0.064545698	0.5432874	0.458054891	4.98E-06	-0.005323374	0.96005856	-0.036623035	0.730359307	0.272731443	0.00890945	0.18925742	0.072380351	-0.074562687	0.482411853	-0.095546268	0.367632501	-0.190876395	0.069928142	0.014366264	0.892487047	0.25230277	0.01583422	0.057588089	0.587672853	0.478080678	1.65E-06	-0.377136459	0.00022873	-0.005286354	0.9603361
ANK2	brown	0.051157235	0.630105564	0.229031668	0.028981711	0.62372183	4.00E-11	-0.158913224	0.132437779	-0.136615891	0.196606433	0.092280662	0.384305544	0.301539101	0.003676434	0.200093325	0.057215437	0.029737144	0.779619692	-0.254151055	0.015057596	0.198142177	0.059735712	0.122166166	0.248661021	-0.145336342	0.169266314	0.722785054	6.03E-16	-0.411291207	5.12E-05	-0.089514338	0.398779106
DCLK1	brown	0.05095945	0.631430799	-0.112740161	0.287327809	0.666229643	5.72E-13	-0.055815097	0.599241486	0.047999252	0.6514026	-0.278231537	0.007575708	0.168031146	0.1113625	0.410084993	5.42E-05	-0.019360485	0.855464058	0.053363348	0.615403771	0.094768846	0.371561013	0.130403128	0.217934607	-0.411849047	4.99E-05	0.677739764	1.60E-13	-0.255332072	0.014578806	-0.23142884	0.027298049
ADAM23	brown	-0.050719604	0.633039426	0.090511203	0.393526673	0.516393135	1.61E-07	-0.166069926	0.115660459	-0.116142995	0.27293319	-0.248400896	0.017588144	0.328682124	0.001467913	0.373636685	0.000264237	-0.078370307	0.460267125	0.059055752	0.578174022	0.128687266	0.224102936	0.125033447	0.237644259	-0.39021838	0.000131442	0.634533016	1.44E-11	-0.128749265	0.223877941	-0.407496454	6.10E-05
PPP1R12B	brown	-0.050654606	0.633475661	0.035624276	0.737442125	0.174779987	0.097513932	-0.349694705	0.000679542	-0.142717276	0.177165135	0.045956412	0.66533114	0.619494111	5.89E-11	0.078529894	0.45935136	-0.096850281	0.361100359	0.143062679	0.176108257	0.098591487	0.352490567	0.447238782	8.81E-06	-0.072403793	0.495216106	0.589801464	7.67E-10	-0.519096869	1.35E-07	-0.348714407	0.000705247
SYNPO2	brown	-0.05060858	0.633784636	-0.062529336	0.555980236	0.315393131	0.002325327	-0.389168923	0.000137533	-0.303535893	0.003446113	-0.222530362	0.033995921	0.207759508	0.048141077	0.239684284	0.022120115	0.094570973	0.37256499	0.30393245	0.003401939	-0.153278643	0.146902723	0.128922844	0.22324887	-0.46533167	3.36E-06	0.831676003	1.84E-24	-0.353890087	0.000578922	-0.590934801	6.99E-10
ASB2	brown	-0.050558423	0.634121418	-0.047009748	0.658134705	0.248082093	0.017738575	-0.295248883	0.004494562	-0.245208879	0.01914507	-0.289088622	0.005449108	-0.075949093	0.474283412	0.290541509	0.005209074	0.150381696	0.154787139	0.205427726	0.05076587	-0.039850239	0.707629987	-0.115281415	0.276531129	-0.492531586	7.08E-07	0.577763442	2.02E-09	-0.085336356	0.421239835	-0.367319259	0.000341466
SNED1	brown	-0.05004948	0.637542927	0.149336152	0.157708975	0.446816645	9.01E-06	-0.374369174	0.00025641	-0.237012861	0.023695079	-0.178031498	0.0913438	0.402944021	7.50E-05	0.217484979	0.038372654	0.12390857	0.241925195	-0.048110132	0.650649951	0.104241065	0.325444018	-0.13513732	0.20154056	-0.352813283	0.000603357	0.502362159	3.90E-07	-0.245601383	0.018947453	-0.363223358	0.000402103
RAB23	brown	-0.049539759	0.640977294	-0.031609418	0.766130163	0.335026281	0.001169902	0.219994688	0.036140041	-0.086350366	0.415722539	0.208666509	0.047150854	0.028256775	0.790332181	-0.029754601	0.779493601	-0.147119286	0.164039699	-0.037563608	0.723709717	-0.187344278	0.075366834	0.388417051	0.000142057	0.012095685	0.909400661	0.547762911	1.92E-08	-0.280369335	0.007106845	-0.164313381	0.119617692
MAP7D3	brown	-0.049082589	0.644064032	0.000258572	0.998059129	0.454215627	6.12E-06	0.240784798	0.021497821	-0.040411122	0.703705004	0.198863224	0.058794	0.125761529	0.23490161	0.036729997	0.7296021	-0.255793387	0.014395403	-0.183718414	0.081297764	-0.101216073	0.339756344	0.338955004	0.001014081	-0.0509354	0.631592028	0.67198559	3.05E-13	-0.180679861	0.086549739	-0.100167818	0.344807177
KCNK2	brown	0.047955625	0.651698835	-0.016552728	0.876245236	0.251445848	0.016205881	-0.275974406	0.008100125	-0.177047525	0.093177547	-0.386849627	0.000151934	-0.024550762	0.817317441	0.192896421	0.066962944	0.142720115	0.177156428	0.186655136	0.076466532	-0.251718445	0.016086842	-0.068371168	0.519603084	-0.339274956	0.001002263	0.485250841	1.09E-06	-0.025154119	0.812908676	-0.370769397	0.00029704
NOTCH3	brown	-0.047157021	0.657130984	0.09878024	0.351564972	0.468842444	2.77E-06	-0.455110865	5.83E-06	-0.377101118	0.000229065	0.105758632	0.318411274	0.276471071	0.007982067	0.024868705	0.814993494	0.217615142	0.038254094	-0.184153239	0.080567446	0.02433022	0.818930381	-0.200630245	0.056537368	-0.321223571	0.001905139	0.555207506	1.12E-08	-0.383767451	0.000173234	-0.353776685	0.000581452
SCN3A	brown	0.04664422	0.660628518	0.016700966	0.875145842	0.360404949	0.000449409	-0.177732211	0.091898512	-0.173012511	0.10100272	-0.204359045	0.052007627	0.266963543	0.010525435	0.319451522	0.002024949	-0.036963795	0.727947891	0.066964241	0.52825241	0.018264878	0.863562115	0.153389402	0.146607385	-0.378641858	0.000214856	0.660071158	1.10E-12	-0.111133424	0.294296533	-0.35015367	0.000667804
EDIL3	brown	-0.046511086	0.661537753	0.225796098	0.031392889	0.470952499	2.46E-06	-0.18515597	0.07890325	-0.310284083	0.002760216	0.181911575	0.084389224	0.0866195	0.414265242	0.006026802	0.954785953	0.00466356	0.965005826	-0.135354767	0.200809403	-0.1232401	0.2444943	0.134837137	0.202553044	-0.211938771	0.043717307	0.726240131	3.76E-16	-0.306909055	0.00308622	-0.24199819	0.020829125
ZNF385D	brown	-0.04605125	0.664681948	-0.012005418	0.910073947	0.400900839	8.22E-05	-0.228275492	0.029530715	-0.2276648	0.029980487	-0.507879305	2.77E-07	0.301472489	0.003684349	0.446622093	9.10E-06	0.011162594	0.916363439	0.34784545	0.000728771	-0.117791069	0.266138904	0.182214192	0.083865033	-0.604373078	2.25E-10	0.711329426	2.76E-15	-0.166444495	0.114829849	-0.622165108	4.61E-11
ANGPT2	brown	0.044536777	0.675078189	-6.61E-05	0.99950406	0.452753588	6.61E-06	0.120814727	0.253973438	-0.101034775	0.340626545	-0.001760871	0.986783297	-0.065524057	0.537180237	0.199352041	0.058162507	-0.149646747	0.156836745	-0.108269157	0.306993467	-0.067429709	0.525382902	0.093182806	0.379654678	-0.254538791	0.014898926	0.531814059	5.81E-08	-0.014493445	0.89154102	-0.13145161	0.214225013
CASQ2	brown	-0.043867101	0.679694895	-0.081292827	0.443656646	0.242293719	0.020668986	-0.284376321	0.006296572	-0.252336998	0.015819529	-0.036620444	0.730377655	0.118880596	0.261710625	0.117201236	0.268557254	-0.006613593	0.950389081	0.281871417	0.00679291	-0.198289101	0.059542833	0.216108998	0.039644869	-0.321602864	0.001880341	0.73558755	1.01E-16	-0.353486446	0.000587974	-0.445422408	9.68E-06
MYOCD	brown	-0.042744954	0.687457365	-0.072551929	0.494331855	0.344450242	0.000827717	-0.232037596	0.026883944	-0.133839427	0.205944375	-0.144627239	0.171378788	0.101347813	0.339124895	0.172571541	0.101888199	-0.1209236	0.253542611	0.223232567	0.033421411	-0.125262257	0.236779958	0.214558333	0.041120573	-0.349762536	0.000677796	0.771798872	3.43E-19	-0.244445443	0.019534521	-0.442727515	1.11E-05
GASK1A	brown	-0.042652652	0.688097328	0.120741678	0.254262783	0.50756469	2.82E-07	-0.434269104	1.70E-05	-0.433064876	1.81E-05	0.001543153	0.988417316	0.242032094	0.0208107	-0.006200141	0.953486966	0.482904183	1.25E-06	-0.209953961	0.045774242	-0.076832219	0.469144509	-0.245959364	0.018768748	-0.235423693	0.02467661	0.564486543	5.62E-09	-0.404111547	7.11E-05	-0.281799086	0.006807742
CSRNP3	brown	-0.042381903	0.689975772	0.046883205	0.658997621	0.469131966	2.72E-06	0.052569943	0.620674059	0.024380828	0.818560189	-0.005141912	0.961419014	0.346259212	0.00077357	0.121340922	0.251895842	-0.050190908	0.636591375	-0.083975	0.428713065	-0.097868561	0.356049617	0.406314018	6.44E-05	0.043139289	0.6847258	0.512905898	2.01E-07	-0.408111226	5.93E-05	-0.09756333	0.357558969
EFNA1	brown	-0.042074438	0.692111237	0.22469456	0.032251443	-0.367319774	0.000341458	0.289314407	0.005411173	0.112563395	0.28808907	0.255897741	0.014354193	-0.321351139	0.001896766	-0.360349735	0.000450385	-0.24043116	0.021696133	-0.166401135	0.114925763	-0.132243994	0.211451367	-0.096163139	0.364533467	0.566370777	4.87E-09	-0.55359402	1.26E-08	0.480672353	1.42E-06	0.349607778	0.000681787
LMOD1	brown	-0.040736054	0.70143471	-0.00367925	0.972388553	0.24412746	0.019698729	-0.308410288	0.002937174	-0.388367733	0.000142358	-0.04107167	0.699092519	0.12130477	0.25203821	0.106861619	0.31336167	0.042750836	0.687416591	0.179457995	0.088736134	-0.216569347	0.039215375	0.06672626	0.529722533	-0.388428007	0.00014199	0.770673709	4.15E-19	-0.236752369	0.02385365	-0.549906407	1.64E-08
SELP	brown	0.039409277	0.710721161	-0.003248512	0.97562003	0.431039458	2.00E-05	-0.050093247	0.637248389	0.071931909	0.498038392	0.14082796	0.183028414	0.200707481	0.056440371	0.066280284	0.532483038	-0.203034528	0.053581203	-0.096012484	0.365288841	0.12703907	0.230142577	0.374892806	0.000250947	0.015919302	0.880945577	0.564733667	5.52E-09	-0.32085587	0.00192946	-0.037467464	0.724388494
CD200	brown	-0.039018913	0.713461542	0.204194071	0.052201526	0.563492531	6.06E-09	0.077482679	0.465378932	-0.051443518	0.628189421	-0.069042072	0.515504037	0.183939275	0.080926155	0.287862457	0.00565927	-0.190296127	0.070799232	-0.12047269	0.255330186	0.049237147	0.643019802	0.231660472	0.027139848	-0.146587763	0.165585169	0.524349399	9.58E-08	-0.109734272	0.300454909	-0.161120096	0.127077712
PRRX1	brown	0.038552763	0.716738715	-0.118318391	0.26398936	0.690618199	3.60E-14	-0.069810886	0.510827149	-0.09643028	0.363196395	-0.09855921	0.352649	0.275510191	0.008211857	0.270440873	0.009523076	0.073493221	0.488732571	-0.103875065	0.327154892	0.062764603	0.554491946	0.119666555	0.258547423	-0.349781557	0.000677307	0.74413708	2.87E-17	-0.36717309	0.000343476	-0.212051661	0.043602659
SULF2	brown	-0.038259491	0.718803141	0.041481698	0.696234839	0.62125439	5.02E-11	-0.161110167	0.127101451	-0.08265854	0.436011395	-0.46549387	3.33E-06	0.092927945	0.38096511	0.44962314	7.78E-06	0.023555128	0.824604968	0.155502554	0.141057869	0.00732355	0.945071323	-0.010721098	0.919660142	-0.612517713	1.10E-10	0.608156346	1.62E-10	-0.135065708	0.201781769	-0.406912235	6.26E-05
COL4A5	brown	0.0377981	0.722055088	-0.036534327	0.730987487	0.109525369	0.301381588	-0.476763522	1.77E-06	-0.32587443	0.001620522	-0.067403991	0.525541242	0.481206337	1.38E-06	-0.04319432	0.684344924	0.147617722	0.162600166	0.310924967	0.002701926	-0.257336248	0.013796467	0.327702587	0.001519609	-0.239098685	0.02245748	0.598141096	3.83E-10	-0.497987331	5.10E-07	-0.57008641	3.67E-09
THSD7A	brown	-0.037554121	0.723776683	0.251678127	0.016104401	0.32196809	0.001856739	-0.351948346	0.000623663	-0.278106936	0.007603857	-0.254995304	0.01471397	0.321257281	0.001902923	0.289040932	0.005457151	0.092872611	0.381249988	0.154395621	0.14394474	-0.002005597	0.984946636	0.033025536	0.755973046	-0.386426878	0.000154704	0.521324161	1.17E-07	-0.217587995	0.038278796	-0.405856422	6.57E-05
CTTNBP2	brown	-0.036821288	0.728956037	0.047732578	0.6532142	0.405174774	6.78E-05	-0.088804731	0.402543143	-0.010448255	0.921698172	0.095130831	0.369728635	0.298222181	0.004089555	-0.006961546	0.947782542	-0.163724223	0.120968072	0.032050136	0.762964778	-0.061094751	0.565096575	0.439516811	1.31E-05	-0.064910883	0.541003857	0.726190311	3.78E-16	-0.423108937	2.94E-05	-0.253319237	0.015402935
OCIAD2	brown	-0.036119218	0.733929399	-0.176015942	0.095131075	-0.320062227	0.001982912	0.490588593	7.95E-07	0.467257143	3.02E-06	-0.310275485	0.002761006	-0.277853758	0.007661338	0.116798798	0.270215762	-0.444067379	1.04E-05	0.316187609	0.002263546	-0.045247921	0.670188733	0.203867915	0.052586616	0.162625681	0.12351726	-0.498746993	4.87E-07	0.609901857	1.39E-10	0.08378728	0.429749475
FAIM2	brown	0.035793572	0.736239981	0.040039707	0.706303257	0.485903135	1.05E-06	-0.369658432	0.000310728	-0.286643617	0.005875267	-0.268924869	0.009949293	0.069114092	0.515064993	0.240955199	0.021402818	0.292464995	0.004905755	0.00890023	0.933270515	-0.055810362	0.599272515	-0.21320976	0.04244088	-0.395039019	0.000106539	0.576604722	2.21E-09	-0.23625571	0.024158491	-0.29907112	0.003980055
ASPN	brown	-0.035682822	0.737026329	-0.10507428	0.321570511	0.425127544	2.66E-05	0.033476503	0.752747073	-0.068720527	0.517466533	0.164086619	0.120136061	0.182833454	0.082800428	-0.036570373	0.730732207	0.022571763	0.831817322	-0.041876862	0.693484756	-0.107947279	0.308442275	0.397955559	9.37E-05	-0.052814594	0.619046877	0.54363657	2.57E-08	-0.490897993	7.80E-07	-0.160524352	0.128508028
PRSS8	brown	0.034484863	0.745549226	0.08734651	0.410343533	-0.444717907	1.00E-05	0.180934602	0.086099342	0.15491923	0.142573672	0.209351374	0.046414359	-0.285156794	0.006148623	-0.316977935	0.002203558	-0.105274423	0.3206445	-0.084730515	0.424556306	-0.091348844	0.389145196	-0.085062651	0.422736286	0.617744708	6.90E-11	-0.610225572	1.35E-10	0.299081614	0.003978718	0.259613697	0.012951926
HDC	brown	-0.032968477	0.756381512	0.011822903	0.911435486	0.397398262	9.60E-05	-0.040543469	0.702779985	-0.00487105	0.963449919	0.104795374	0.322863797	0.392560109	0.000118739	0.079233056	0.455328334	-0.039120101	0.712750843	-0.161654788	0.125804374	0.184300525	0.080321258	0.228417339	0.029427065	-0.035637154	0.737350661	0.448288634	8.34E-06	-0.411827116	5.00E-05	-0.0111088	0.916765047
SBSPON	brown	-0.032664083	0.758561712	0.001594332	0.988033205	0.270867432	0.009406073	-0.154250853	0.144325564	-0.277685475	0.007699757	-0.051141632	0.630210069	-0.002868478	0.978471444	0.110464969	0.297228286	0.012791033	0.904216345	0.157115081	0.136930994	-0.201169856	0.05586254	0.046421102	0.662152573	-0.348150839	0.000720424	0.676679537	1.81E-13	-0.144287387	0.172398086	-0.341660778	0.000918012
SFRP4	brown	-0.031996844	0.763347337	0.037443211	0.724559753	0.463049491	3.81E-06	-0.17686147	0.093527523	-0.218903931	0.037096621	0.138784651	0.189527342	0.175633611	0.09586324	0.028400771	0.78928843	0.201591544	0.055339787	-0.206794936	0.049212935	0.033647046	0.751528203	-0.046541595	0.661329352	-0.128651712	0.224232033	0.482024373	1.31E-06	-0.34926198	0.000690782	-0.100174963	0.344772588
TMEM47	brown	-0.031103387	0.769769379	0.051563494	0.627387135	0.354580627	0.000563733	-0.298334538	0.00407491	-0.432188011	1.89E-05	0.360327203	0.000450784	0.21049691	0.045203756	-0.141526966	0.18084287	0.184873346	0.079369503	-0.164281433	0.11969062	-0.151342783	0.152137148	0.05860997	0.581051646	-0.088647289	0.403381105	0.751637148	9.14E-18	-0.452471605	6.71E-06	-0.307857225	0.002991315
DDR2	brown	0.030315298	0.775446976	0.094619932	0.372316422	0.652085476	2.53E-12	-0.339070912	0.001009785	-0.29035471	0.0052394	0.155149272	0.141974433	0.274987637	0.00833925	0.127530266	0.228330862	0.164129976	0.120036815	-0.254102235	0.015077677	0.087818522	0.407809009	0.001729556	0.987018322	-0.214133189	0.041533063	0.867476821	9.98E-29	-0.483511417	1.20E-06	-0.212047396	0.043606986
SMOC2	brown	-0.030258384	0.775857463	0.075015208	0.479750585	0.510267857	2.38E-07	-0.275198935	0.00828753	-0.278109288	0.007603325	-0.312072631	0.002600299	0.144314679	0.172316067	0.487589178	9.49E-07	0.079591788	0.453283445	0.132172335	0.211701144	0.01985455	0.851817068	-0.0528469	0.618832142	-0.520164463	1.26E-07	0.754083943	6.24E-18	-0.170759915	0.105589881	-0.410702993	5.26E-05
ANGPTL1	brown	0.030229415	0.776066424	0.051649547	0.626811957	0.402048963	7.80E-05	-0.089370011	0.39954298	-0.102600372	0.3331582	0.219237457	0.036801899	0.187668493	0.074853878	-0.105750678	0.318447882	0.009951382	0.925410913	-0.161705424	0.125684295	-0.07595246	0.474263762	0.235965879	0.024337915	-0.046651101	0.660581544	0.742018438	3.93E-17	-0.398970942	8.95E-05	-0.161908461	0.125203696
NTS	brown	0.030089145	0.777078443	-0.091375683	0.389005289	0.279952587	0.007196183	0.066962165	0.528265221	0.064069088	0.546274779	-0.197584761	0.060472114	-0.06060288	0.568238441	0.258878186	0.01321962	-0.01314347	0.901590191	0.072477926	0.494773489	0.031863411	0.76430543	0.006145726	0.953894734	-0.194052815	0.065311802	0.31742417	0.002170323	-0.014815367	0.889147113	-0.01410211	0.894452416
PTGIS	brown	-0.030006018	0.777678359	0.158847373	0.132600321	0.650500372	2.98E-12	-0.228251138	0.029548541	-0.250517759	0.016616887	0.084704435	0.424699407	0.103972725	0.32669782	0.082789058	0.435284687	0.177509345	0.092313308	-0.315519403	0.002315407	0.002496125	0.981265491	-0.154254031	0.144317195	-0.182539663	0.083304148	0.718326365	1.10E-15	-0.358405118	0.000486015	-0.169489332	0.108248032
RGS7BP	brown	-0.029599212	0.780616112	-0.123995577	0.241592181	0.204267334	0.052115345	-0.202090861	0.054725988	-0.210536283	0.045162615	0.020557159	0.846636067	0.196805624	0.06151381	0.022906987	0.829357073	-0.005222655	0.960813658	0.206522773	0.049518904	-0.288876409	0.005484978	0.252379229	0.015801419	-0.219210927	0.036825271	0.691390343	3.29E-14	-0.319829462	0.00199884	-0.486455997	1.01E-06
DPYSL3	brown	-0.028816131	0.786279779	0.089867919	0.396911374	0.619942985	5.65E-11	-0.209883718	0.045848481	-0.162323726	0.124225124	0.202886825	0.053759077	0.183147005	0.082265507	0.022012149	0.835927993	0.068812705	0.516903548	-0.17973466	0.08823728	0.061955866	0.559615985	0.082732908	0.435597239	-0.174610357	0.097844599	0.767476245	7.12E-19	-0.530182732	6.49E-08	-0.156717229	0.137940588
RASD2	brown	0.028650091	0.78748211	-0.131805736	0.212982264	0.273625941	0.008679416	-0.511500805	2.20E-07	-0.47958198	1.51E-06	-0.219846809	0.036268505	0.121611031	0.2508339	0.217188485	0.038643866	0.403943556	7.17E-05	0.138736757	0.189681653	-0.102125214	0.335413775	-0.221878398	0.034536734	-0.51031949	2.37E-07	0.596896237	4.25E-10	-0.368856883	0.000320961	-0.497511115	5.25E-07
GALNT15	brown	0.028053703	0.791804777	0.067396432	0.525587789	0.342284047	0.000897092	-0.319469919	0.002023671	-0.296961672	0.004257101	-0.489600746	8.43E-07	0.071195259	0.502460972	0.390646631	0.000129029	0.109498855	0.301499335	0.274864458	0.008369532	-0.185527798	0.078293172	-0.089269523	0.400075343	-0.60855574	1.56E-10	0.630165271	2.19E-11	-0.011032319	0.917336074	-0.57723363	2.11E-09
NEGR1	brown	0.02776127	0.793926661	-0.036233297	0.733120531	0.328366998	0.001484367	-0.157621851	0.135653133	-0.215089725	0.040609801	0.001305527	0.99020081	0.207855074	0.048035939	0.020196215	0.849296853	0.003346503	0.974884849	0.199238111	0.058309194	-0.212100951	0.04355268	0.306262606	0.003152463	-0.203717161	0.052765397	0.758529581	3.08E-18	-0.413235667	4.68E-05	-0.334498555	0.001192413
OMD	brown	0.026816583	0.800791468	-0.023051322	0.828298284	0.313417832	0.002485563	0.071830344	0.498646939	-0.018375068	0.862747007	0.156562057	0.138335882	0.064660755	0.542567427	-0.04023292	0.704951203	-0.077638319	0.464480372	-0.027912297	0.79283063	-0.109278266	0.30248013	0.30574141	0.003206795	0.030125985	0.77681261	0.543774699	2.54E-08	-0.276011089	0.008091353	-0.050408944	0.635125541
PLN	brown	-0.026381096	0.80396118	-0.152851955	0.148044662	0.192503545	0.067531534	-0.131555059	0.213861443	-0.148694967	0.159521012	-0.148287107	0.160681683	0.033478802	0.752730639	0.153698418	0.14578576	-0.074171654	0.484717845	0.309860353	0.002799373	-0.250753578	0.016511611	0.292856402	0.004845992	-0.293864875	0.004694983	0.705273512	5.98E-15	-0.209713234	0.04602908	-0.442399952	1.13E-05
ENTPD1	brown	0.023841396	0.822508082	-0.046170173	0.663868235	0.488109904	9.20E-07	-0.229541964	0.028616125	-0.069362672	0.513551093	-0.003111278	0.976649666	0.384326289	0.000169178	0.215571893	0.040150927	-0.052054859	0.624105865	-0.035731013	0.736684126	0.159011793	0.132194759	0.361424461	0.000431737	-0.216165204	0.039592221	0.754507581	5.84E-18	-0.404147214	7.10E-05	-0.250911588	0.016441393
PLAT	brown	-0.023388259	0.825827843	0.137768572	0.192820607	0.567260499	4.56E-09	-0.081603001	0.441913717	-0.128827795	0.223593184	0.043471674	0.682426513	-0.002733574	0.979483703	0.055931234	0.598480604	0.00954648	0.928437617	-0.137568469	0.193474011	-0.104605531	0.323746005	0.002916304	0.978112587	-0.189216414	0.072443348	0.609823608	1.40E-10	-0.214762581	0.040923622	-0.139162481	0.188313194
MYL9	brown	-0.023321229	0.826319173	0.055816176	0.599234417	0.355755035	0.000538736	-0.332231951	0.001293639	-0.422010512	3.09E-05	0.064636852	0.542716964	-0.053869555	0.612051369	-0.040144037	0.705573071	0.106564915	0.314714891	0.000651779	0.995107699	-0.261751123	0.012200573	-0.126541026	0.231989788	-0.341800371	0.000913288	0.735630803	9.99E-17	-0.183508302	0.081652551	-0.404709407	6.92E-05
EBF1	brown	0.023136606	0.827672816	0.041107222	0.698844574	0.560765286	7.43E-09	-0.35121992	0.000641247	-0.310978657	0.002697093	-0.067878714	0.522622339	0.434887136	1.65E-05	0.320281442	0.001968016	0.105787513	0.318278391	-0.073144273	0.490804366	0.058170128	0.583897367	0.075319774	0.477963885	-0.388042582	0.000144361	0.881099905	1.09E-30	-0.39588625	0.000102643	-0.440603803	1.24E-05
HSPG2	brown	0.021754019	0.837825596	0.086328622	0.415840409	0.527679412	7.67E-08	-0.577897216	2.00E-09	-0.32947881	0.001427047	-0.024379778	0.818567874	0.446423837	9.19E-06	0.14553909	0.168665855	0.256916366	0.013957282	-0.18925945	0.072377233	0.164469814	0.119261099	-0.156763466	0.137822969	-0.270477181	0.009513067	0.634624632	1.43E-11	-0.444291696	1.03E-05	-0.397134564	9.71E-05
KCNMA1	brown	0.019847575	0.851868535	-0.037273962	0.725755277	0.196299444	0.062198358	-0.246919621	0.018296526	-0.014238884	0.893434702	-0.228670808	0.029242618	0.067638611	0.524097625	0.236159288	0.024218057	-0.060383187	0.5696444	0.223539174	0.033173133	0.067042261	0.527770888	0.152225609	0.149732998	-0.31053314	0.002737431	0.543674368	2.56E-08	-0.234334947	0.025368869	-0.196897896	0.061389686
SCARA5	brown	0.017986579	0.865621409	-0.032915097	0.756763705	0.287560403	0.005712131	-0.363573755	0.000396553	-0.340224345	0.000967928	-0.227944357	0.029773881	0.088785682	0.402644473	0.2034052	0.053136943	0.248493028	0.017544876	0.149060197	0.158486957	-0.099524948	0.347927898	-0.190661502	0.070249722	-0.374025157	0.000260059	0.566170284	4.95E-09	-0.14237105	0.178229184	-0.384938664	0.000164834
ENPP1	brown	-0.017875875	0.86644082	0.08979455	0.397298507	0.429372592	2.17E-05	0.006630742	0.950260608	-0.001993508	0.985037367	0.322356029	0.001831963	0.053198701	0.616495869	-0.106804872	0.313620193	-0.157938695	0.134858799	-0.247436407	0.018046647	0.108004178	0.308185842	0.194632647	0.064496407	0.025933751	0.807220495	0.494134925	6.43E-07	-0.24974552	0.016965702	0.067743514	0.523452801
CACNB2	brown	-0.017723145	0.867571542	0.10522082	0.320892338	0.40245465	7.66E-05	-0.238574318	0.02276329	-0.234210087	0.025449305	0.189449483	0.07208587	0.349942898	0.000673172	-0.041936444	0.693070445	0.064342339	0.544561072	-0.166057033	0.115689131	-0.059941816	0.572473933	0.168972281	0.109344528	-0.071904357	0.498203436	0.763074164	1.48E-18	-0.457100185	5.25E-06	-0.263587567	0.011585634
CPA3	brown	0.017705308	0.867703613	-0.234333079	0.025370071	0.201259856	0.055750632	0.33453669	0.001190773	0.219371123	0.036684337	0.001493378	0.988790897	-0.028262613	0.790289861	0.169372816	0.108494374	-0.201384993	0.055595338	0.067097842	0.527427989	0.036496829	0.731253076	0.359717162	0.000461703	0.028465621	0.788818482	0.355815434	0.000537478	-0.135107153	0.201642144	0.059809864	0.573321122
SCUBE3	brown	0.017571571	0.868693956	-0.154365718	0.144023339	0.223178903	0.033465026	-0.455076149	5.84E-06	-0.361070169	0.000437805	-0.143702018	0.174164188	0.260237772	0.012728499	0.05659423	0.594145209	0.288807877	0.005496606	0.204394356	0.051966202	-0.20942807	0.046332477	0.050326403	0.635680287	-0.403143542	7.43E-05	0.677346756	1.68E-13	-0.434431037	1.69E-05	-0.512665952	2.04E-07
HSPB6	brown	0.016618345	0.875758563	0.11818058	0.264549985	0.423458741	2.89E-05	-0.426199577	2.53E-05	-0.364440349	0.000383127	-0.241104974	0.021319613	0.025715613	0.808811034	0.19120383	0.06944043	0.202766191	0.053904711	0.053554157	0.614139189	-0.172618311	0.101793997	-0.208616102	0.04720544	-0.443035648	1.09E-05	0.731996233	1.68E-16	-0.164474126	0.119251279	-0.492374596	7.15E-07
LYVE1	brown	0.016054129	0.879944742	0.222794855	0.033778559	0.425554783	2.61E-05	-0.037333399	0.725335356	-0.14733384	0.163418894	-0.014459349	0.891794627	-0.101719645	0.337346642	0.134753044	0.202837333	0.123908415	0.241925789	-0.156416175	0.138708288	-0.026662284	0.801914175	-0.210310127	0.045399344	-0.199575451	0.057875739	0.465110795	3.40E-06	-0.058617077	0.581005719	-0.038499808	0.717111333
FMO1	brown	0.015796622	0.88185641	-0.136418609	0.197259706	0.482606939	1.27E-06	0.037071271	0.727187883	0.017652692	0.868093217	-0.161896887	0.125231054	0.021179298	0.842053877	0.403106238	7.44E-05	-0.005108819	0.96166713	-0.151982946	0.15039097	0.14255684	0.177657618	-0.053099705	0.617152908	-0.164516453	0.119154942	0.398754881	9.04E-05	0.040655284	0.701998807	-0.04080287	0.700968196
DNAJB4	brown	-0.015706246	0.882527499	0.16769575	0.112088594	0.309417686	0.002840811	0.036896401	0.728424604	-0.242712505	0.020443865	0.204439424	0.05191337	0.112600528	0.287929043	-0.053339919	0.615559123	0.014157739	0.894038469	-0.0313184	0.768222457	-0.20161283	0.055313505	0.270150938	0.009603329	-0.07188907	0.498295024	0.617329946	7.17E-11	-0.37032912	0.000302397	-0.275288993	0.008265572
DIO2	brown	0.015062146	0.887312655	-0.053074388	0.617320986	0.433571705	1.76E-05	-0.176579206	0.094060452	-0.127623885	0.227986694	-0.144318533	0.172304487	0.245996514	0.018750285	0.01399466	0.89525205	0.09805322	0.355138406	0.108526124	0.305840019	-0.210773878	0.044915017	0.328880544	0.001457637	-0.215554697	0.040167218	0.584942043	1.14E-09	-0.439241336	1.33E-05	-0.306044921	0.003175054
AEBP1	brown	-0.014683278	0.890129243	0.17782749	0.091721631	0.699124953	1.29E-14	-0.350539585	0.000658078	-0.365445836	0.000368073	0.280604772	0.007056808	0.250544945	0.016604721	0.069893372	0.510326665	0.257642732	0.0136801	-0.460866256	4.28E-06	0.18215021	0.083975645	-0.245602175	0.018947055	-0.198652621	0.059067793	0.685234958	6.79E-14	-0.435715855	1.58E-05	-0.13752781	0.193606972
LDB3	brown	0.014451857	0.891850352	-0.073545435	0.488422965	0.306633094	0.003114344	-0.5853982	1.10E-09	-0.467028172	3.06E-06	-0.125522926	0.235797978	0.186679558	0.076427342	-0.006881559	0.948381677	0.440890027	1.22E-05	0.090099696	0.395689872	-0.261461015	0.012300272	-0.134965363	0.202120109	-0.409974625	5.44E-05	0.715488583	1.60E-15	-0.451803626	6.94E-06	-0.539182818	3.51E-08
NIBAN1	brown	-0.014219539	0.893578637	0.052361636	0.622060962	0.270192993	0.009591652	-0.178615245	0.090269473	0.061563715	0.562108694	0.066314997	0.532267916	0.126373946	0.232611784	0.011292987	0.915390048	-0.216754424	0.039043801	0.077852512	0.463245322	0.095687842	0.36691984	0.355306856	0.000548153	-0.069516749	0.512613881	0.621657231	4.83E-11	-0.387283695	0.000149137	-0.114605238	0.279376996
SFRP2	brown	0.01252472	0.906201438	-0.0375259	0.723975909	0.512408532	2.08E-07	-0.110951015	0.295094654	-0.125146265	0.237217831	-0.347914065	0.000726888	0.223776397	0.032982105	0.35274089	0.000605033	0.184870209	0.079374691	0.028768791	0.78662253	0.015601731	0.883303683	0.012130815	0.909138646	-0.371118969	0.000292849	0.526023596	8.57E-08	-0.243143549	0.020214353	-0.253933662	0.015147195
SCUBE1	brown	-0.012488808	0.906469163	0.101343502	0.339145547	0.250924574	0.016435634	-0.346618243	0.000763216	-0.245159963	0.019169822	-0.275459047	0.008224249	0.163536923	0.121399819	0.20905432	0.046732628	0.096972931	0.360489675	0.226404994	0.030926635	-0.095312621	0.3688105	0.063857888	0.547601127	-0.42002493	3.40E-05	0.633112278	1.65E-11	-0.271490093	0.009237545	-0.436110818	1.55E-05
PCDHB13	brown	0.009535806	0.928517418	-0.08956282	0.398522704	0.423030707	2.95E-05	-0.137830816	0.192617684	-0.134304443	0.204358721	0.323389239	0.001767425	0.423385263	2.90E-05	-0.017646358	0.868140121	-0.057641185	0.587327975	-0.200091771	0.05721741	0.157016497	0.137180638	0.354264127	0.000570649	-0.005455588	0.959067398	0.62344268	4.10E-11	-0.535930581	4.39E-08	-0.157153063	0.136834902
THSD7B	brown	0.009027625	0.932317612	-0.061379666	0.563280417	0.323976801	0.001731647	-0.134174525	0.204800848	-0.087758785	0.408129267	-0.088921743	0.401921029	0.076896018	0.468774438	0.154887664	0.142656048	-0.07000321	0.509660618	0.100967419	0.340950201	0.046610611	0.660858004	0.172403812	0.102226593	-0.243114773	0.020229606	0.538876265	3.58E-08	-0.262525143	0.011938007	-0.224780637	0.032183648
ANTXR1	brown	0.008838657	0.933731111	-0.051970892	0.62466607	0.431874046	1.92E-05	-0.205622545	0.050542151	-0.331895108	0.00130933	0.344310739	0.000832033	0.340791228	0.000947941	-0.107003418	0.312716278	0.166134044	0.115517947	-0.18560671	0.078164183	-0.007069752	0.946972072	0.098582051	0.352536879	-0.121497111	0.251281405	0.615888537	8.16E-11	-0.567417793	4.50E-09	-0.283677317	0.006431742
HIVEP2	brown	0.007527714	0.943542511	0.263526868	0.011605519	0.217876671	0.038016802	0.039042656	0.713294761	0.01123651	0.91581164	0.044787277	0.673354331	0.291266256	0.005092885	0.139617876	0.186857298	-0.378056694	0.000220154	0.030251861	0.775904514	0.148188151	0.160964229	0.4542652	6.10E-06	-0.002933026	0.977987118	0.421423597	3.18E-05	-0.26670399	0.010603824	-0.204830177	0.05145715
GLT8D2	brown	0.007148858	0.946379598	-0.064040073	0.546456904	0.611694565	1.19E-10	0.002071301	0.984453543	-0.020855954	0.844434732	0.084833881	0.423989404	0.145459603	0.168901076	0.194432023	0.064777596	0.041524856	0.695934297	-0.152027675	0.150269527	0.066182256	0.533090769	0.192223248	0.067939577	-0.067392618	0.525611276	0.707346567	4.60E-15	-0.415399374	4.23E-05	-0.009661654	0.927576565
KCNA5	brown	-0.007127766	0.946537564	-0.01320231	0.901151852	0.053986374	0.611278855	-0.349594561	0.000682128	-0.352141223	0.000619082	-0.060193552	0.570859307	-0.053519933	0.614365927	0.097143385	0.359642035	0.17013013	0.106901002	0.182687211	0.083050865	-0.155629677	0.140729156	-0.154346589	0.144073638	-0.334267757	0.001202381	0.424353455	2.76E-05	-0.167959464	0.111517377	-0.388943709	0.000138874
TENM1	brown	0.006684604	0.949857093	0.122626841	0.246867722	0.231717332	0.027101133	-0.352219039	0.000617242	-0.311718799	0.002631259	0.137428945	0.193930553	0.474447751	2.02E-06	0.029170373	0.783716312	0.200305582	0.056946591	-0.119870135	0.257732353	0.050291186	0.63591704	0.063517567	0.549741656	-0.153372106	0.146653476	0.464909244	3.44E-06	-0.375274842	0.000247029	-0.272561701	0.008953701
KIT	brown	-0.005478768	0.958893638	-0.035158305	0.740754167	0.281497723	0.006869845	0.131260692	0.214897135	0.114153625	0.281288591	0.096967988	0.360514278	0.087162209	0.411335649	0.064926675	0.540905215	-0.260771876	0.012539953	0.058628172	0.58093402	-0.020562449	0.846597088	0.471265129	2.42E-06	0.061078812	0.565198258	0.562279524	6.63E-09	-0.34125612	0.000931831	-0.081544764	0.442240669
MFAP5	brown	0.004298439	0.96774407	0.096583971	0.362428528	0.327832906	0.001512637	-0.161637968	0.125844281	-0.191676219	0.068741655	-0.032473938	0.759924565	-0.015274798	0.885732361	-0.00390027	0.970730584	0.134322861	0.2042961	0.009322295	0.930113872	-0.155606188	0.140789851	-0.146412414	0.166097374	-0.277453176	0.007753068	0.499937303	4.53E-07	-0.105418649	0.319978264	-0.18642652	0.076834172
CSRP1	brown	-0.003555161	0.973319448	0.103820493	0.327410481	0.352736617	0.000605132	-0.320542889	0.001950382	-0.230011304	0.028283334	0.202679718	0.054009303	0.087185009	0.41121284	0.016908119	0.873609921	-0.00686559	0.948501298	-0.076690664	0.469966176	-0.000875179	0.993430876	0.070738364	0.505214227	-0.108092031	0.307790181	0.66071355	1.03E-12	-0.309854964	0.002799874	-0.145945077	0.167468209
PYGM	brown	-0.003313576	0.975131877	-0.096540246	0.362646882	0.389939608	0.000133035	-0.381861589	0.000187752	-0.34060332	0.000954524	-0.202673135	0.054017274	0.087293508	0.410628705	0.286034722	0.005985884	0.168223112	0.110948559	0.176408935	0.094383088	-0.082186963	0.438642803	-0.122473019	0.247465523	-0.545903812	2.19E-08	0.78860966	1.70E-20	-0.232197472	0.026776077	-0.508509727	2.66E-07
GREM2	brown	-0.002911569	0.978148116	-0.102693037	0.332719441	0.181183861	0.085660439	-0.158174668	0.134269509	-0.283250576	0.00651552	-0.022551776	0.831964058	0.065386783	0.538035087	-0.007144108	0.946415168	0.103348254	0.329627544	0.191499028	0.069003093	-0.239077764	0.022469613	0.074602515	0.482177309	-0.368170065	0.000329976	0.525203159	9.05E-08	-0.243085195	0.020245294	-0.395548307	0.000104181
PRKG1	brown	-0.001884628	0.985854499	0.091711092	0.387259445	0.349328469	0.000689044	-0.109699109	0.300610757	-0.213081722	0.042568046	0.588490283	8.54E-10	0.3637825	0.00039328	-0.209139098	0.046641612	-0.009104162	0.931745165	-0.421578429	3.16E-05	0.069693098	0.511542265	0.268828848	0.009976843	0.23433769	0.025367105	0.610735594	1.29E-10	-0.535015288	4.67E-08	0.036716609	0.72969686
PLXDC1	brown	0.001838824	0.986198251	-0.06752656	0.524786828	0.357846083	0.000496726	-0.314730644	0.002378	-0.317556404	0.002160562	0.011448702	0.914227787	0.56457132	5.59E-09	0.206605996	0.049425178	0.142509389	0.177803469	-0.046699984	0.66024783	0.200449782	0.056764535	0.082909281	0.43461591	-0.294161152	0.004651422	0.574190355	2.67E-09	-0.365279986	0.000370518	-0.365670726	0.000364781
CCN3	brown	-0.001775113	0.986676407	0.004724599	0.964548095	0.216029217	0.0397197	-0.135775738	0.19939932	-0.117977343	0.265378239	0.257107066	0.013884043	0.04417214	0.677590493	-0.089057971	0.401197459	-0.055008171	0.604539983	-0.012531215	0.906153014	-0.127598428	0.228080245	0.221747911	0.034645838	0.062093229	0.558744084	0.411584235	5.05E-05	-0.36859989	0.000324308	-0.078932334	0.457046471
CCDC3	brown	-0.001580633	0.98813602	-0.054370482	0.608741774	0.421745281	3.13E-05	-0.157239146	0.136617313	-0.260346604	0.012689881	-0.338544941	0.001029413	0.011418474	0.914453399	0.297938683	0.004126716	-0.040681972	0.7018124	0.299581239	0.003915524	-0.262869125	0.01182291	0.022057681	0.835593372	-0.621936963	4.71E-11	0.696515734	1.77E-14	-0.052861011	0.618738365	-0.557283022	9.61E-09
SLIT3	brown	0.001344727	0.989906587	0.1611627	0.126975892	0.675688333	2.02E-13	-0.346915368	0.000754743	-0.213501032	0.042152768	0.183747613	0.081248559	0.203101419	0.053500808	0.111382575	0.293208682	0.152284879	0.149572617	-0.342555726	0.00088811	0.184711578	0.079637366	-0.168008464	0.111411489	-0.192188807	0.067989851	0.712467659	2.38E-15	-0.423577045	2.87E-05	-0.111363275	0.293292857
CHRDL1	brown	-0.000769726	0.994222395	0.131278886	0.214833021	0.573923755	2.73E-09	-0.240201868	0.02182555	-0.256085314	0.014280378	0.094416479	0.37335001	0.222299828	0.034186333	0.202344656	0.054416149	0.218123224	0.037794227	-0.290157734	0.005271547	0.151382199	0.152029198	-0.150453752	0.154587273	-0.216751529	0.03904648	0.734229245	1.22E-16	-0.357824048	0.000497153	-0.138023591	0.191990192
HSD3BP4	cyan	0.419609648	3.47E-05	-0.287122065	0.005789623	-0.050445172	0.634882115	-0.474435514	2.02E-06	-0.366203632	0.000357089	0.007948275	0.940393945	0.184497211	0.079993438	-0.064866191	0.541283066	0.632323467	1.78E-11	-0.115818101	0.274286228	-0.080829829	0.446265486	-0.417625029	3.81E-05	-0.157852709	0.135074017	0.125097395	0.237402486	-0.247204349	0.018158487	-0.215951275	0.03979292
LINC01165	cyan	0.288759614	0.005504808	-0.125397007	0.236271982	-0.227606964	0.030023381	-0.303623647	0.003436294	-0.301441287	0.003688061	0.011809651	0.911534361	-0.143157794	0.175818032	-0.229929538	0.028341074	0.454820398	5.92E-06	-0.021864364	0.8370143	-0.228923497	0.029059713	-0.254655818	0.014851322	-0.030737609	0.772403053	-0.07649769	0.47108756	-0.145964153	0.16741209	-0.018217373	0.863913567
MIR147A	cyan	0.268456968	0.010084172	-0.193217087	0.066501735	-0.218820159	0.037170956	-0.383217203	0.000177315	-0.389239973	0.000137113	-0.023049982	0.828308112	0.234599831	0.025198945	-0.145051693	0.170111988	0.697483302	1.57E-14	-0.065774985	0.535619366	-0.149277432	0.157874283	-0.245234152	0.019132293	-0.110476413	0.297177932	-0.021235686	0.841638825	-0.357993974	0.000493872	-0.214685664	0.040997698
KRTAP5-5	cyan	0.236344767	0.024103587	-0.162935522	0.12279413	-0.020623256	0.846149008	-0.456927015	5.29E-06	-0.369794399	0.000309022	0.06194453	0.559687968	0.254805046	0.01479081	-0.161998307	0.124991475	0.711963072	2.54E-15	-0.189426486	0.07212108	-0.030948191	0.770886506	-0.362598881	0.000412172	-0.02321824	0.827074219	0.017120599	0.872034983	-0.480519571	1.43E-06	-0.090114062	0.395614238
CDSN	cyan	0.197384254	0.060738805	-0.155492658	0.141083483	-0.107850543	0.308878562	-0.304398771	0.003350643	-0.246037384	0.018729993	0.042192803	0.69128886	-0.06510614	0.539784831	-0.100071635	0.345272962	0.44246089	1.13E-05	-0.136728428	0.196234479	-0.048028779	0.651202143	-0.379339243	0.000208696	-0.131752468	0.213168872	-0.047913033	0.651988091	-0.165607959	0.116691259	-0.067766581	0.523311064
KRTAP21-1	cyan	0.181909447	0.084392919	-0.039052223	0.71322756	-0.045284902	0.669934846	-0.42004503	3.40E-05	-0.350701316	0.000654041	0.115195852	0.276890169	0.196429267	0.062022199	-0.214108827	0.041556804	0.66076528	1.03E-12	-0.187372063	0.075322765	-0.175117356	0.096858898	-0.175860048	0.095429079	0.080213147	0.449753584	0.083094503	0.433586696	-0.489867523	8.30E-07	-0.060766634	0.567191539
C1QTNF9	cyan	0.179823009	0.088078447	-0.117020967	0.269299318	0.190582316	0.070368521	-0.268444831	0.010087691	-0.191185655	0.06946743	-0.108339746	0.306676333	0.042851293	0.686720358	-0.019114072	0.857284121	0.413760083	4.57E-05	-0.092700124	0.382138824	-0.166317563	0.115110801	-0.261581846	0.012258661	-0.212857302	0.042791702	0.246285047	0.018607427	-0.164076346	0.120159587	-0.150041395	0.155733661
FAM201B	cyan	0.17021794	0.106717438	-0.185674846	0.078052946	-0.106116228	0.316768453	-0.590880539	7.02E-10	-0.502974229	3.75E-07	-0.172599906	0.10183106	-0.194093711	0.065254019	-0.057701506	0.586936288	0.676449187	1.85E-13	0.004384437	0.967099085	-0.247793339	0.017875782	-0.641582398	7.27E-12	-0.38368719	0.000173823	0.083688626	0.430294724	-0.047381037	0.6556054	-0.354302424	0.000569808
LINC00328	cyan	0.167531693	0.112445093	-0.212461105	0.043188932	-0.027126727	0.798536035	-0.522576737	1.08E-07	-0.408666116	5.78E-05	0.106410717	0.315419655	0.492360036	7.15E-07	-0.176218877	0.094744246	0.741679281	4.13E-17	-0.188108268	0.074162572	-0.029378389	0.782212078	-0.282086521	0.006748971	-0.030678518	0.77282876	0.124918836	0.238078012	-0.517492596	1.50E-07	-0.192145742	0.068052757
MCCD1	cyan	0.161181023	0.126932124	-0.139095369	0.188528444	0.045751099	0.666737404	-0.265525877	0.01096608	-0.290382755	0.005234837	0.06338056	0.550604531	0.141720858	0.180240028	-0.040150299	0.705529254	0.604040358	2.32E-10	-0.187710018	0.074788382	-0.052651182	0.620133533	-0.191986118	0.068286334	0.053389548	0.615230064	0.03747645	0.724325043	-0.386032733	0.00015733	-0.010185859	0.92365865
MIR181C	cyan	0.150809626	0.15360299	-0.178444207	0.090583211	0.005798678	0.956495677	-0.524323906	9.59E-08	-0.482563493	1.27E-06	0.036389246	0.732015246	0.028200755	0.790738341	-0.162176234	0.124572014	0.78775001	1.99E-20	-0.073235843	0.490260243	-0.198808702	0.058864782	-0.436673539	1.51E-05	-0.232969161	0.026260577	0.195272947	0.063605593	-0.374033823	0.000259967	-0.286011464	0.005990146
KRTAP5-10	cyan	0.146406814	0.166113749	-0.20211246	0.054699563	-0.124360473	0.240199024	-0.588749337	8.36E-10	-0.481114198	1.38E-06	-0.03896168	0.713863626	0.341379132	0.00092761	-0.16497454	0.11811614	0.866731426	1.26E-28	-0.016164679	0.879124256	-0.11230124	0.289220529	-0.412737616	4.79E-05	-0.204689056	0.051621532	0.067609916	0.524274077	-0.482167965	1.30E-06	-0.302253828	0.003592458
REXO1L1P	cyan	0.145053749	0.170105869	-0.098683592	0.352038721	-0.039225345	0.712011915	-0.60578837	1.99E-10	-0.551515918	1.46E-08	-0.018610589	0.861005265	0.09447031	0.373076369	-0.175550311	0.096023347	0.906016832	5.42E-35	-0.109747741	0.300395227	-0.229730764	0.028481858	-0.544896153	2.35E-08	-0.214276799	0.041393345	0.068005007	0.521847185	-0.323603427	0.001754305	-0.299791397	0.003889211
KRTAP5-8	cyan	0.129739071	0.220307428	-0.202706158	0.053977306	-0.107952129	0.30842041	-0.389383775	0.000136265	-0.271295857	0.00928983	0.035390859	0.739100618	0.29816054	0.00409761	-0.158738138	0.132870289	0.660934672	1.01E-12	-0.064969914	0.540635173	-0.133035299	0.208707063	-0.269213829	0.009866788	-0.05781404	0.586205868	0.008926919	0.933070875	-0.353436752	0.000589097	-0.15740602	0.136196256
LY6G6E	cyan	0.125578889	0.235587527	-0.159891437	0.130041029	-0.070896319	0.504261503	-0.627267951	2.87E-11	-0.462805108	3.86E-06	-0.052489748	0.621207836	0.007111711	0.946657809	-0.1080438	0.308007356	0.8273862	5.10E-24	-0.02386592	0.822328504	-0.14341691	0.175029174	-0.509601682	2.48E-07	-0.249755359	0.016961218	0.130449521	0.21776951	-0.380877363	0.000195682	-0.262128349	0.012071987
OR2Z1	cyan	0.12105938	0.253006012	-0.171548602	0.103965675	-0.076227971	0.47265735	-0.651691405	2.64E-12	-0.527719879	7.65E-08	-0.030338509	0.775279589	0.121715752	0.250423011	-0.225180365	0.031870393	0.888245409	8.10E-32	-0.013119149	0.901771385	-0.275349379	0.008250878	-0.478186725	1.64E-06	-0.25890686	0.013209095	0.115554202	0.275388556	-0.438548028	1.37E-05	-0.365981389	0.000360279
KRT17P5	cyan	0.112125007	0.289982803	-0.088303128	0.405216431	-0.173837105	0.099363097	-0.532565558	5.52E-08	-0.492027668	7.30E-07	0.020825501	0.844659039	0.119983197	0.257280445	-0.228881296	0.029090193	0.673669816	2.53E-13	-0.062783989	0.554369399	-0.277388918	0.007767873	-0.432002938	1.90E-05	-0.120347962	0.255826173	0.067029852	0.527847455	-0.263403492	0.011646028	-0.264948017	0.011147684
ARIH2OS	cyan	0.109410091	0.301893753	-0.047189553	0.656909352	-0.099906209	0.346074994	-0.428907893	2.22E-05	-0.364391619	0.000383871	-0.167830854	0.11179567	-0.424880418	2.70E-05	-0.070182088	0.508576868	0.544416194	2.43E-08	-0.047484584	0.65490071	-0.272640689	0.008933085	-0.616276298	7.88E-11	-0.220765718	0.035476401	-0.037074213	0.727167083	0.161404585	0.126398996	-0.190245546	0.070875575
TMEM51-AS1	cyan	0.107334022	0.311214889	-0.138947059	0.189004755	0.040169159	0.705397285	-0.366226369	0.000356764	-0.377395921	0.000226281	0.122489051	0.24740317	0.467905837	2.92E-06	-0.100686017	0.342304469	0.680062192	1.23E-13	-0.160752186	0.127959577	-0.057132169	0.59063798	-0.168719923	0.109882822	-0.034833686	0.743064301	0.175996648	0.095167917	-0.482520281	1.28E-06	-0.157534132	0.135873672
DEFB124	cyan	0.105730162	0.318542306	-0.17355504	0.099921589	0.129051332	0.222784015	-0.628354591	2.60E-11	-0.483833151	1.18E-06	-0.138055357	0.191886934	0.333513887	0.00123547	-0.010196581	0.923578535	0.836587293	5.51E-25	0.028917805	0.785543783	-0.150383866	0.154781116	-0.356144091	0.000530681	-0.395906911	0.00010255	0.290666705	0.005188836	-0.563381585	6.11E-09	-0.433967878	1.73E-05
KRTAP5-7	cyan	0.105350233	0.320294191	-0.133135726	0.208360597	0.03494325	0.742284339	-0.636608146	1.18E-11	-0.510611395	2.33E-07	0.012453071	0.906735601	0.44426859	1.03E-05	-0.082003773	0.439667421	0.869109257	5.96E-29	-0.160521648	0.128514548	0.011499537	0.913848398	-0.438934341	1.35E-05	-0.232491483	0.02657867	0.135931208	0.198880361	-0.503975015	3.53E-07	-0.302003651	0.003621655
LOC440570	cyan	0.103358216	0.329580678	-0.149537421	0.157143348	-0.012283917	0.907996868	-0.360000746	0.000456597	-0.430828545	2.02E-05	0.04010858	0.705821194	0.291352455	0.00507922	-0.142906917	0.176584289	0.697685826	1.54E-14	-0.131957492	0.212451271	-0.156146014	0.139399962	-0.327880829	0.001510081	-0.175499994	0.09612016	0.076645629	0.470227743	-0.289908147	0.005312533	-0.219926052	0.036199618
H1FX-AS1	cyan	0.101337678	0.339173448	-0.057368006	0.589103343	0.056332345	0.595856015	-0.57229743	3.10E-09	-0.472727718	2.23E-06	-0.040232123	0.704956779	0.277833439	0.007665968	-0.033548492	0.752232491	0.716673944	1.37E-15	-0.190701235	0.070190173	-0.074032286	0.48554114	-0.353594336	0.000585542	-0.214641951	0.041039847	0.212246304	0.043405571	-0.445651427	9.56E-06	-0.298060473	0.004110715
FAM183BP	cyan	0.100900179	0.341273492	-0.086121621	0.41696348	-0.004403397	0.966956892	-0.185822456	0.077812397	-0.222673155	0.033878428	0.042796516	0.687099963	0.026027361	0.806538186	-0.13132011	0.214687796	0.367927905	0.000333209	-0.024315562	0.819037612	-0.039870919	0.707485138	-0.233195519	0.026110976	-0.183016131	0.082488444	0.085323293	0.421311186	-0.139549974	0.187073861	-0.080032884	0.450776052
LOC401357	cyan	0.100045406	0.345400052	-0.032655857	0.75862065	-0.027542258	0.795516795	-0.485099684	1.10E-06	-0.449285537	7.92E-06	-0.044648375	0.67431	0.103325749	0.32973344	-0.199428478	0.058064262	0.785137335	3.23E-20	-0.096417902	0.363258286	-0.19687865	0.061415559	-0.460821504	4.29E-06	-0.206385056	0.049674325	0.011904235	0.91082873	-0.353218436	0.000594055	-0.284043865	0.006360544
OBP2A	cyan	0.098375775	0.35355022	-0.014042114	0.894898893	0.11022791	0.298272589	-0.53553968	4.51E-08	-0.471931675	2.33E-06	-0.09722305	0.359246295	0.051283937	0.629257222	-0.044428337	0.675824958	0.69227993	2.96E-14	-0.142015861	0.17932563	-0.111473174	0.292813763	-0.546545573	2.09E-08	-0.365994133	0.000360095	0.110994954	0.294902274	-0.179129521	0.089331303	-0.234496052	0.025265404
KRTAP10-9	cyan	0.097735309	0.356708057	-0.009949737	0.925423207	-0.044354697	0.676332254	-0.492097252	7.27E-07	-0.552993498	1.32E-08	-0.110374915	0.297624713	-0.087968631	0.407004911	-0.063928245	0.547159109	0.728433552	2.77E-16	-0.06502031	0.540320513	-0.233966167	0.025607066	-0.574796174	2.55E-09	-0.341931154	0.000908883	0.108094747	0.307777955	-0.109635869	0.300891184	-0.302279434	0.003589482
PCDHA13	cyan	0.095260116	0.369075535	-0.148397298	0.160367489	-0.03491225	0.742505	-0.41554058	4.20E-05	-0.38722545	0.000149509	0.177971887	0.091454075	-0.060547653	0.568591721	-0.259287989	0.013069883	0.597177831	4.15E-10	-0.24014274	0.021859031	-0.135509644	0.2002898	-0.359379377	0.000467853	0.0040183	0.96984524	0.062964391	0.553229602	-0.228348542	0.029477297	-0.140919393	0.182741447
SHISA7	cyan	0.094238105	0.374257625	-0.023771034	0.823023362	-0.008640487	0.935213661	-0.584022058	1.23E-09	-0.476659993	1.79E-06	-0.07080956	0.504784686	-0.348961111	0.000698696	-0.145508762	0.168755574	0.627188927	2.90E-11	-0.111940251	0.290783368	-0.233626335	0.025828246	-0.718992122	1.01E-15	-0.314890802	0.002365169	0.065404154	0.537926874	0.093454676	0.378259791	-0.261517788	0.012280706
KRTAP5-6	cyan	0.093105672	0.380050994	-0.069926796	0.510123939	0.21658415	0.03920163	-0.429334344	2.17E-05	-0.387367675	0.000148601	0.054390438	0.608610092	0.186750221	0.076314039	-0.139724979	0.186516082	0.753383438	6.97E-18	-0.239847252	0.022027003	-0.079213482	0.455440058	-0.398125716	9.30E-05	-0.178251488	0.090937751	0.229752796	0.028466224	-0.488667499	8.91E-07	-0.115218931	0.276793292
MIR382	cyan	0.091126682	0.390304413	-0.140923971	0.182727088	0.030782667	0.772078487	-0.33308307	0.001254748	-0.286515585	0.005898375	-0.002760268	0.9792834	0.216331255	0.039437022	-0.085679686	0.419367042	0.601884515	2.79E-10	-0.101785902	0.337030394	-0.109761852	0.300332704	-0.352752878	0.000604755	-0.143781945	0.17392226	0.063233138	0.551533736	-0.188272184	0.073906219	-0.088978807	0.40161784
OR10P1	cyan	0.089314132	0.399838962	-0.097533571	0.357706336	-0.079768695	0.452276893	-0.52889354	7.07E-08	-0.476234229	1.83E-06	0.109620962	0.30095731	0.073377982	0.489416263	-0.275737909	0.008156879	0.813669741	1.11E-22	-0.187097374	0.075759364	-0.208488041	0.047344354	-0.461372907	4.17E-06	-0.065602387	0.536692758	0.040799975	0.700988407	-0.455725548	5.64E-06	-0.128813209	0.223646057
KRTAP10-5	cyan	0.088863333	0.402231502	-0.188121085	0.074142502	0.035839563	0.735913511	-0.563182365	6.20E-09	-0.432353589	1.87E-05	-0.001698292	0.987252956	0.360678882	0.000444597	-0.046359651	0.662572568	0.66589238	5.93E-13	0.019877959	0.851644351	-0.070907578	0.50419363	-0.207094034	0.048878483	-0.312417336	0.002570454	0.31218815	0.002590263	-0.605539195	2.03E-10	-0.366777157	0.000348977
OR3A3	cyan	-0.087491082	0.409566259	-0.089378296	0.39949911	0.047345453	0.65584764	-0.222786983	0.033785012	-0.151308313	0.152231601	-0.043905854	0.679427408	-0.141610452	0.180583116	-0.204051937	0.052369056	0.406277045	6.45E-05	0.025739561	0.80863638	-0.196595891	0.0617967	-0.166925328	0.113770368	-0.120928725	0.253522345	0.056737457	0.593210487	-0.278693466	0.00747215	-0.073949878	0.486028298
KRTAP9-1	cyan	0.076123021	0.473268931	-0.074739731	0.481369719	-0.062321353	0.557297517	-0.215846028	0.039891969	-0.147597554	0.16265823	0.034003709	0.748981108	0.027644314	0.794775717	-0.198746425	0.058945716	0.511519447	2.20E-07	-0.099967469	0.345777852	-0.124639324	0.239138142	-0.179415216	0.088813468	0.033122487	0.755279154	-0.057240156	0.589935067	-0.233082915	0.026185306	0.015393584	0.884849817
LHB	cyan	0.075795929	0.475177757	-0.091542642	0.388135659	-0.091772968	0.386937886	-0.390718544	0.000128627	-0.447269372	8.80E-06	0.051728	0.626287778	0.027032036	0.799224476	-0.186722787	0.076358011	0.739843849	5.42E-17	-0.076400018	0.471655693	-0.204818004	0.051471312	-0.385516856	0.000160828	-0.075022533	0.479707575	0.028553036	0.788185138	-0.384385309	0.000168754	-0.133414158	0.207402171
DUX4	cyan	0.073272165	0.4900445	-0.006014095	0.954881179	-0.0081055	0.939217106	-0.34122632	0.000932856	-0.278124633	0.007599854	-0.182436437	0.083481713	0.040209801	0.705112935	-0.050529929	0.634312772	0.578450357	1.91E-09	0.083325615	0.432304431	-0.235858896	0.02440443	-0.40729265	6.15E-05	-0.263950423	0.011467382	-0.022956773	0.828991826	-0.152373569	0.149332868	-0.202474666	0.054257989
PINK1-AS	cyan	0.070383567	0.507357612	-0.036308734	0.732585802	-0.221142319	0.035155986	0.285705681	0.006046425	0.284564614	0.006260593	0.007179162	0.946152634	-0.106763999	0.313806485	0.012847908	0.903792476	-0.417103215	3.91E-05	0.029561206	0.780890733	0.112756138	0.287259065	0.124637349	0.239145646	0.164547146	0.119085119	-0.236581506	0.023958151	0.286237223	0.005948893	0.155581645	0.140853288
ZNF503-AS2	cyan	0.068726144	0.517432218	-0.104942514	0.322181093	-0.082086498	0.439204556	-0.352398389	0.000613021	-0.328365199	0.001484462	-0.072653478	0.493726171	-0.171460086	0.104146985	-0.225173027	0.03187612	0.52334692	1.02E-07	-0.050891627	0.631885508	-0.251821482	0.016042045	-0.464539768	3.51E-06	-0.166693082	0.114281157	0.011420365	0.914439282	0.035196096	0.740485377	-0.182708289	0.083014732
ZNF14	cyan	0.062158406	0.5583306	-0.199704041	0.057711206	-0.07378025	0.487031889	0.520984813	1.19E-07	0.348024494	0.000723867	0.04359792	0.681553953	-0.095822527	0.366242641	0.134050648	0.205223051	-0.698140136	1.45E-14	0.159397419	0.131247267	0.007117396	0.946615233	0.574917965	2.52E-09	0.141477038	0.180998343	0.114804713	0.278535427	0.259347245	0.013048354	0.07807872	0.461942948
KRTAP5-2	cyan	0.059830916	0.573185923	-0.096489465	0.362900579	-0.090191389	0.395207251	-0.480286915	1.45E-06	-0.440851573	1.22E-05	-0.015730185	0.882349734	0.284522711	0.006268584	-0.114370631	0.280368958	0.839631124	2.56E-25	-0.059521277	0.575176007	-0.094823144	0.371285803	-0.389750744	0.000134125	-0.186878904	0.076108052	0.010909891	0.918250231	-0.456426914	5.44E-06	-0.226783884	0.030639465
LRIF1	cyan	-0.059135852	0.57765766	-0.25338774	0.015374239	-0.05866916	0.580669183	0.673148033	2.68E-13	0.658151524	1.35E-12	-0.103821921	0.327403791	-0.013425228	0.899491458	0.288335606	0.005577336	-0.696571976	1.76E-14	0.264453312	0.011305236	0.23021418	0.0281405	0.681278762	1.07E-13	0.216649478	0.039141014	-0.15922675	0.131665964	0.138230016	0.191319912	0.264102167	0.011418243
FAM200B	cyan	0.058018937	0.58487702	-0.237086371	0.023650494	-0.172167337	0.102705177	0.618440311	6.48E-11	0.506290448	3.06E-07	0.029930958	0.778220176	0.007272826	0.94545118	0.040190888	0.705245254	-0.656565223	1.59E-12	0.190634059	0.070290875	-0.022313802	0.833711637	0.711875151	2.57E-15	0.33371365	0.001226622	-0.046815474	0.659459674	0.128100521	0.226240099	0.199114687	0.058468445
LY86-AS1	cyan	0.057652084	0.587257198	-0.017205376	0.87140674	-0.028477892	0.78872957	-0.533908962	5.04E-08	-0.363419989	0.00039898	0.069503757	0.512692877	0.26573407	0.010901288	-0.089925183	0.396609378	0.70903603	3.71E-15	-0.134786729	0.202723423	0.042072663	0.692123577	-0.374343301	0.000256683	-0.056416566	0.595305583	-0.033164711	0.754977014	-0.420899103	3.26E-05	-0.125399528	0.236262483
OR2T8	cyan	-0.052070205	0.62400351	-0.003133868	0.976480181	0.037860168	0.721617332	-0.420246711	3.37E-05	-0.413538847	4.61E-05	0.033403437	0.753269459	0.033282319	0.754135644	-0.22946092	0.028673925	0.656800441	1.56E-12	-0.067027639	0.527861113	-0.253461701	0.015343308	-0.353828069	0.000580305	-0.090207657	0.395121666	0.082257654	0.438247773	-0.29876157	0.004019676	-0.135404175	0.200643536
OR10S1	cyan	0.05034764	0.635537539	-0.085914469	0.418089123	-0.068554632	0.51848053	-0.45318726	6.46E-06	-0.442145842	1.14E-05	-0.007780756	0.941647984	-0.015334533	0.885288534	-0.176909669	0.093436759	0.785142569	3.22E-20	-0.163814532	0.120760321	-0.205323581	0.050885797	-0.497367552	5.29E-07	-0.12158698	0.250928331	-0.021115401	0.842524252	-0.270783676	0.009428947	-0.15743221	0.136130262
MROH6	cyan	0.043295791	0.683642834	0.020559705	0.846617304	0.056133374	0.597157294	-0.446663678	9.08E-06	-0.383756774	0.000173312	-0.172070346	0.102901975	-0.244694332	0.019406815	-0.093866375	0.3761534	0.582861006	1.35E-09	-0.050351458	0.635511877	-0.277912291	0.007648015	-0.562429751	6.56E-09	-0.286288092	0.005939632	0.047778128	0.652904623	0.0076987	0.942262306	-0.247957005	0.017797901
NKX1-2	cyan	0.04133895	0.697229241	-0.08571987	0.419148158	-0.075508988	0.476855685	-0.495940479	5.77E-07	-0.499900024	4.54E-07	-0.126558996	0.231922959	-0.271437828	0.009251589	-0.071964586	0.497842684	0.693050588	2.69E-14	-0.053581817	0.613955967	-0.226163229	0.031111059	-0.635731532	1.29E-11	-0.311069695	0.002688917	0.08546867	0.420517518	-0.058079103	0.584487078	-0.282375276	0.006690382
LINC01001	cyan	0.040928588	0.700090718	0.010771208	0.919285898	-0.019805642	0.852177951	-0.605987382	1.96E-10	-0.56575882	5.11E-09	-0.13958487	0.186962544	-0.044373272	0.67620428	-0.039391866	0.710843308	0.739700701	5.53E-17	-0.072905791	0.492222961	-0.165441063	0.117065399	-0.676930304	1.76E-13	-0.307002648	0.003076733	0.100843748	0.341544963	-0.078847411	0.45753232	-0.368850726	0.000321041
KRTAP5-4	cyan	0.040217177	0.705061336	-0.138720962	0.189732565	-0.023434614	0.825488096	-0.404215633	7.08E-05	-0.352939258	0.00060045	0.010280071	0.922954693	0.313656751	0.002465668	-0.120702486	0.254418116	0.815825118	6.98E-23	-0.142869664	0.176698281	-0.072326325	0.495678856	-0.317221607	0.002185353	-0.092702366	0.382127262	0.045531715	0.668241329	-0.473369594	2.15E-06	-0.174655153	0.09775719
STAG3L4	cyan	-0.033218867	0.754589546	0.038053649	0.720253327	0.113361235	0.284663671	0.194934173	0.064075658	0.31169533	0.002633324	-0.027088647	0.79881287	0.031102502	0.769775749	0.177442639	0.092437747	-0.603889568	2.35E-10	0.067359358	0.525816098	0.262260695	0.012027155	0.280469141	0.007085595	0.007833807	0.941250832	0.103115424	0.330724141	0.223175413	0.033467864	0.107078113	0.31237665
KRTAP10-11	cyan	-0.028468695	0.788796208	-0.049678629	0.640040873	0.064378151	0.544336672	-0.545431129	2.26E-08	-0.473056237	2.19E-06	-0.049640942	0.640294947	0.053256801	0.616110398	-0.058701944	0.580457394	0.797667704	2.99E-21	-0.11229397	0.289251951	-0.172507971	0.102016349	-0.520724345	1.22E-07	-0.199917444	0.057438996	0.118844152	0.261857935	-0.293375811	0.004767685	-0.280640872	0.007049163
MIR339	cyan	0.024598503	0.816968384	-0.05895479	0.57882518	-0.02629989	0.804552588	-0.691064999	3.42E-14	-0.573693712	2.78E-09	-0.129741849	0.220297463	-0.033236806	0.75446121	-0.097598139	0.357386639	0.831246767	2.04E-24	-0.011044224	0.917247189	-0.202164483	0.05463596	-0.678998165	1.39E-13	-0.359446177	0.000466631	0.097144762	0.359635191	-0.198071908	0.05982814	-0.32360106	0.00175445
LINC01597	cyan	-0.023900826	0.822072922	-0.054474874	0.60805305	0.036949598	0.728048307	-0.340572257	0.000955617	-0.390963968	0.000127267	-0.072770382	0.493029389	0.084638906	0.425059091	-0.045491571	0.66851666	0.575898603	2.34E-09	0.005027591	0.962276156	-0.274369863	0.008492096	-0.354674116	0.000561705	-0.25475143	0.014812526	0.101661472	0.33762446	-0.195917295	0.062719261	-0.36139501	0.000432239
SLC35G3	cyan	0.023187224	0.827301639	-0.007251288	0.945612476	0.043510434	0.682158578	-0.445204902	9.79E-06	-0.437479502	1.45E-05	-0.06899285	0.515804209	-0.185878957	0.077720478	-0.201503935	0.055448062	0.635456473	1.32E-11	-0.044707278	0.673904671	-0.374706503	0.000252878	-0.46477458	3.46E-06	-0.236782565	0.023835222	0.099735301	0.346904831	-0.204489018	0.051855283	-0.256272399	0.014207083
LOC107987020	cyan	0.0215921	0.839016387	-0.059627221	0.574494734	-0.017276246	0.870881611	-0.448330785	8.33E-06	-0.359323994	0.000468869	-0.072386477	0.495319523	-0.227488726	0.030111234	-0.148757681	0.159343097	0.558495791	8.79E-09	-0.094711333	0.371852655	-0.224906611	0.032084647	-0.564674757	5.54E-09	-0.162460435	0.123904258	-0.020522513	0.846891399	0.048642947	0.647038122	-0.184046561	0.080746132
TSPEAR-AS2	cyan	0.020715721	0.845467734	0.046201133	0.66365646	0.101750599	0.337198874	-0.49089809	7.80E-07	-0.349807677	0.000676636	0.112858441	0.286819168	-0.081682604	0.441467035	-0.202801269	0.05386233	0.706979489	4.82E-15	-0.245553249	0.018971592	-0.134445528	0.203879369	-0.499940257	4.52E-07	0.008529974	0.936040526	0.066991264	0.528085604	-0.321830326	0.00186561	-0.035284069	0.739859793
[truncated: 3,723 more rows]
[truncated: 6 more columns]
